# Supplementary material for: Targeting the CLK2/SRSF9 splicing axis in prostate cancer leads to decreased ARV7 expression
Source: Mol Oncol. 2024 Sep 11;19(2):496–518. doi: 10.1002/1878-0261.13728 (PMC11792998; doi:10.1002/1878-0261.13728)
Supplement: Supplementary file 2 — Table S1. Characteristics of the patient cohort. [file MOL2-19-496-s007.xlsx]

## Sheet: Tabelle1
Sample ID	rs5918762 SNP status	Age	ADT	Entity	Gleason Score
A02	C	87	YES	ADT	high-grade carcinoma
A03	C	67	YES	ADT	4+5=9
A04	C	65	YES	ADT	No tumor grading
A05	C	88	YES	ADT	high-grade carcinoma
A06	C	71	YES	ADT	5+4=9
A07	C	92	YES	ADT	Cribriforme and solid prostatic adenocarcinoma
A08	T	78	YES	ADT	4+5=9
A09	C	96	MAYBE	PRIM/ADT	4+5=9
A10	C	68	YES	ADT	5+4=9
A11	C	78	YES	ADT	4+5=9
A12	C	80	YES	ADT	No tumor grading
A13	C	76	YES	ADT	5+5=10
A14	C	65	YES	ADT	5+4=9
A15	T	71	YES	ADT	No tumor grading
A16	C	73	YES	ADT	4+5=9
A17	C	79	YES	ADT	N/A
A18	T	72	YES	ADT	5+4=9
A19	C	72	YES	ADT	5+4=9
A20	C	86	NO	PRIM MTS	Well differentiated
A21	C	76	MAYBE	PRIM/ADT	high-grade carcinoma
A22	C	76	YES	ADT	high-grade carcinoma
A24	C	57	YES	ADT	5+4=9
A25	T	53	YES	ADT	5+4=9
A26	T	76	NO	PRIM	4+4=8
A27	T	81	YES	ADT	5+4=9
B01	T	88	YES	ADT	high-grade carcinoma
B02	C	82	YES	ADT	4+4=8
B03	C	91	YES	ADT	4+5=9
B04	C	78	YES	ADT	5+5=10
B05	C	83	YES	ADT	4+5=9
B06	C	83	YES	ADT	4+5=9
B07	C	85	YES	ADT	5+4=9
B08	C	83	YES	ADT	4+5=9
B09	C	80	YES	ADT	5+5=10
B11	C	85	YES	ADT	5+4=9
B12	C	58	YES	ADT	4+3=7b
B13	T	60	YES	ADT	4+5=9
B14	C	59	YES	ADT	5+5=10
B15	C	86	YES	ADT	4+5=9
B16	T	66	NO	PRIM MTS	4+5=9
B17	C	49	NO	PRIM MTS	5+4=9
B18	C	76	YES	ADT	4+5=9
B20	C	69	NO	PRIM MTS	4+4=8
B21	T	87	NO	PRIM MTS	4+5=9
B22	C	61	NO	PRIM MTS	4+5=9
B23	C	80	NO	PRIM MTS	4+4=8
B24	T	69	NO	PRIM	4+5=9
B25	T	72	NO	PRIM	4+4=8
B26	C	63	NO	PRIM	4+4=8
B27	C	73	NO	PRIM	4+5=9
B28	C	61	NO	PRIM	5+4=9
