# Supplementary material for: Targeting the CLK2/SRSF9 splicing axis in prostate cancer leads to decreased ARV7 expression
Source: Mol Oncol. 2024 Sep 11;19(2):496–518. doi: 10.1002/1878-0261.13728 (PMC11792998; doi:10.1002/1878-0261.13728)
Supplement: Supplementary file 3 — Table S2. Results of bioinformatical analysis of Fig. 6B,C. [file MOL2-19-496-s005.xlsx]

## Sheet: DEG_MDA PCa 2b
full_gene_id	chr	start	end	length	strand	gene_type	gene_name	hgnc_id	havana_gene	gene_id	entrez_gene_id	transcript_length	logFC	logCPM	PValue	FDR
ENSG00000189221.11	chrX	43654907	43746817	91911	+	protein_coding	MAOA	HGNC:6833	OTTHUMG00000021387.1	ENSG00000189221	4128	13010	-8.97601	6.77281	9.57893e-170	1.68934e-165
ENSG00000196208.14	chr2	11482341	11642788	160448	+	protein_coding	GREB1	HGNC:24885	OTTHUMG00000141276.8	ENSG00000196208	9687	12432	-9.39605	5.45816	1.56219e-164	1.37754e-160
ENSG00000108679.13	chr17	78971238	78979947	8710	-	protein_coding	LGALS3BP	HGNC:6564	OTTHUMG00000177572.8	ENSG00000108679	3959	3422	5.29242	7.47296	3.04317e-151	1.78898e-147
ENSG00000134193.15	chr1	119794017	119811580	17564	-	protein_coding	REG4	HGNC:22977	OTTHUMG00000012175.3	ENSG00000134193	83998	3414	8.0389	7.77666	1.65371e-142	7.29121e-139
ENSG00000168675.19	chr18	13217498	13652755	435258	+	protein_coding	LDLRAD4	HGNC:1224	OTTHUMG00000181925.5	ENSG00000168675	753	35894	7.67371	5.26569	2.37379e-141	8.37283e-138
ENSG00000117226.12	chr1	89006679	89022894	16216	-	protein_coding	GBP3	HGNC:4184	OTTHUMG00000010616.9	ENSG00000117226	2635	4284	7.34607	4.93652	2.64028e-133	7.76066e-130
ENSG00000090530.10	chr3	189956728	190122437	165710	-	protein_coding	P3H2	HGNC:19317	OTTHUMG00000156312.6	ENSG00000090530	55214	5573	7.0739	6.72696	1.95276e-131	4.91983e-128
ENSG00000158258.16	chr3	139935185	140577397	642213	+	protein_coding	CLSTN2	HGNC:17448	OTTHUMG00000160139.5	ENSG00000158258	64084	14596	4.84061	6.67045	6.072e-130	1.33857e-126
ENSG00000116254.18	chr1	6101787	6180321	78535	-	protein_coding	CHD5	HGNC:16816	OTTHUMG00000000952.7	ENSG00000116254	26038	10094	4.92061	5.3379	2.50158e-117	4.90198e-114
ENSG00000111249.14	chr12	111034165	111350554	316390	+	protein_coding	CUX2	HGNC:19347	OTTHUMG00000169546.4	ENSG00000111249	23316	7507	-12.2698	4.07987	2.18424e-116	3.85212e-113
ENSG00000081277.13	chr1	201283452	201332993	49542	+	protein_coding	PKP1	HGNC:9023	OTTHUMG00000035729.3	ENSG00000081277	5317	6211	-4.34318	7.02342	5.36547e-112	8.60231e-109
ENSG00000070526.15	chr17	76624761	76643786	19026	-	protein_coding	ST6GALNAC1	HGNC:23614	OTTHUMG00000180369.3	ENSG00000070526	55808	3396	-6.03141	5.85205	7.10722e-109	1.04452e-105
ENSG00000109906.15	chr11	114059041	114256765	197725	+	protein_coding	ZBTB16	HGNC:12930	OTTHUMG00000168243.4	ENSG00000109906	7704	16557	-6.84778	5.84183	2.8814e-103	3.90895e-100
ENSG00000163501.7	chr2	219054424	219060921	6498	-	protein_coding	IHH	HGNC:5956	OTTHUMG00000154631.3	ENSG00000163501	3549	2473	8.92767	3.73884	4.08871e-101	5.15061e-98
ENSG00000071909.19	chr2	170178145	170655171	477027	+	protein_coding	MYO3B	HGNC:15576	OTTHUMG00000154002.7	ENSG00000071909	140469	8236	7.70588	4.25824	8.69268e-101	1.02203e-97
ENSG00000126010.6	chrX	16123565	16153518	29954	+	protein_coding	GRPR	HGNC:4609	OTTHUMG00000021189.2	ENSG00000126010	2925	2417	-6.80965	4.07787	1.872e-98	2.06341e-95
ENSG00000172348.16	chr6	46220736	46491972	271237	-	protein_coding	RCAN2	HGNC:3041	OTTHUMG00000014782.2	ENSG00000172348	10231	3795	4.98918	4.4667	8.98671e-95	9.32291e-92
ENSG00000145246.14	chr4	47485275	47593486	108212	+	protein_coding	ATP10D	HGNC:13549	OTTHUMG00000160784.4	ENSG00000145246	57205	7978	6.86783	3.54364	8.36577e-93	8.19659e-90
ENSG00000144339.12	chr2	191949043	192194933	245891	-	protein_coding	TMEFF2	HGNC:11867	OTTHUMG00000132723.5	ENSG00000144339	23671	5856	-7.6272	6.10525	3.72457e-88	3.45719e-85
ENSG00000198488.10	chr11	77034398	77041973	7576	+	protein_coding	B3GNT6	HGNC:24141	OTTHUMG00000181633.4	ENSG00000198488	192134	2626	7.63564	4.63313	6.95026e-88	6.12874e-85
ENSG00000144218.21	chr2	99545419	100192428	647010	-	protein_coding	AFF3	HGNC:6473	OTTHUMG00000153011.13	ENSG00000144218	3899	15701	-5.90034	4.5507	1.47005e-86	1.23456e-83
ENSG00000156298.13	chrX	38561542	38688920	127379	+	protein_coding	TSPAN7	HGNC:11854	OTTHUMG00000024090.4	ENSG00000156298	7102	2938	6.26468	3.99449	4.43653e-86	3.55649e-83
ENSG00000182179.13	chr3	49805209	49813953	8745	-	protein_coding	UBA7	HGNC:12471	OTTHUMG00000158267.3	ENSG00000182179	7318	4550	5.40907	5.01671	1.43769e-83	1.1024e-80
ENSG00000143797.12	chr2	8852690	9003709	151020	-	protein_coding	MBOAT2	HGNC:25193	OTTHUMG00000090363.5	ENSG00000143797	129642	8694	-3.618	7.07544	2.33722e-82	1.71747e-79
ENSG00000120756.13	chr3	142596393	142713664	117272	+	protein_coding	PLS1	HGNC:9090	OTTHUMG00000159292.5	ENSG00000120756	5357	5288	3.62816	5.84303	1.46453e-81	1.03314e-78
ENSG00000106772.19	chr9	76611376	76906114	294739	-	protein_coding	PRUNE2	HGNC:25209	OTTHUMG00000020047.5	ENSG00000106772	158471	14683	-5.17594	8.77051	1.64418e-81	1.11526e-78
ENSG00000156113.25	chr10	76869601	77638369	768769	-	protein_coding	KCNMA1	HGNC:6284	OTTHUMG00000018543.33	ENSG00000156113	3778	39437	-6.68793	3.6204	4.46116e-81	2.91397e-78
ENSG00000175175.6	chr17	58755854	58985179	229326	+	protein_coding	PPM1E	HGNC:19322	OTTHUMG00000179248.3	ENSG00000175175	22843	6560	-5.0367	4.82863	7.02028e-81	4.42177e-78
ENSG00000116675.16	chr1	65248219	65415871	167653	+	protein_coding	DNAJC6	HGNC:15469	OTTHUMG00000009066.4	ENSG00000116675	9829	6958	6.78266	3.94623	1.87144e-79	1.13809e-76
ENSG00000050438.17	chr12	51391317	51515763	124447	+	protein_coding	SLC4A8	HGNC:11034	OTTHUMG00000169489.6	ENSG00000050438	9498	17920	12.5481	4.33201	4.04801e-79	2.37969e-76
ENSG00000187634.13	chr1	923923	944575	20653	+	protein_coding	SAMD11	HGNC:28706	OTTHUMG00000040719.11	ENSG00000187634	148398	4172	3.61574	6.17602	5.89708e-79	3.35487e-76
ENSG00000095110.9	chr11	114518934	114559881	40948	-	protein_coding	NXPE1	HGNC:28527	OTTHUMG00000168284.3	ENSG00000095110	120400	7084	6.82267	4.79705	2.33591e-77	1.28738e-74
ENSG00000074181.9	chr19	15159038	15200995	41958	-	protein_coding	NOTCH3	HGNC:7883	OTTHUMG00000183217.4	ENSG00000074181	4854	9408	3.23089	6.12764	3.8224e-77	2.04278e-74
ENSG00000103489.12	chr16	17101769	17470960	369192	-	protein_coding	XYLT1	HGNC:15516	OTTHUMG00000129975.4	ENSG00000103489	64131	11083	7.17304	3.27865	7.91551e-77	4.10582e-74
ENSG00000144681.11	chr3	36380503	36548007	167505	+	protein_coding	STAC	HGNC:11353	OTTHUMG00000130798.13	ENSG00000144681	6769	4237	6.01219	3.55907	1.39025e-76	7.00525e-74
ENSG00000163536.13	chr3	167735243	167825569	90327	+	protein_coding	SERPINI1	HGNC:8943	OTTHUMG00000158450.11	ENSG00000163536	5274	2128	3.546	6.43742	2.0408e-76	9.99767e-74
ENSG00000104490.18	chr8	101686542	102124907	438366	-	protein_coding	NCALD	HGNC:7655	OTTHUMG00000164876.8	ENSG00000104490	83988	8043	5.28154	3.94814	8.97041e-75	4.27573e-72
ENSG00000102290.23	chrX	91779261	92623230	843970	+	protein_coding	PCDH11X	HGNC:8656	OTTHUMG00000021965.8	ENSG00000102290	27328	11799	7.67324	5.13523	1.11666e-72	5.18249e-70
ENSG00000132561.14	chr8	97868840	98036724	167885	+	protein_coding	MATN2	HGNC:6908	OTTHUMG00000164795.5	ENSG00000132561	4147	6941	4.0725	6.60625	1.28336e-72	5.80341e-70
ENSG00000176658.17	chr17	32492522	32877177	384656	-	protein_coding	MYO1D	HGNC:7598	OTTHUMG00000179636.3	ENSG00000176658	4642	8188	2.7205	8.37974	1.60014e-71	7.05502e-69
ENSG00000100336.18	chr22	36189124	36204840	15717	-	protein_coding	APOL4	HGNC:14867	OTTHUMG00000150630.23	ENSG00000100336	80832	4420	4.12776	6.17005	2.10256e-70	9.04406e-68
ENSG00000233041.8	chr15	40351033	40356434	5402	+	protein_coding	PHGR1	HGNC:37226	OTTHUMG00000172416.1	ENSG00000233041	644844	941	-6.07856	3.25858	5.60094e-70	2.35186e-67
ENSG00000166509.12	chr16	78022515	78066761	44247	+	protein_coding	CLEC3A	HGNC:2052	OTTHUMG00000137620.5	ENSG00000166509	10143	3002	6.58797	7.86777	5.93504e-69	2.43419e-66
ENSG00000132872.12	chr18	43267892	43277535	9644	-	protein_coding	SYT4	HGNC:11512	OTTHUMG00000132610.6	ENSG00000132872	6860	4308	-8.60775	3.25506	3.13058e-68	1.25479e-65
ENSG00000154856.13	chr18	10454635	10489949	35315	+	protein_coding	APCDD1	HGNC:15718	OTTHUMG00000131635.5	ENSG00000154856	147495	5937	5.1918	7.38498	3.23082e-68	1.26619e-65
ENSG00000101210.14	chr20	63488013	63499239	11227	-	protein_coding	EEF1A2	HGNC:3192	OTTHUMG00000033076.3	ENSG00000101210	1917	4826	3.19864	7.90582	7.58901e-68	2.90956e-65
ENSG00000139793.21	chr13	97221434	97394120	172687	+	protein_coding	MBNL2	HGNC:16746	OTTHUMG00000017239.4	ENSG00000139793	10150	5201	5.93029	7.13043	4.84739e-67	1.8189e-64
ENSG00000182809.11	chr14	105472962	105480162	7201	+	protein_coding	CRIP2	HGNC:2361	OTTHUMG00000029906.5	ENSG00000182809	1397	4165	4.26149	5.5046	1.2435e-66	4.56883e-64
ENSG00000162654.9	chr1	89181144	89198942	17799	-	protein_coding	GBP4	HGNC:20480	OTTHUMG00000010663.2	ENSG00000162654	115361	6141	8.10307	2.91308	9.8188e-66	3.53397e-63
ENSG00000105696.9	chr19	18607430	18621039	13610	+	protein_coding	TMEM59L	HGNC:13237	OTTHUMG00000183113.5	ENSG00000105696	25789	2626	4.22041	4.37549	1.17796e-65	4.15489e-63
ENSG00000171444.19	chr5	113022106	113488823	466718	-	protein_coding	MCC	HGNC:6935	OTTHUMG00000128804.11	ENSG00000171444	4163	10721	4.32408	4.53433	2.26485e-65	7.83195e-63
ENSG00000240065.8	chr6	32844136	32859851	15716	+	protein_coding	PSMB9	HGNC:9546	OTTHUMG00000031287.7	ENSG00000240065	5698	3338	5.2547	3.92762	3.95688e-65	1.34199e-62
ENSG00000206503.14	chr6	29941260	29949572	8313	+	protein_coding	HLA-A	HGNC:4931	OTTHUMG00000130501.3	ENSG00000206503	3105	6219	3.72342	7.74293	1.08033e-63	3.59484e-61
ENSG00000135046.14	chr9	73151865	73170393	18529	+	protein_coding	ANXA1	HGNC:533	OTTHUMG00000020016.3	ENSG00000135046	301	4453	8.73075	3.53704	3.74634e-63	1.21345e-60
ENSG00000148143.13	chr9	106863166	107013634	150469	+	protein_coding	ZNF462	HGNC:21684	OTTHUMG00000020438.5	ENSG00000148143	58499	12190	4.49291	3.66073	3.7843e-63	1.21345e-60
ENSG00000171094.18	chr2	29192774	29921586	728813	-	protein_coding	ALK	HGNC:427	OTTHUMG00000152034.4	ENSG00000171094	238	7382	6.03448	3.68988	7.79984e-63	2.45639e-60
ENSG00000137501.18	chr11	85694224	85811159	116936	-	protein_coding	SYTL2	HGNC:15585	OTTHUMG00000166977.5	ENSG00000137501	54843	11258	3.22844	8.15956	2.33999e-61	7.24002e-59
ENSG00000109182.12	chr4	48986275	49062081	75807	+	protein_coding	CWH43	HGNC:26133	OTTHUMG00000128627.8	ENSG00000109182	80157	3110	2.47998	7.06602	4.19332e-61	1.27506e-58
ENSG00000187546.14	chr7	15200317	15562015	361699	-	protein_coding	AGMO	HGNC:33784	OTTHUMG00000152387.5	ENSG00000187546	392636	3588	5.38158	3.55304	1.62992e-59	4.87208e-57
ENSG00000112796.10	chr6	46159185	46170980	11796	-	protein_coding	ENPP5	HGNC:13717	OTTHUMG00000014781.3	ENSG00000112796	59084	4275	2.75459	5.7656	1.83835e-59	5.40352e-57
ENSG00000078018.22	chr2	209424047	209734147	310101	+	protein_coding	MAP2	HGNC:6839	OTTHUMG00000132962.7	ENSG00000078018	4133	11842	-3.29406	5.46084	4.21346e-59	1.21817e-56
ENSG00000187210.14	chr9	76419850	76651203	231354	+	protein_coding	GCNT1	HGNC:4203	OTTHUMG00000020044.3	ENSG00000187210	2650	9251	-2.83863	5.86353	1.76656e-58	5.02502e-56
ENSG00000103460.17	chr16	52436417	52547802	111386	-	protein_coding	TOX3	HGNC:11972	OTTHUMG00000173222.5	ENSG00000103460	27324	6754	-4.91013	4.99423	1.82287e-58	5.10289e-56
ENSG00000091592.17	chr17	5499415	5619424	120010	-	protein_coding	NLRP1	HGNC:14374	OTTHUMG00000132419.9	ENSG00000091592	22861	20157	4.21873	3.42463	2.45187e-57	6.75643e-55
ENSG00000117602.13	chr1	24502351	24541040	38690	+	protein_coding	RCAN3	HGNC:3042	OTTHUMG00000003298.9	ENSG00000117602	11123	7138	2.87995	7.72026	5.97449e-57	1.62102e-54
ENSG00000158050.5	chr2	96143169	96145440	2272	-	protein_coding	DUSP2	HGNC:3068	OTTHUMG00000130456.3	ENSG00000158050	1844	1929	3.62183	6.91766	1.73355e-56	4.63225e-54
ENSG00000206072.13	chr18	63647579	63726432	78854	+	protein_coding	SERPINB11	HGNC:14221	OTTHUMG00000060404.10	ENSG00000206072	89778	3694	10.483	2.26024	1.97687e-56	5.20361e-54
ENSG00000166025.18	chr11	94706431	94876748	170318	+	protein_coding	AMOTL1	HGNC:17811	OTTHUMG00000167828.5	ENSG00000166025	154810	10030	2.97618	7.99024	2.57403e-56	6.67584e-54
ENSG00000102265.12	chrX	47582408	47586789	4382	+	protein_coding	TIMP1	HGNC:11820	OTTHUMG00000021447.3	ENSG00000102265	7076	1446	3.40393	3.99273	5.10331e-56	1.30438e-53
ENSG00000243244.7	chr2	48529383	48598513	69131	+	protein_coding	STON1	HGNC:17003	OTTHUMG00000129169.7	ENSG00000243244	11037	7709	2.74903	5.51582	1.55899e-55	3.92777e-53
ENSG00000254024.1	chr8	101461177	101492499	31323	-	lncRNA	ENSG00000254024		OTTHUMG00000164833.1	ENSG00000254024		491	3.91159	3.50244	2.70623e-55	6.72212e-53
ENSG00000095303.17	chr9	122370530	122395703	25174	+	protein_coding	PTGS1	HGNC:9604	OTTHUMG00000020605.5	ENSG00000095303	5742	5784	6.38867	4.68418	3.91122e-55	9.58031e-53
ENSG00000074657.14	chr18	58862600	58986480	123881	+	protein_coding	ZNF532	HGNC:30940	OTTHUMG00000132759.7	ENSG00000074657	55205	11754	-6.02736	5.17347	3.96832e-55	9.58704e-53
ENSG00000204264.12	chr6	32840717	32844679	3963	-	protein_coding	PSMB8	HGNC:9545	OTTHUMG00000031285.6	ENSG00000204264	5696	3480	2.8487	5.64024	7.10932e-55	1.69432e-52
ENSG00000196557.13	chr16	1153106	1221771	68666	+	protein_coding	CACNA1H	HGNC:1395	OTTHUMG00000172992.5	ENSG00000196557	8912	8620	3.40012	5.06402	2.03216e-54	4.77855e-52
ENSG00000100342.22	chr22	36253071	36267530	14460	+	protein_coding	APOL1	HGNC:618	OTTHUMG00000030427.9	ENSG00000100342	8542	3458	6.07076	2.75352	2.96384e-54	6.87766e-52
ENSG00000167767.14	chr12	52168996	52192014	23019	-	protein_coding	KRT80	HGNC:27056	OTTHUMG00000150193.2	ENSG00000167767	144501	4364	4.14352	6.55246	8.72756e-54	1.99895e-51
ENSG00000102409.10	chrX	103215108	103217246	2139	+	protein_coding	BEX4	HGNC:25475	OTTHUMG00000022091.2	ENSG00000102409	56271	1312	8.38813	1.92431	1.49638e-53	3.38335e-51
ENSG00000106541.12	chr7	16791811	16833433	41623	-	protein_coding	AGR2	HGNC:328	OTTHUMG00000023446.5	ENSG00000106541	10551	2764	2.92714	8.20471	4.96529e-53	1.10845e-50
ENSG00000118402.6	chr6	79914814	79947553	32740	-	protein_coding	ELOVL4	HGNC:14415	OTTHUMG00000015087.2	ENSG00000118402	6785	3013	4.16067	3.56976	1.29147e-52	2.84704e-50
ENSG00000234745.14	chr6	31353872	31367067	13196	-	protein_coding	HLA-B	HGNC:4932	OTTHUMG00000031153.7	ENSG00000234745	3106	4623	3.41848	8.41162	1.4149e-52	3.08063e-50
ENSG00000133636.11	chr12	85874295	85882992	8698	+	protein_coding	NTS	HGNC:8038	OTTHUMG00000169832.2	ENSG00000133636	4922	1555	8.46696	2.00213	1.86667e-52	4.01471e-50
ENSG00000139112.11	chr12	10212458	10223128	10671	+	protein_coding	GABARAPL1	HGNC:4068	OTTHUMG00000168411.10	ENSG00000139112	23710	4053	4.37198	4.02393	2.14475e-52	4.55722e-50
ENSG00000165794.10	chr14	20999255	21001871	2617	+	protein_coding	SLC39A2	HGNC:17127	OTTHUMG00000029616.4	ENSG00000165794	29986	1575	8.64093	2.17721	6.66547e-52	1.39943e-49
ENSG00000050030.16	chrX	74732856	74925472	192617	-	protein_coding	NEXMIF	HGNC:29433	OTTHUMG00000021860.4	ENSG00000050030	340533	12338	5.96715	2.85525	7.56051e-52	1.56668e-49
ENSG00000137198.10	chr6	16238587	16295549	56963	+	protein_coding	GMPR	HGNC:4376	OTTHUMG00000014302.4	ENSG00000137198	2766	2225	3.34034	3.81935	7.63973e-52	1.56668e-49
ENSG00000167552.15	chr12	49184686	49189080	4395	-	protein_coding	TUBA1A	HGNC:20766	OTTHUMG00000169511.4	ENSG00000167552	7846	3823	3.33248	5.5952	1.64243e-51	3.32942e-49
ENSG00000117228.11	chr1	89051882	89065360	13479	-	protein_coding	GBP1	HGNC:4182	OTTHUMG00000010614.4	ENSG00000117228	2633	6103	5.76055	3.69244	2.2069e-51	4.42282e-49
ENSG00000138119.17	chr10	93306429	93482334	175906	-	protein_coding	MYOF	HGNC:3656	OTTHUMG00000018772.6	ENSG00000138119	26509	8490	2.857	7.96878	4.04889e-51	8.02317e-49
ENSG00000163623.10	chr4	84491985	84499292	7308	-	protein_coding	NKX6-1	HGNC:7839	OTTHUMG00000130426.4	ENSG00000163623	4825	3930	4.31802	2.8209	4.15449e-51	8.14096e-49
ENSG00000144749.14	chr3	66378797	66501263	122467	-	protein_coding	LRIG1	HGNC:17360	OTTHUMG00000158727.1	ENSG00000144749	26018	7043	-3.23204	6.2107	5.28579e-51	1.0244e-48
ENSG00000164654.16	chr7	7566875	7608932	42058	+	protein_coding	MIOS	HGNC:21905	OTTHUMG00000152440.4	ENSG00000164654	54468	6714	2.50215	7.11548	9.78819e-51	1.87635e-48
ENSG00000158528.12	chr7	94907202	95296415	389214	+	protein_coding	PPP1R9A	HGNC:14946	OTTHUMG00000155566.4	ENSG00000158528	55607	11194	3.62285	3.44717	1.04759e-50	1.9866e-48
ENSG00000103811.18	chr15	78921058	78949574	28517	-	protein_coding	CTSH	HGNC:2535	OTTHUMG00000144171.5	ENSG00000103811	1512	13757	2.14037	6.72588	1.2728e-50	2.38799e-48
ENSG00000237807.4	chr8	53493523	53524336	30814	-	lncRNA	LINC02984	HGNC:56063	OTTHUMG00000164264.7	ENSG00000237807	100507516	7527	4.4843	3.30822	2.28649e-50	4.2447e-48
ENSG00000197442.11	chr6	136557046	136793097	236052	-	protein_coding	MAP3K5	HGNC:6857	OTTHUMG00000015647.2	ENSG00000197442	4217	5716	2.34592	7.25236	2.53864e-50	4.66369e-48
ENSG00000166897.16	chr22	37367960	37427479	59520	-	protein_coding	ELFN2	HGNC:29396	OTTHUMG00000150558.4	ENSG00000166897	114794	8791	6.1659	2.46049	3.55721e-50	6.46753e-48
ENSG00000187017.18	chr1	6424776	6461367	36592	+	protein_coding	ESPN	HGNC:13281	OTTHUMG00000000753.11	ENSG00000187017	83715	6940	4.07809	3.56567	3.83095e-50	6.89415e-48
ENSG00000143416.21	chr1	151364304	151372707	8404	-	protein_coding	SELENBP1	HGNC:10719	OTTHUMG00000012498.26	ENSG00000143416	8991	3476	2.9525	9.77577	6.51553e-50	1.16069e-47
ENSG00000035862.13	chr17	78852977	78925387	72411	-	protein_coding	TIMP2	HGNC:11821	OTTHUMG00000154517.4	ENSG00000035862	7077	6209	4.47473	3.05229	1.46189e-49	2.5782e-47
ENSG00000168874.13	chr2	85751344	85791383	40040	+	protein_coding	ATOH8	HGNC:24126	OTTHUMG00000130178.3	ENSG00000168874	84913	9296	4.37737	4.30836	3.98875e-49	6.96491e-47
ENSG00000228873.1	chr2	96145602	96147012	1411	-	lncRNA	ENSG00000228873		OTTHUMG00000155213.1	ENSG00000228873		197	6.76127	1.94481	6.34377e-49	1.09685e-46
ENSG00000105668.8	chr19	35666517	35678481	11965	+	protein_coding	UPK1A	HGNC:12577	OTTHUMG00000048115.3	ENSG00000105668	11045	1363	8.22354	1.76376	1.27664e-48	2.18591e-46
ENSG00000164850.16	chr7	1082208	1093815	11608	+	protein_coding	GPER1	HGNC:4485	OTTHUMG00000023680.5	ENSG00000164850	2852	3123	4.45914	4.70077	2.09597e-48	3.55429e-46
ENSG00000204334.8	chr2	170766878	170798977	32100	+	protein_coding	ERICH2	HGNC:44395	OTTHUMG00000154074.1	ENSG00000204334	285141	4104	4.18627	2.86875	3.68074e-48	6.18225e-46
ENSG00000152785.8	chr4	81030708	81057627	26920	+	protein_coding	BMP3	HGNC:1070	OTTHUMG00000130292.2	ENSG00000152785	651	6087	6.79103	2.52557	1.44251e-47	2.40001e-45
ENSG00000186806.6	chr19	51331536	51342139	10604	-	protein_coding	VSIG10L	HGNC:27111	OTTHUMG00000182975.1	ENSG00000186806	147645	3786	3.00597	5.81465	2.16219e-47	3.56377e-45
ENSG00000155380.13	chr1	112911847	112957593	45747	-	protein_coding	SLC16A1	HGNC:10922	OTTHUMG00000012129.2	ENSG00000155380	6566	6347	-2.49296	5.52652	2.55077e-47	4.16531e-45
ENSG00000133321.11	chr11	63536808	63546462	9655	+	protein_coding	PLAAT4	HGNC:9869	OTTHUMG00000167850.3	ENSG00000133321	5920	1300	3.9872	3.91285	3.82927e-47	6.19569e-45
ENSG00000168785.8	chr4	98470367	98658611	188245	-	protein_coding	TSPAN5	HGNC:17753	OTTHUMG00000131008.5	ENSG00000168785	10098	7412	2.88061	5.14085	4.27151e-47	6.8484e-45
ENSG00000108947.5	chr17	7705202	7711372	6171	+	protein_coding	EFNB3	HGNC:3228	OTTHUMG00000108161.2	ENSG00000108947	1949	3216	5.27993	2.71441	5.06376e-47	8.04545e-45
ENSG00000174099.12	chr12	65278643	65491430	212788	+	protein_coding	MSRB3	HGNC:27375	OTTHUMG00000168866.6	ENSG00000174099	253827	7405	5.05025	2.78825	7.14619e-47	1.12527e-44
ENSG00000112297.18	chr6	106360717	106572017	211301	+	protein_coding	CRYBG1	HGNC:356		ENSG00000112297	202	10981	-2.22303	6.865	8.65769e-47	1.35121e-44
ENSG00000188641.14	chr1	97077743	97995000	917258	-	protein_coding	DPYD	HGNC:3012	OTTHUMG00000039683.6	ENSG00000188641	1806	7131	4.16866	3.60388	2.9429e-46	4.55272e-44
ENSG00000180347.15	chr7	31514090	31656504	142415	+	protein_coding	ITPRID1	HGNC:27363	OTTHUMG00000128611.5	ENSG00000180347	223075	8872	11.0059	2.78769	5.55944e-46	8.52577e-44
ENSG00000182253.15	chr15	99098217	99135593	37377	+	protein_coding	SYNM	HGNC:24466	OTTHUMG00000171887.6	ENSG00000182253	23336	7774	3.47583	4.62041	1.87675e-45	2.85331e-43
ENSG00000076770.16	chrX	132369320	132489968	120649	-	protein_coding	MBNL3	HGNC:20564	OTTHUMG00000022426.5	ENSG00000076770	55796	13009	2.00724	7.11097	4.25762e-45	6.41773e-43
ENSG00000188039.16	chr19	16719847	16817963	98117	+	protein_coding	NWD1	HGNC:27619	OTTHUMG00000164507.7	ENSG00000188039	284434	9157	4.90185	4.52741	4.5435e-45	6.7906e-43
ENSG00000235568.7	chr22	42380407	42432403	51997	-	protein_coding	NFAM1	HGNC:29872	OTTHUMG00000150923.2	ENSG00000235568	150372	5828	5.48631	2.39748	4.89701e-45	7.25745e-43
ENSG00000145703.17	chr5	76403285	76708132	304848	+	protein_coding	IQGAP2	HGNC:6111	OTTHUMG00000162432.3	ENSG00000145703	10788	10161	-6.4601	5.46491	5.29488e-45	7.78171e-43
ENSG00000154734.16	chr21	26835755	26845409	9655	-	protein_coding	ADAMTS1	HGNC:217	OTTHUMG00000078688.5	ENSG00000154734	9510	7303	2.56745	6.33694	6.29678e-45	9.17768e-43
ENSG00000204128.6	chr2	231037523	231049719	12197	+	protein_coding	C2orf72	HGNC:27418	OTTHUMG00000153996.3	ENSG00000204128	257407	3818	-3.02319	7.00133	2.17033e-44	3.13737e-42
ENSG00000068079.8	chr17	43006740	43014456	7717	+	protein_coding	IFI35	HGNC:5399	OTTHUMG00000167720.1	ENSG00000068079	3430	1958	4.18142	3.84911	7.08138e-44	1.01534e-41
ENSG00000072858.11	chr3	113532555	113629575	97021	+	protein_coding	SIDT1	HGNC:25967	OTTHUMG00000159299.1	ENSG00000072858	54847	7798	4.46074	2.9989	7.75719e-44	1.10327e-41
ENSG00000089472.18	chrX	66162671	66268867	106197	+	protein_coding	HEPH	HGNC:4866	OTTHUMG00000021732.6	ENSG00000089472	9843	9888	7.77907	4.20239	8.23825e-44	1.16232e-41
ENSG00000165169.11	chrX	37836757	37847571	10815	-	protein_coding	DYNLT3	HGNC:11694	OTTHUMG00000033172.2	ENSG00000165169	6990	3120	2.01974	6.52422	4.34076e-43	6.07569e-41
ENSG00000064787.14	chr20	53936777	54070594	133818	-	protein_coding	BCAS1	HGNC:974	OTTHUMG00000032772.2	ENSG00000064787	8537	10533	3.97412	6.00924	9.45578e-43	1.31309e-40
ENSG00000263639.7	chr10	46033307	46048180	14874	-	protein_coding	MSMB	HGNC:7372	OTTHUMG00000188315.4	ENSG00000263639	4477	926	-4.68715	5.79337	9.59015e-43	1.32134e-40
ENSG00000148180.22	chr9	121207794	121332843	125050	+	protein_coding	GSN	HGNC:4620	OTTHUMG00000020584.8	ENSG00000148180	2934	11057	3.45286	4.29991	2.14931e-42	2.93839e-40
ENSG00000144355.15	chr2	172084740	172089677	4938	+	protein_coding	DLX1	HGNC:2914	OTTHUMG00000073951.5	ENSG00000144355	1745	3570	-2.6458	4.62577	2.28162e-42	3.09528e-40
ENSG00000137819.14	chr15	69298912	69407780	108869	+	protein_coding	PAQR5	HGNC:29645	OTTHUMG00000133322.6	ENSG00000137819	54852	6259	4.90938	2.11081	2.98781e-42	4.02237e-40
ENSG00000187867.10	chr19	14053363	14062076	8714	-	protein_coding	PALM3	HGNC:33274	OTTHUMG00000181991.5	ENSG00000187867	342979	2795	5.1087	2.47467	7.59041e-42	1.01412e-39
ENSG00000119917.15	chr10	89327307	89377473	50167	+	protein_coding	IFIT3	HGNC:5411	OTTHUMG00000018708.2	ENSG00000119917	3437	5067	5.60825	1.90152	9.24297e-42	1.22563e-39
ENSG00000205413.8	chr7	93099513	93118023	18511	-	protein_coding	SAMD9	HGNC:1348	OTTHUMG00000155809.4	ENSG00000205413	54809	6855	6.62493	3.31252	1.12701e-41	1.48328e-39
ENSG00000227279.2	chr18	27921551	27963692	42142	+	lncRNA	ENSG00000227279		OTTHUMG00000064910.1	ENSG00000227279		644	9.89443	1.67114	1.3215e-41	1.72637e-39
ENSG00000169047.6	chr2	226731312	226799820	68509	-	protein_coding	IRS1	HGNC:6125	OTTHUMG00000133179.3	ENSG00000169047	3667	10019	-5.3742	4.8115	2.42372e-41	3.143e-39
ENSG00000188064.10	chr22	45920366	45977162	56797	-	protein_coding	WNT7B	HGNC:12787	OTTHUMG00000154636.3	ENSG00000188064	7477	5080	-2.27806	6.32816	2.92882e-41	3.77027e-39
ENSG00000145685.14	chr5	78485215	78770021	284807	-	protein_coding	LHFPL2	HGNC:6588	OTTHUMG00000107579.6	ENSG00000145685	10184	7977	1.95489	7.16208	3.16027e-41	4.03873e-39
ENSG00000011347.10	chr11	61513714	61581148	67435	-	protein_coding	SYT7	HGNC:11514	OTTHUMG00000168199.3	ENSG00000011347	9066	7552	2.04197	5.84484	3.83314e-41	4.8634e-39
ENSG00000108846.16	chr17	50634777	50692253	57477	+	protein_coding	ABCC3	HGNC:54	OTTHUMG00000162245.6	ENSG00000108846	8714	9615	3.05501	5.81278	7.97592e-41	1.00474e-38
ENSG00000111674.9	chr12	6913745	6923698	9954	+	protein_coding	ENO2	HGNC:3353	OTTHUMG00000168967.5	ENSG00000111674	2026	4281	2.16275	5.55128	1.8726e-40	2.3422e-38
ENSG00000102780.17	chr13	42040036	42256578	216543	+	protein_coding	DGKH	HGNC:2854	OTTHUMG00000016804.6	ENSG00000102780	160851	19742	-2.0517	6.07041	1.96485e-40	2.44029e-38
ENSG00000185112.6	chr3	194685883	194689037	3155	+	protein_coding	FAM43A	HGNC:26888	OTTHUMG00000156016.2	ENSG00000185112	131583	3155	-2.54715	5.65943	7.66167e-40	9.44904e-38
ENSG00000186526.13	chr19	15615218	15630639	15422	+	protein_coding	CYP4F8	HGNC:2648	OTTHUMG00000182386.7	ENSG00000186526	11283	7049	-5.98334	4.55409	7.77202e-40	9.51857e-38
ENSG00000072071.17	chr19	14147743	14206187	58445	-	protein_coding	ADGRL1	HGNC:20973	OTTHUMG00000182138.4	ENSG00000072071	22859	8487	2.99228	5.90692	8.50131e-40	1.03399e-37
ENSG00000152377.14	chr5	136975298	137598379	623082	-	protein_coding	SPOCK1	HGNC:11251	OTTHUMG00000129157.7	ENSG00000152377	6695	6200	-5.25573	6.43219	2.0733e-39	2.50444e-37
ENSG00000013583.10	chr12	12974870	13000265	25396	-	protein_coding	HEBP1	HGNC:17176	OTTHUMG00000168771.4	ENSG00000013583	50865	3428	1.89766	6.35748	3.27245e-39	3.92605e-37
ENSG00000157150.5	chr3	12153068	12158912	5845	-	protein_coding	TIMP4	HGNC:11823	OTTHUMG00000129763.2	ENSG00000157150	7079	1194	13.138	4.91981	4.07734e-39	4.85864e-37
ENSG00000223764.2	chr1	916865	921016	4152	-	lncRNA	LINC02593	HGNC:53933	OTTHUMG00000040718.2	ENSG00000223764	100130417	4152	2.93117	5.60469	5.06565e-39	5.99582e-37
ENSG00000084710.14	chr2	25042076	25159135	117060	+	protein_coding	EFR3B	HGNC:29155	OTTHUMG00000151988.7	ENSG00000084710	22979	10643	2.8664	3.63657	5.73894e-39	6.74746e-37
ENSG00000215018.10	chr7	7356203	7535873	179671	-	protein_coding	COL28A1	HGNC:22442	OTTHUMG00000150034.3	ENSG00000215018	340267	6639	5.27202	3.10913	5.78401e-39	6.75542e-37
ENSG00000047365.13	chr4	35948221	36244514	296294	-	protein_coding	ARAP2	HGNC:16924	OTTHUMG00000097811.7	ENSG00000047365	116984	12427	2.76475	5.04264	1.04741e-38	1.21527e-36
ENSG00000073150.14	chr22	50170731	50180295	9565	+	protein_coding	PANX2	HGNC:8600	OTTHUMG00000044649.5	ENSG00000073150	56666	3103	3.74115	2.72197	1.3437e-38	1.54885e-36
ENSG00000180287.17	chr1	242082986	242524697	441712	-	protein_coding	PLD5	HGNC:26879	OTTHUMG00000039867.4	ENSG00000180287	200150	9546	6.8741	1.6867	1.77757e-38	2.03566e-36
ENSG00000137261.15	chr6	24544104	24646191	102088	-	protein_coding	KIAA0319	HGNC:21580	OTTHUMG00000014358.2	ENSG00000137261	9856	7208	3.50555	3.34019	2.00681e-38	2.28336e-36
ENSG00000129946.11	chr19	416589	461033	44445	-	protein_coding	SHC2	HGNC:29869	OTTHUMG00000180545.10	ENSG00000129946	25759	4162	2.96868	3.78376	2.71112e-38	3.06496e-36
ENSG00000141639.12	chr18	50560087	50731826	171740	+	protein_coding	MAPK4	HGNC:6878	OTTHUMG00000179853.6	ENSG00000141639	5596	7594	4.94025	4.73774	3.18979e-38	3.58313e-36
ENSG00000152894.15	chr6	127968785	128520616	551832	-	protein_coding	PTPRK	HGNC:9674	OTTHUMG00000015536.10	ENSG00000152894	5796	8936	1.88873	6.8353	3.40534e-38	3.80105e-36
ENSG00000172037.14	chr3	49121114	49133118	12005	-	protein_coding	LAMB2	HGNC:6487	OTTHUMG00000156807.5	ENSG00000172037	3913	6865	2.50183	7.23095	1.34253e-37	1.48911e-35
ENSG00000105357.20	chr19	50188186	50310542	122357	+	protein_coding	MYH14	HGNC:23212	OTTHUMG00000183034.7	ENSG00000105357	79784	10396	2.31286	7.81556	1.47817e-37	1.62932e-35
ENSG00000091157.15	chr18	56651343	57029811	378469	+	protein_coding	WDR7	HGNC:13490	OTTHUMG00000132721.7	ENSG00000091157	23335	8899	2.33475	7.18569	2.54666e-37	2.78962e-35
ENSG00000106392.11	chr7	7156934	7248616	91683	+	protein_coding	C1GALT1	HGNC:24337	OTTHUMG00000151912.5	ENSG00000106392	56913	7773	2.74416	4.6128	3.20879e-37	3.49322e-35
ENSG00000101846.9	chrX	7147237	7804358	657122	+	protein_coding	STS	HGNC:11425	OTTHUMG00000021102.3	ENSG00000101846	412	12317	2.42696	5.03175	7.28223e-37	7.87911e-35
ENSG00000213988.11	chr19	20077994	20127076	49083	+	protein_coding	ZNF90	HGNC:13165	OTTHUMG00000158057.3	ENSG00000213988	7643	6088	-7.41342	1.34251	1.12384e-36	1.20854e-34
ENSG00000156096.14	chr4	69480165	69526014	45850	-	protein_coding	UGT2B4	HGNC:12553	OTTHUMG00000058891.6	ENSG00000156096	7363	2506	-11.8493	3.66227	1.29155e-36	1.38047e-34
ENSG00000159337.7	chr15	42067009	42094562	27554	-	protein_coding	PLA2G4D	HGNC:30038	OTTHUMG00000172587.3	ENSG00000159337	283748	5146	5.53879	1.49967	1.68696e-36	1.79224e-34
ENSG00000153294.12	chr6	47685864	47722021	36158	+	protein_coding	ADGRF4	HGNC:19011	OTTHUMG00000014800.4	ENSG00000153294	221393	3391	5.15953	1.75213	2.50898e-36	2.6496e-34
ENSG00000288778.2	chr22	36220572	36222144	1573	+	lncRNA	ENSG00000288778			ENSG00000288778		1573	3.64017	2.41745	2.85632e-36	2.99845e-34
ENSG00000125170.11	chr16	57471922	57487327	15406	-	protein_coding	DOK4	HGNC:19868	OTTHUMG00000133460.9	ENSG00000125170	55715	4786	2.78867	5.20896	3.10655e-36	3.24184e-34
ENSG00000256229.8	chr19	20167214	20200488	33275	+	protein_coding	ZNF486	HGNC:20807	OTTHUMG00000179731.3	ENSG00000256229	90649	4273	-5.69956	3.16773	4.07028e-36	4.22256e-34
ENSG00000197977.4	chr6	10980759	11044305	63547	-	protein_coding	ELOVL2	HGNC:14416	OTTHUMG00000014252.2	ENSG00000197977	54898	3988	-2.7089	4.78384	4.40032e-36	4.53825e-34
ENSG00000138696.11	chr4	94757955	95158448	400494	+	protein_coding	BMPR1B	HGNC:1077	OTTHUMG00000130991.6	ENSG00000138696	658	6561	-10.8795	2.72589	5.14598e-36	5.27643e-34
ENSG00000126217.22	chr13	112894378	113099742	205365	+	protein_coding	MCF2L	HGNC:14576	OTTHUMG00000017377.18	ENSG00000126217	23263	23158	2.09036	5.5067	8.21146e-36	8.37094e-34
ENSG00000196542.9	chr3	161344798	161372880	28083	-	protein_coding	SPTSSB	HGNC:24045	OTTHUMG00000159073.1	ENSG00000196542	165679	3739	4.1108	7.48408	8.62239e-36	8.73934e-34
ENSG00000064195.7	chr17	49990005	49995224	5220	-	protein_coding	DLX3	HGNC:2916	OTTHUMG00000161892.2	ENSG00000064195	1747	2715	6.74996	1.92762	1.40222e-35	1.41312e-33
ENSG00000079819.20	chr6	130839347	131063322	223976	-	protein_coding	EPB41L2	HGNC:3379	OTTHUMG00000015560.12	ENSG00000079819	2037	10320	-1.87839	6.62359	1.43396e-35	1.43689e-33
ENSG00000227766.1	chr6	29942075	29943067	993	-	unprocessed_pseudogene	ENSG00000227766		OTTHUMG00000031152.2	ENSG00000227766		993	4.08789	3.23082	1.62364e-35	1.61777e-33
ENSG00000148468.17	chr10	15211643	15371289	159647	-	protein_coding	FAM171A1	HGNC:23522	OTTHUMG00000017732.3	ENSG00000148468	221061	4182	3.97891	2.96122	2.20149e-35	2.1812e-33
ENSG00000114805.18	chr3	155375580	155745071	369492	-	protein_coding	PLCH1	HGNC:29185	OTTHUMG00000158477.4	ENSG00000114805	23007	7177	2.90362	4.02161	2.22834e-35	2.19547e-33
ENSG00000146674.16	chr7	45912245	45921874	9630	-	protein_coding	IGFBP3	HGNC:5472	OTTHUMG00000023769.10	ENSG00000146674	3486	4569	3.11364	9.11477	2.32862e-35	2.28153e-33
ENSG00000213759.10	chr4	69199951	69214748	14798	-	protein_coding	UGT2B11	HGNC:12545	OTTHUMG00000129395.3	ENSG00000213759	10720	2357	-9.14539	2.99297	2.67154e-35	2.60306e-33
ENSG00000177694.16	chr3	174438573	175810548	1371976	+	protein_coding	NAALADL2	HGNC:23219	OTTHUMG00000157120.7	ENSG00000177694	254827	13546	1.77472	6.45048	4.31702e-35	4.18324e-33
ENSG00000179542.16	chrX	143622790	143636101	13312	-	protein_coding	SLITRK4	HGNC:23502	OTTHUMG00000022580.3	ENSG00000179542	139065	9238	5.79758	1.75332	4.52592e-35	4.3617e-33
ENSG00000203797.12	chr6	110391771	110415575	23805	-	protein_coding	DDO	HGNC:2727	OTTHUMG00000015360.5	ENSG00000203797	8528	2143	3.50192	2.74234	5.96561e-35	5.7179e-33
ENSG00000099812.9	chr19	751112	764318	13207	+	protein_coding	MISP	HGNC:27000	OTTHUMG00000181786.7	ENSG00000099812	126353	2980	2.3806	4.5631	1.12647e-34	1.07386e-32
ENSG00000100439.11	chr14	22598290	22612963	14674	+	protein_coding	ABHD4	HGNC:20154	OTTHUMG00000028686.7	ENSG00000100439	63874	3765	1.80973	5.90867	1.42407e-34	1.35027e-32
ENSG00000198589.15	chr4	150264435	151015727	751293	-	protein_coding	LRBA	HGNC:1742	OTTHUMG00000161443.8	ENSG00000198589	987	20981	1.96514	9.06445	1.5825e-34	1.49246e-32
ENSG00000196109.9	chr19	22179089	22215801	36713	-	protein_coding	ZNF676	HGNC:20429	OTTHUMG00000182934.4	ENSG00000196109	163223	4734	-5.16252	1.73799	1.61083e-34	1.51109e-32
ENSG00000166750.10	chr17	35243071	35273655	30585	+	protein_coding	SLFN5	HGNC:28286	OTTHUMG00000179858.3	ENSG00000166750	162394	10674	3.03728	6.51093	1.74105e-34	1.62461e-32
ENSG00000150054.19	chr10	28050993	28334486	283494	-	protein_coding	MPP7	HGNC:26542	OTTHUMG00000017868.4	ENSG00000150054	143098	6371	2.62277	4.26866	1.83688e-34	1.70501e-32
ENSG00000105290.13	chr19	35867899	35879792	11894	+	protein_coding	APLP1	HGNC:597	OTTHUMG00000180692.5	ENSG00000105290	333	3539	2.55975	3.91674	1.99582e-34	1.84285e-32
ENSG00000149809.17	chr11	65111845	65116384	4540	+	protein_coding	TM7SF2	HGNC:11863	OTTHUMG00000165603.4	ENSG00000149809	7108	3408	1.90571	7.15979	2.80179e-34	2.57356e-32
ENSG00000131378.14	chr3	16313574	16514026	200453	-	protein_coding	RFTN1	HGNC:30278	OTTHUMG00000156973.5	ENSG00000131378	23180	4769	-4.68888	2.95123	2.91584e-34	2.66444e-32
ENSG00000074416.16	chr3	127689062	128052190	363129	-	protein_coding	MGLL	HGNC:17038	OTTHUMG00000159641.6	ENSG00000074416	11343	11298	3.18437	3.01559	3.97048e-34	3.60946e-32
ENSG00000221890.6	chr22	38818452	38844028	25577	-	protein_coding	NPTXR	HGNC:7954	OTTHUMG00000150458.3	ENSG00000221890	23467	5830	3.46812	2.71199	4.64887e-34	4.20449e-32
ENSG00000167972.14	chr16	2275881	2340746	64866	-	protein_coding	ABCA3	HGNC:33	OTTHUMG00000128845.3	ENSG00000167972	21	7804	1.88309	5.90469	9.35609e-34	8.41857e-32
ENSG00000204525.18	chr6	31268749	31272130	3382	-	protein_coding	HLA-C	HGNC:4933	OTTHUMG00000031154.8	ENSG00000204525	3107	2507	1.77369	8.59365	1.35259e-33	1.21087e-31
ENSG00000117143.14	chr1	162561722	162601240	39519	+	protein_coding	UAP1	HGNC:12457	OTTHUMG00000034419.4	ENSG00000117143	6675	4619	-1.73355	7.60455	1.39353e-33	1.24122e-31
ENSG00000117519.16	chr1	94896949	94927223	30275	-	protein_coding	CNN3	HGNC:2157	OTTHUMG00000010783.5	ENSG00000117519	1266	2783	2.55224	5.63499	1.49219e-33	1.32242e-31
ENSG00000151914.22	chr6	56457987	56954830	496844	-	protein_coding	DST	HGNC:1090	OTTHUMG00000014913.26	ENSG00000151914	667	48142	2.20664	7.56804	1.73206e-33	1.52733e-31
ENSG00000134352.21	chr5	55935095	55995022	59928	-	protein_coding	IL6ST	HGNC:6021	OTTHUMG00000097043.14	ENSG00000134352	3572	12060	2.15762	7.71331	1.84697e-33	1.62055e-31
ENSG00000157557.13	chr21	38805183	38824955	19773	+	protein_coding	ETS2	HGNC:3489	OTTHUMG00000090769.8	ENSG00000157557	2114	4977	-2.68542	5.96769	2.24447e-33	1.95958e-31
ENSG00000064042.18	chr4	41359607	41700044	340438	+	protein_coding	LIMCH1	HGNC:29191	OTTHUMG00000160575.7	ENSG00000064042	22998	10862	1.85925	9.97335	2.26894e-33	1.97119e-31
ENSG00000003147.19	chr7	8113184	8262687	149504	-	protein_coding	ICA1	HGNC:5343	OTTHUMG00000152008.11	ENSG00000003147	3382	4883	3.15883	4.99265	2.30108e-33	1.98931e-31
ENSG00000196126.12	chr6	32577902	32589848	11947	-	protein_coding	HLA-DRB1	HGNC:4948	OTTHUMG00000031196.4	ENSG00000196126	3123	3083	-4.94271	3.44879	2.55527e-33	2.19828e-31
ENSG00000197181.12	chr8	22275316	22357568	82253	+	protein_coding	PIWIL2	HGNC:17644	OTTHUMG00000097767.3	ENSG00000197181	55124	5737	4.98423	2.11281	3.24617e-33	2.77813e-31
ENSG00000115255.12	chr19	1491166	1497927	6762	+	protein_coding	REEP6	HGNC:30078	OTTHUMG00000180072.6	ENSG00000115255	92840	2030	2.60705	4.07581	3.26079e-33	2.77813e-31
ENSG00000128656.15	chr2	174798809	175005381	206573	-	protein_coding	CHN1	HGNC:1943	OTTHUMG00000154225.36	ENSG00000128656	1123	9402	2.80491	4.07599	3.39778e-33	2.88093e-31
ENSG00000125968.9	chr20	31605283	31606515	1233	+	protein_coding	ID1	HGNC:5360	OTTHUMG00000032181.2	ENSG00000125968	3397	1233	2.54028	8.09975	3.47222e-33	2.92996e-31
ENSG00000268080.2	chr8	93229659	93229916	258	+	processed_pseudogene	ENSG00000268080		OTTHUMG00000187193.1	ENSG00000268080		258	-7.24016	1.17914	3.91487e-33	3.28775e-31
ENSG00000198793.14	chr1	11106535	11262556	156022	-	protein_coding	MTOR	HGNC:3942	OTTHUMG00000002001.4	ENSG00000198793	2475	13373	-2.08299	7.95527	4.14421e-33	3.46385e-31
ENSG00000289609.2	chr6	43990798	43999561	8764	+	lncRNA	ENSG00000289609			ENSG00000289609	124901321	768	-7.5797	2.76372	9.37525e-33	7.79914e-31
ENSG00000143502.16	chr1	223220819	223364233	143415	-	protein_coding	SUSD4	HGNC:25470	OTTHUMG00000037936.6	ENSG00000143502	55061	5336	5.1703	1.62458	1.30135e-32	1.07749e-30
ENSG00000132874.15	chr18	45212995	45683688	470694	+	protein_coding	SLC14A2	HGNC:10919	OTTHUMG00000132616.6	ENSG00000132874	8170	4736	7.30681	0.867111	1.32568e-32	1.09251e-30
ENSG00000287566.1	chr10	5549637	5554329	4693	-	lncRNA	ENSG00000287566		OTTHUMG00000194793.1	ENSG00000287566		4431	-4.70288	4.11525	1.39498e-32	1.14427e-30
ENSG00000118257.17	chr2	205681990	205798133	116144	+	protein_coding	NRP2	HGNC:8005	OTTHUMG00000132893.5	ENSG00000118257	8828	13896	5.96892	1.17238	1.54546e-32	1.26184e-30
ENSG00000065154.12	chr10	124397303	124418976	21674	-	protein_coding	OAT	HGNC:8091	OTTHUMG00000019213.2	ENSG00000065154	4942	3388	2.15203	7.69319	1.60186e-32	1.30186e-30
ENSG00000159784.18	chr7	143353400	143362770	9371	-	protein_coding	FAM131B	HGNC:22202	OTTHUMG00000152697.3	ENSG00000159784	9715	6430	3.98291	5.36485	2.25699e-32	1.82589e-30
ENSG00000204103.4	chr20	40685848	40689236	3389	-	protein_coding	MAFB	HGNC:6408	OTTHUMG00000033052.3	ENSG00000204103	9935	3389	-3.31929	5.52415	3.19635e-32	2.57401e-30
ENSG00000124006.15	chr2	219550728	219571859	21132	-	protein_coding	OBSL1	HGNC:29092	OTTHUMG00000059157.13	ENSG00000124006	23363	9716	2.98135	3.93203	3.27433e-32	2.62482e-30
ENSG00000206341.7	chr6	29887752	29890482	2731	+	unprocessed_pseudogene	HLA-H	HGNC:4965	OTTHUMG00000031160.3	ENSG00000206341		1096	3.183	3.98353	3.30701e-32	2.63902e-30
ENSG00000170558.10	chr18	27932879	28177946	245068	-	protein_coding	CDH2	HGNC:1759	OTTHUMG00000059940.12	ENSG00000170558	1000	8583	10.8426	2.61433	3.77385e-32	2.998e-30
ENSG00000172159.16	chr9	83242990	83538546	295557	-	protein_coding	FRMD3	HGNC:24125	OTTHUMG00000020103.4	ENSG00000172159	257019	6486	2.40034	4.75989	4.34129e-32	3.43331e-30
ENSG00000184304.17	chr14	29576479	30191898	615420	-	protein_coding	PRKD1	HGNC:9407	OTTHUMG00000140203.8	ENSG00000184304	5587	5811	2.32314	7.45567	6.86828e-32	5.40755e-30
ENSG00000152315.5	chr14	90061994	90185853	123860	+	protein_coding	KCNK13	HGNC:6275	OTTHUMG00000171017.2	ENSG00000152315	56659	2289	5.94238	2.0891	7.24417e-32	5.67814e-30
ENSG00000140465.15	chr15	74719542	74725536	5995	-	protein_coding	CYP1A1	HGNC:2595	OTTHUMG00000142812.5	ENSG00000140465	1543	3361	4.10594	4.64416	7.68673e-32	5.99837e-30
ENSG00000186567.14	chr19	44662278	44684359	22082	+	protein_coding	CEACAM19	HGNC:31951	OTTHUMG00000151528.6	ENSG00000186567	56971	5173	2.21556	4.42676	8.84811e-32	6.87424e-30
ENSG00000100100.13	chr22	31281594	31292534	10941	-	protein_coding	PIK3IP1	HGNC:24942	OTTHUMG00000151256.3	ENSG00000100100	113791	3804	2.64037	5.05283	1.06761e-31	8.25803e-30
ENSG00000175662.18	chr17	17843511	17972422	128912	-	protein_coding	TOM1L2	HGNC:11984	OTTHUMG00000059353.7	ENSG00000175662	146691	7863	1.74252	6.82698	1.11235e-31	8.56655e-30
ENSG00000183091.21	chr2	151485336	151734487	249152	-	protein_coding	NEB	HGNC:7720	OTTHUMG00000153784.16	ENSG00000183091	4703	33502	5.44342	1.74545	1.19101e-31	9.13243e-30
ENSG00000124201.15	chr20	49237946	49278426	40481	-	protein_coding	ZNFX1	HGNC:29271	OTTHUMG00000032696.8	ENSG00000124201	57169	9340	1.65305	6.33762	1.2261e-31	9.36084e-30
ENSG00000105255.11	chr19	4304598	4323843	19246	+	protein_coding	FSD1	HGNC:13745	OTTHUMG00000181881.6	ENSG00000105255	79187	3113	4.94439	1.53726	1.67889e-31	1.27625e-29
ENSG00000175928.6	chr3	3799431	3849834	50404	+	protein_coding	LRRN1	HGNC:20980	OTTHUMG00000154934.3	ENSG00000175928	57633	6401	1.91573	7.54849	1.69535e-31	1.28322e-29
ENSG00000101276.18	chr20	760080	776015	15936	-	protein_coding	SLC52A3	HGNC:16187	OTTHUMG00000031647.8	ENSG00000101276	113278	5984	2.92294	6.59435	1.93667e-31	1.45962e-29
ENSG00000068366.21	chrX	109624244	109733403	109160	-	protein_coding	ACSL4	HGNC:3571	OTTHUMG00000022190.8	ENSG00000068366	2182	9971	3.52467	3.93722	2.08931e-31	1.56796e-29
ENSG00000168930.13	chr11	89797655	89808575	10921	-	protein_coding	TRIM49	HGNC:13431	OTTHUMG00000167634.2	ENSG00000168930	57093	2163	7.74572	1.28606	2.64102e-31	1.9736e-29
ENSG00000187840.5	chr8	38030534	38060365	29832	+	protein_coding	EIF4EBP1	HGNC:3288	OTTHUMG00000164012.2	ENSG00000187840	1978	880	-1.68059	6.64556	2.89932e-31	2.15748e-29
ENSG00000147065.18	chrX	65588377	65741931	153555	+	protein_coding	MSN	HGNC:7373	OTTHUMG00000021723.5	ENSG00000147065	4478	11407	4.82158	2.0128	3.06943e-31	2.27447e-29
ENSG00000128683.14	chr2	170813213	170861151	47939	+	protein_coding	GAD1	HGNC:4092	OTTHUMG00000044175.9	ENSG00000128683	2571	8242	2.74018	3.7798	3.58133e-31	2.64269e-29
ENSG00000172987.13	chr10	98457077	99235862	778786	-	protein_coding	HPSE2	HGNC:18374	OTTHUMG00000018880.3	ENSG00000172987	60495	4421	-4.36565	5.60708	3.76465e-31	2.76639e-29
ENSG00000103888.17	chr15	80779343	80951776	172434	+	protein_coding	CEMIP	HGNC:29213	OTTHUMG00000144184.5	ENSG00000103888	57214	7621	3.48726	3.71226	4.21873e-31	3.0872e-29
ENSG00000168824.15	chr4	4348140	4419058	70919	+	protein_coding	NSG1	HGNC:18790	OTTHUMG00000160002.3	ENSG00000168824	27065	4355	3.88535	2.62773	4.8045e-31	3.50133e-29
ENSG00000115221.12	chr2	160099667	160200313	100647	-	protein_coding	ITGB6	HGNC:6161	OTTHUMG00000132026.8	ENSG00000115221	3694	5785	4.34097	3.48774	6.66984e-31	4.84071e-29
ENSG00000271581.1	chr6	31356647	31357637	991	+	unprocessed_pseudogene	ENSG00000271581		OTTHUMG00000184567.1	ENSG00000271581		991	3.3937	4.47754	8.01885e-31	5.79592e-29
ENSG00000130294.18	chr2	240713761	240824293	110533	-	protein_coding	KIF1A	HGNC:888	OTTHUMG00000151940.14	ENSG00000130294	547	17879	2.78782	7.38537	8.45738e-31	6.08794e-29
ENSG00000206075.14	chr18	63476958	63505085	28128	+	protein_coding	SERPINB5	HGNC:8949	OTTHUMG00000141307.6	ENSG00000206075	5268	3742	4.24873	3.77314	8.50827e-31	6.09967e-29
ENSG00000219201.4	chr1	77810861	77811781	921	-	processed_pseudogene	ENSG00000219201		OTTHUMG00000040532.2	ENSG00000219201		921	2.48465	7.09128	8.62012e-31	6.15484e-29
ENSG00000166033.13	chr10	122458551	122514907	56357	+	protein_coding	HTRA1	HGNC:9476	OTTHUMG00000019186.4	ENSG00000166033	5654	2250	3.41099	3.04471	9.38379e-31	6.67308e-29
ENSG00000149150.9	chr11	57484534	57515780	31247	-	protein_coding	SLC43A1	HGNC:9225	OTTHUMG00000167030.4	ENSG00000149150	8501	3526	-1.81863	5.60913	1.296e-30	9.17923e-29
ENSG00000117318.9	chr1	23557926	23559501	1576	-	protein_coding	ID3	HGNC:5362	OTTHUMG00000003229.3	ENSG00000117318	3399	1496	2.03778	7.981	1.37688e-30	9.71305e-29
ENSG00000120903.13	chr8	27459756	27479883	20128	-	protein_coding	CHRNA2	HGNC:1956	OTTHUMG00000102083.11	ENSG00000120903	1135	5062	-4.47625	2.89485	1.91645e-30	1.34655e-28
ENSG00000158816.16	chr1	20290875	20359518	68644	+	protein_coding	VWA5B1	HGNC:26538	OTTHUMG00000002835.7	ENSG00000158816	127731	11045	-6.36043	1.11916	2.32533e-30	1.62736e-28
ENSG00000175806.15	chr8	10054292	10428891	374600	+	protein_coding	MSRA	HGNC:7377	OTTHUMG00000090517.8	ENSG00000175806	4482	4138	3.4548	3.92231	3.16062e-30	2.20319e-28
ENSG00000107438.9	chr10	95237572	95291012	53441	-	protein_coding	PDLIM1	HGNC:2067	OTTHUMG00000018810.2	ENSG00000107438	9124	2227	2.02433	5.07388	3.28407e-30	2.28023e-28
ENSG00000158315.11	chr1	38885807	38941830	56024	-	protein_coding	RHBDL2	HGNC:16083	OTTHUMG00000000487.4	ENSG00000158315	54933	2826	5.22423	2.17134	4.22414e-30	2.92145e-28
ENSG00000167384.11	chr19	44474428	44500524	26097	-	protein_coding	ZNF180	HGNC:12970	OTTHUMG00000180495.4	ENSG00000167384	7733	4783	2.38151	7.28907	4.97929e-30	3.43026e-28
ENSG00000075673.12	chr13	24680408	24712472	32065	+	protein_coding	ATP12A	HGNC:13816	OTTHUMG00000016588.2	ENSG00000075673	479	4424	7.48005	2.98091	9.39675e-30	6.44829e-28
ENSG00000082014.17	chr7	151238764	151277896	39133	-	protein_coding	SMARCD3	HGNC:11108	OTTHUMG00000157431.7	ENSG00000082014	6604	4919	3.75383	2.26398	1.07128e-29	7.32291e-28
ENSG00000197641.12	chr18	63586989	63604639	17651	+	protein_coding	SERPINB13	HGNC:8944	OTTHUMG00000060406.6	ENSG00000197641	5275	4534	9.05895	0.850623	1.12621e-29	7.66866e-28
ENSG00000224087.1	chr2	130107684	130109741	2058	+	lncRNA	POTEF-AS1	HGNC:41294	OTTHUMG00000153626.1	ENSG00000224087		578	-9.09459	1.02836	1.15273e-29	7.81906e-28
ENSG00000214049.8	chr19	15828206	15836328	8123	+	lncRNA	UCA1	HGNC:37126	OTTHUMG00000182287.49	ENSG00000214049		4154	2.81819	4.71079	1.17365e-29	7.93044e-28
ENSG00000159674.12	chr4	1166932	1208962	42031	-	protein_coding	SPON2	HGNC:11253	OTTHUMG00000089002.5	ENSG00000159674	10417	5985	-1.71656	9.95004	1.21442e-29	8.17459e-28
ENSG00000082556.14	chr8	53225724	53251637	25914	-	protein_coding	OPRK1	HGNC:8154	OTTHUMG00000164276.3	ENSG00000082556	4986	5670	4.16994	3.22914	1.25145e-29	8.39187e-28
ENSG00000184999.13	chr11	63268022	63311783	43762	+	protein_coding	SLC22A10	HGNC:18057	OTTHUMG00000165197.4	ENSG00000184999	387775	4910	-4.48532	1.95895	1.4006e-29	9.35642e-28
ENSG00000106415.13	chr7	7968796	8094272	125477	+	protein_coding	GLCCI1	HGNC:18713	OTTHUMG00000151984.5	ENSG00000106415	113263	6883	2.76706	3.45848	1.44442e-29	9.61275e-28
ENSG00000149212.12	chr11	95165513	95232541	67029	-	protein_coding	SESN3	HGNC:23060	OTTHUMG00000167829.6	ENSG00000149212	143686	10578	2.86797	5.01631	2.07632e-29	1.37661e-27
ENSG00000139926.16	chr14	51489100	51730727	241628	+	protein_coding	FRMD6	HGNC:19839	OTTHUMG00000140294.4	ENSG00000139926	122786	9416	-2.49471	4.4063	2.0898e-29	1.38037e-27
ENSG00000167460.17	chr19	16067021	16103002	35982	+	protein_coding	TPM4	HGNC:12013	OTTHUMG00000182134.12	ENSG00000167460	7171	12375	1.67645	9.56297	2.18633e-29	1.43874e-27
ENSG00000143153.14	chr1	169105697	169310992	205296	+	protein_coding	ATP1B1	HGNC:804	OTTHUMG00000034590.4	ENSG00000143153	481	12290	2.54831	9.32106	2.26808e-29	1.48698e-27
ENSG00000128335.14	chr22	36226209	36239954	13746	-	protein_coding	APOL2	HGNC:619	OTTHUMG00000150634.6	ENSG00000128335	23780	3417	2.0853	6.19672	2.70242e-29	1.76518e-27
ENSG00000206337.12	chr6	31463170	31478936	15767	+	lncRNA	HCP5	HGNC:21659	OTTHUMG00000031282.7	ENSG00000206337	10866	11058	3.27972	2.53426	3.22108e-29	2.0962e-27
ENSG00000164742.16	chr7	45574140	45723116	148977	+	protein_coding	ADCY1	HGNC:232	OTTHUMG00000155420.4	ENSG00000164742	107	13966	2.17395	4.70551	3.91608e-29	2.53912e-27
ENSG00000168394.13	chr6	32845209	32853816	8608	-	protein_coding	TAP1	HGNC:43	OTTHUMG00000031067.4	ENSG00000168394	6890	4738	1.62718	6.64904	4.29366e-29	2.77374e-27
ENSG00000101665.10	chr18	48919853	48950965	31113	-	protein_coding	SMAD7	HGNC:6773	OTTHUMG00000132655.8	ENSG00000101665	4092	3946	2.18882	5.10402	5.33406e-29	3.43326e-27
ENSG00000185352.9	chr13	96090107	96839562	749456	+	protein_coding	HS6ST3	HGNC:19134	OTTHUMG00000017232.3	ENSG00000185352	266722	8538	5.89136	2.17084	6.27852e-29	4.02647e-27
ENSG00000122641.11	chr7	41667168	41705834	38667	-	protein_coding	INHBA	HGNC:6066	OTTHUMG00000023574.5	ENSG00000122641	3624	8284	4.86917	5.37857	6.5616e-29	4.19276e-27
ENSG00000090097.22	chr3	51957454	51974016	16563	-	protein_coding	PCBP4	HGNC:8652	OTTHUMG00000157366.34	ENSG00000090097	57060	3738	1.65797	5.47379	6.58931e-29	4.19527e-27
ENSG00000129116.20	chr4	168497052	168928457	431406	+	protein_coding	PALLD	HGNC:17068	OTTHUMG00000161097.11	ENSG00000129116	23022	10128	2.37065	3.54626	7.7021e-29	4.88612e-27
ENSG00000157657.15	chr9	113876282	114056593	180312	+	protein_coding	ZNF618	HGNC:29416	OTTHUMG00000020532.2	ENSG00000157657	114991	10386	-4.49495	2.58764	8.46967e-29	5.3538e-27
ENSG00000160321.16	chr19	21932958	22010949	77992	-	protein_coding	ZNF208	HGNC:12999	OTTHUMG00000182913.3	ENSG00000160321	7757	11907	-4.27567	3.09471	9.34002e-29	5.88288e-27
ENSG00000071967.12	chr2	171522247	171558129	35883	+	protein_coding	CYBRD1	HGNC:20797	OTTHUMG00000132260.4	ENSG00000071967	79901	5172	1.94945	6.94122	1.107e-28	6.9477e-27
ENSG00000180998.12	chr14	52552836	52637713	84878	+	protein_coding	GPR137C	HGNC:25445	OTTHUMG00000171104.3	ENSG00000180998	283554	6505	2.70688	3.25802	1.6401e-28	1.0257e-26
ENSG00000186063.13	chr1	222668013	222713210	45198	-	protein_coding	AIDA	HGNC:25761	OTTHUMG00000037653.3	ENSG00000186063	64853	4232	2.55532	7.5923	1.65262e-28	1.02988e-26
ENSG00000147650.12	chr8	104489231	104589258	100028	-	protein_coding	LRP12	HGNC:31708	OTTHUMG00000164892.6	ENSG00000147650	29967	10011	2.87465	4.85794	1.93823e-28	1.20361e-26
ENSG00000170011.14	chr3	39808914	40260321	451408	+	protein_coding	MYRIP	HGNC:19156	OTTHUMG00000131392.4	ENSG00000170011	25924	5868	2.03985	6.90655	2.34381e-28	1.45037e-26
ENSG00000051341.15	chr3	121431431	121545988	114558	-	protein_coding	POLQ	HGNC:9186	OTTHUMG00000159396.2	ENSG00000051341	10721	9185	-2.07505	4.49914	3.2713e-28	2.01722e-26
ENSG00000204642.14	chr6	29722775	29738528	15754	+	protein_coding	HLA-F	HGNC:4963	OTTHUMG00000031156.6	ENSG00000204642	3134	4315	4.32526	2.36293	3.49682e-28	2.14878e-26
ENSG00000186205.14	chr1	220786352	220819659	33308	+	protein_coding	MTARC1	HGNC:26189	OTTHUMG00000037353.6	ENSG00000186205	64757	14186	-2.01846	6.07047	3.91737e-28	2.39885e-26
ENSG00000136274.9	chr7	45080437	45088969	8533	-	protein_coding	NACAD	HGNC:22196	OTTHUMG00000159170.3	ENSG00000136274	23148	4973	4.54147	1.66415	4.81067e-28	2.93567e-26
ENSG00000165795.25	chr14	21016763	21070872	54110	-	protein_coding	NDRG2	HGNC:14460	OTTHUMG00000029619.9	ENSG00000165795	57447	7550	1.87924	5.51246	6.70149e-28	4.07543e-26
ENSG00000130338.13	chr6	158232236	158511828	279593	+	protein_coding	TULP4	HGNC:15530	OTTHUMG00000015910.3	ENSG00000130338	56995	12285	1.85192	7.42454	7.09353e-28	4.29902e-26
ENSG00000205189.12	chr8	80485619	80526265	40647	+	protein_coding	ZBTB10	HGNC:30953	OTTHUMG00000155016.7	ENSG00000205189	65986	10216	-1.75943	5.6101	1.01953e-27	6.15767e-26
ENSG00000071246.11	chr14	76761468	76783015	21548	+	protein_coding	VASH1	HGNC:19964	OTTHUMG00000171493.4	ENSG00000071246	22846	7223	2.42881	3.49063	1.0704e-27	6.44283e-26
ENSG00000204382.12	chrX	52512077	52520803	8727	-	protein_coding	XAGE1B	HGNC:25400	OTTHUMG00000163577.2	ENSG00000204382	653067	1307	6.06397	0.912165	1.40398e-27	8.42194e-26
ENSG00000085276.19	chr3	169083499	169663775	580277	-	protein_coding	MECOM	HGNC:3498	OTTHUMG00000158596.9	ENSG00000085276	2122	9260	2.29012	4.81104	1.5407e-27	9.21075e-26
ENSG00000165801.10	chr14	21070273	21090248	19976	+	protein_coding	ARHGEF40	HGNC:25516	OTTHUMG00000171359.3	ENSG00000165801	55701	8194	3.47922	1.78686	1.79787e-27	1.07119e-25
ENSG00000187678.10	chr5	142310427	142326455	16029	-	protein_coding	SPRY4	HGNC:15533	OTTHUMG00000129663.5	ENSG00000187678	81848	6555	1.7916	9.17383	2.13672e-27	1.26879e-25
ENSG00000073670.14	chr17	44758988	44781846	22859	+	protein_coding	ADAM11	HGNC:189	OTTHUMG00000179038.4	ENSG00000073670	4185	4813	2.2024	4.04943	2.46433e-27	1.45842e-25
ENSG00000286027.1	chr21	41580475	41582887	2413	+	lncRNA	PCSEAT	HGNC:54485	OTTHUMG00000193458.1	ENSG00000286027	105372808	2413	-5.37135	1.04471	2.7013e-27	1.59332e-25
ENSG00000204323.5	chr17	75633434	75641404	7971	+	protein_coding	SMIM5	HGNC:40030	OTTHUMG00000167882.3	ENSG00000204323	643008	5117	3.51073	1.92153	2.98522e-27	1.75491e-25
ENSG00000138669.10	chr4	81087370	81215222	127853	-	protein_coding	PRKG2	HGNC:9416	OTTHUMG00000130296.3	ENSG00000138669	5593	5221	5.12216	7.08655	3.26073e-27	1.91051e-25
ENSG00000136842.14	chr9	97501180	97601743	100564	+	protein_coding	TMOD1	HGNC:11871	OTTHUMG00000020325.3	ENSG00000136842	7111	3676	2.83943	2.53016	3.46517e-27	2.02356e-25
ENSG00000127951.8	chr7	77193369	77199848	6480	-	protein_coding	FGL2	HGNC:3696	OTTHUMG00000130681.3	ENSG00000127951	10875	6480	5.33526	1.08509	3.53838e-27	2.0595e-25
ENSG00000099715.15	chrY	5000226	5742224	741999	+	protein_coding	PCDH11Y	HGNC:15813	OTTHUMG00000035105.6	ENSG00000099715	83259	11804	4.59643	4.20386	3.75538e-27	2.17862e-25
ENSG00000130844.19	chr19	53519527	53580269	60743	+	protein_coding	ZNF331	HGNC:15489	OTTHUMG00000163019.10	ENSG00000130844	55422	8686	-2.77102	6.01069	4.68254e-27	2.70759e-25
ENSG00000113083.15	chr5	122063195	122078413	15219	-	protein_coding	LOX	HGNC:6664	OTTHUMG00000128914.3	ENSG00000113083	4015	5596	-4.12545	2.94202	5.20162e-27	2.9979e-25
ENSG00000088340.17	chr20	35558737	35607562	48826	-	transcribed_unitary_pseudogene	FER1L4	HGNC:15801	OTTHUMG00000032354.13	ENSG00000088340		10228	2.91335	3.62986	5.22104e-27	2.99929e-25
ENSG00000166780.11	chr16	15434475	15625028	190554	+	protein_coding	BMERB1	HGNC:19213	OTTHUMG00000129883.6	ENSG00000166780	89927	3508	3.43353	5.03779	5.33378e-27	3.05411e-25
ENSG00000169126.16	chr10	27775186	27999079	223894	-	protein_coding	ODAD2	HGNC:25583	OTTHUMG00000017867.11	ENSG00000169126	55130	6329	-4.90664	1.13372	6.09909e-27	3.48102e-25
ENSG00000148700.15	chr10	109996368	110135565	139198	+	protein_coding	ADD3	HGNC:245	OTTHUMG00000019032.2	ENSG00000148700	120	6539	-2.29228	6.45314	1.10519e-26	6.28745e-25
ENSG00000002726.21	chr7	150824627	150861504	36878	+	protein_coding	AOC1	HGNC:80	OTTHUMG00000158306.2	ENSG00000002726	26	3786	6.91357	2.1178	1.20074e-26	6.80909e-25
ENSG00000142765.18	chr1	27342020	27353937	11918	+	protein_coding	SYTL1	HGNC:15584	OTTHUMG00000005770.11	ENSG00000142765	84958	5584	2.95629	5.40379	1.39693e-26	7.89622e-25
ENSG00000035115.22	chr2	217730	266398	48669	-	protein_coding	SH3YL1	HGNC:29546	OTTHUMG00000151359.9	ENSG00000035115	26751	11132	1.55574	6.36813	1.4683e-26	8.27315e-25
ENSG00000121064.13	chr17	56978129	57006768	28640	+	protein_coding	SCPEP1	HGNC:29507	OTTHUMG00000178129.3	ENSG00000121064	59342	3829	1.6298	6.66242	1.58653e-26	8.91087e-25
ENSG00000197565.17	chrX	108155607	108439497	283891	-	protein_coding	COL4A6	HGNC:2208	OTTHUMG00000022179.3	ENSG00000197565	1288	9282	-3.72415	2.45914	1.90636e-26	1.06526e-24
ENSG00000197444.10	chr10	49734641	49762379	27739	-	protein_coding	OGDHL	HGNC:25590	OTTHUMG00000018200.2	ENSG00000197444	55753	5726	4.46156	3.45131	1.90872e-26	1.06526e-24
ENSG00000166710.23	chr15	44711358	44718851	7494	+	protein_coding	B2M	HGNC:914	OTTHUMG00000131247.4	ENSG00000166710	567	3121	2.08082	9.22472	2.2833e-26	1.27029e-24
ENSG00000188257.12	chr1	19975431	19980416	4986	-	protein_coding	PLA2G2A	HGNC:9031	OTTHUMG00000002699.4	ENSG00000188257	5320	1632	3.05058	6.88951	2.31651e-26	1.28471e-24
ENSG00000136002.20	chr2	130836914	131047263	210350	+	protein_coding	ARHGEF4	HGNC:684	OTTHUMG00000191895.1	ENSG00000136002	50649	10613	2.4001	4.0566	2.3443e-26	1.29605e-24
ENSG00000241476.9	chrX	52696896	52707178	10283	-	protein_coding	SSX2	HGNC:11336	OTTHUMG00000022697.1	ENSG00000241476	6757	1525	-4.26916	2.15281	2.44117e-26	1.34539e-24
ENSG00000254332.1	chr8	69129598	69130345	748	+	processed_pseudogene	ENSG00000254332		OTTHUMG00000164462.1	ENSG00000254332		748	1.70707	6.01087	2.82349e-26	1.55125e-24
ENSG00000204335.4	chr2	170715337	170718078	2742	+	protein_coding	SP5	HGNC:14529	OTTHUMG00000154053.2	ENSG00000204335	389058	2074	3.92293	3.56556	2.9165e-26	1.59737e-24
ENSG00000289261.1	chr2	237485694	237487137	1444	-	lncRNA	ENSG00000289261			ENSG00000289261		1444	-3.03469	4.02916	3.02656e-26	1.65252e-24
ENSG00000075651.17	chr3	171600404	171810950	210547	-	protein_coding	PLD1	HGNC:9067	OTTHUMG00000156947.8	ENSG00000075651	5337	9954	4.98386	1.14256	3.3568e-26	1.82718e-24
ENSG00000272622.2	chr2	226800146	226813741	13596	+	lncRNA	ENSG00000272622		OTTHUMG00000186320.2	ENSG00000272622		3342	-5.47765	1.14644	4.12023e-26	2.23583e-24
ENSG00000204449.3	chr11	90031106	90042025	10920	+	protein_coding	TRIM49C	HGNC:38877	OTTHUMG00000167653.1	ENSG00000204449	642612	2163	7.53713	1.08385	5.16287e-26	2.79302e-24
ENSG00000074527.13	chr12	95657807	95791189	133383	-	protein_coding	NTN4	HGNC:13658	OTTHUMG00000170290.5	ENSG00000074527	59277	4365	4.54196	1.59394	5.40451e-26	2.9144e-24
ENSG00000213777.5	chr19	53503392	53512687	9296	+	transcribed_processed_pseudogene	ENSG00000213777		OTTHUMG00000163078.2	ENSG00000213777		1423	-5.58131	2.42726	5.4203e-26	2.9144e-24
ENSG00000167106.12	chr9	127940582	127980989	40408	-	protein_coding	FAM102A	HGNC:31419	OTTHUMG00000020720.5	ENSG00000167106	399665	6573	1.62817	6.78646	5.47799e-26	2.93647e-24
ENSG00000139517.9	chr13	27545913	27620529	74617	-	protein_coding	LNX2	HGNC:20421	OTTHUMG00000016634.6	ENSG00000139517	222484	4815	1.63373	6.7824	6.02165e-26	3.21812e-24
ENSG00000117479.15	chr1	169463909	169485944	22036	-	protein_coding	SLC19A2	HGNC:10938	OTTHUMG00000035452.5	ENSG00000117479	10560	4364	-1.71164	5.48853	7.52305e-26	4.00835e-24
ENSG00000180155.20	chr8	142771197	142777810	6614	-	protein_coding	LYNX1	HGNC:29604	OTTHUMG00000191912.4	ENSG00000180155	66004	5022	2.63023	4.56535	7.62646e-26	4.05121e-24
ENSG00000172382.10	chr16	2712419	2720551	8133	-	protein_coding	PRSS27	HGNC:15475	OTTHUMG00000128929.3	ENSG00000172382	83886	5920	2.29754	3.41054	9.63844e-26	5.10461e-24
ENSG00000130956.14	chr9	96450169	96491336	41168	+	protein_coding	HABP4	HGNC:17062	OTTHUMG00000020298.2	ENSG00000130956	22927	4088	2.15918	4.7104	9.83366e-26	5.19241e-24
ENSG00000108984.15	chr17	69414697	69553865	139169	+	protein_coding	MAP2K6	HGNC:6846	OTTHUMG00000180311.4	ENSG00000108984	5608	16660	-4.1596	2.37177	1.1365e-25	5.98306e-24
ENSG00000122691.13	chr7	19020991	19117636	96646	-	protein_coding	TWIST1	HGNC:12428	OTTHUMG00000090821.4	ENSG00000122691	7291	1997	-2.00324	4.98823	1.56607e-25	8.22e-24
ENSG00000173517.11	chr15	77100656	77420144	319489	-	protein_coding	PEAK1	HGNC:29431	OTTHUMG00000172618.11	ENSG00000173517	79834	24184	3.22688	2.48257	1.61215e-25	8.43678e-24
ENSG00000157064.11	chr1	183248237	183418380	170144	-	protein_coding	NMNAT2	HGNC:16789	OTTHUMG00000035519.3	ENSG00000157064	23057	6943	4.30746	2.07288	1.77978e-25	9.28644e-24
ENSG00000090661.12	chr19	8206736	8262421	55686	+	protein_coding	CERS4	HGNC:23747	OTTHUMG00000172570.6	ENSG00000090661	79603	4059	1.8002	5.33453	1.90903e-25	9.93146e-24
ENSG00000116016.14	chr2	46293667	46386697	93031	+	protein_coding	EPAS1	HGNC:3374	OTTHUMG00000128818.25	ENSG00000116016	2034	7291	2.65908	5.14599	2.42945e-25	1.26017e-23
ENSG00000112902.12	chr5	9035033	9546075	511043	-	protein_coding	SEMA5A	HGNC:10736	OTTHUMG00000090501.7	ENSG00000112902	9037	12308	13.0897	4.87082	2.58443e-25	1.33663e-23
ENSG00000013364.19	chr16	29820394	29848039	27646	+	protein_coding	MVP	HGNC:7531	OTTHUMG00000048227.11	ENSG00000013364	9961	6141	2.98214	4.00957	3.0517e-25	1.57368e-23
ENSG00000164867.11	chr7	150991017	151014588	23572	+	protein_coding	NOS3	HGNC:7876	OTTHUMG00000158343.5	ENSG00000164867	4846	5931	3.2935	2.89661	3.09616e-25	1.59195e-23
ENSG00000072954.7	chr19	16661139	16690023	28885	+	protein_coding	TMEM38A	HGNC:28462	OTTHUMG00000182639.2	ENSG00000072954	79041	2987	2.40661	4.197	3.78473e-25	1.94034e-23
ENSG00000089327.15	chr19	35154730	35169881	15152	+	protein_coding	FXYD5	HGNC:4029	OTTHUMG00000048092.3	ENSG00000089327	53827	2991	3.80055	1.22716	5.4188e-25	2.77003e-23
ENSG00000111424.12	chr12	47841537	47943048	101512	-	protein_coding	VDR	HGNC:12679	OTTHUMG00000169890.4	ENSG00000111424	7421	5674	-1.61567	7.6754	6.34851e-25	3.2359e-23
ENSG00000188886.4	chr2	96122818	96138502	15685	-	protein_coding	ASTL	HGNC:31704	OTTHUMG00000155212.2	ENSG00000188886	431705	2752	5.75404	0.6048	7.29523e-25	3.70774e-23
ENSG00000107819.15	chr10	101031234	101041241	10008	+	protein_coding	SFXN3	HGNC:16087	OTTHUMG00000018921.5	ENSG00000107819	81855	4687	1.50229	5.94532	7.39849e-25	3.74942e-23
ENSG00000273777.6	chr19	44501677	44529788	28112	-	protein_coding	CEACAM20	HGNC:24879	OTTHUMG00000151532.4	ENSG00000273777	125931	2175	2.27575	7.91584	7.7986e-25	3.94086e-23
ENSG00000136010.14	chr12	105019784	105107643	87860	-	protein_coding	ALDH1L2	HGNC:26777	OTTHUMG00000169823.5	ENSG00000136010	160428	9493	-3.94281	3.77834	8.19149e-25	4.12757e-23
ENSG00000215039.9	chr12	6439001	6451607	12607	-	lncRNA	CD27-AS1	HGNC:43896	OTTHUMG00000168315.5	ENSG00000215039	678655	3457	2.15452	4.24476	8.96548e-25	4.50471e-23
ENSG00000026559.14	chr20	51003656	51023107	19452	-	protein_coding	KCNG1	HGNC:6248	OTTHUMG00000032745.9	ENSG00000026559	3755	5415	3.67836	2.33024	9.17772e-25	4.59825e-23
ENSG00000162645.13	chr1	89106132	89150456	44325	-	protein_coding	GBP2	HGNC:4183	OTTHUMG00000010662.5	ENSG00000162645	2634	7223	4.29147	2.3288	1.19141e-24	5.95231e-23
ENSG00000136689.20	chr2	113099315	113134016	34702	+	protein_coding	IL1RN	HGNC:6000	OTTHUMG00000131341.2	ENSG00000136689	3557	3734	3.28458	3.39077	1.20538e-24	6.00511e-23
ENSG00000005379.17	chr17	58301228	58328795	27568	-	protein_coding	TSPOAP1	HGNC:16831	OTTHUMG00000178923.5	ENSG00000005379	9256	11389	2.28752	5.09018	1.59362e-24	7.90806e-23
ENSG00000101460.13	chr20	34546854	34560345	13492	+	protein_coding	MAP1LC3A	HGNC:6838	OTTHUMG00000032306.4	ENSG00000101460	84557	1152	2.65264	2.68543	1.59632e-24	7.90806e-23
ENSG00000100504.17	chr14	50857891	50944483	86593	-	protein_coding	PYGL	HGNC:9725	OTTHUMG00000166596.7	ENSG00000100504	5836	4546	4.02923	1.69859	1.79454e-24	8.86511e-23
ENSG00000168016.15	chr3	36826819	36945057	118239	-	protein_coding	TRANK1	HGNC:29011	OTTHUMG00000155848.6	ENSG00000168016	9881	12134	3.39477	4.24603	1.99451e-24	9.82546e-23
ENSG00000196353.13	chr3	131533555	132285410	751856	-	protein_coding	CPNE4	HGNC:2317	OTTHUMG00000159631.14	ENSG00000196353	131034	6433	2.34796	4.69666	2.15168e-24	1.05702e-22
ENSG00000135069.14	chr9	78297125	78330093	32969	+	protein_coding	PSAT1	HGNC:19129	OTTHUMG00000020066.2	ENSG00000135069	29968	2206	-1.68668	7.96151	2.19321e-24	1.07443e-22
ENSG00000083307.12	chr8	101492439	101669726	177288	+	protein_coding	GRHL2	HGNC:2799	OTTHUMG00000149915.5	ENSG00000083307	79977	6053	1.57062	7.91625	2.37349e-24	1.15953e-22
ENSG00000221869.5	chr8	47736913	47738164	1252	-	protein_coding	CEBPD	HGNC:1835	OTTHUMG00000162290.3	ENSG00000221869	1052	1252	-2.50001	5.38746	2.48789e-24	1.21206e-22
ENSG00000069122.19	chr6	46852522	46954943	102422	-	protein_coding	ADGRF5	HGNC:19030	OTTHUMG00000014793.4	ENSG00000069122	221395	6601	-6.03683	0.826144	2.69753e-24	1.31057e-22
ENSG00000152952.14	chr3	146035139	146163725	128587	-	protein_coding	PLOD2	HGNC:9082	OTTHUMG00000159417.3	ENSG00000152952	5352	14518	-3.00796	4.58986	3.07454e-24	1.48963e-22
ENSG00000119121.22	chr9	74722495	74888094	165600	-	protein_coding	TRPM6	HGNC:17995	OTTHUMG00000020027.3	ENSG00000119121	140803	9193	3.26732	2.25682	3.14853e-24	1.5213e-22
ENSG00000139547.8	chr12	56951431	56959374	7944	-	protein_coding	RDH16	HGNC:29674	OTTHUMG00000170895.2	ENSG00000139547	8608	3464	-5.61536	2.33374	3.56505e-24	1.71785e-22
ENSG00000121297.8	chr19	31149979	31349436	199458	-	protein_coding	TSHZ3	HGNC:30700	OTTHUMG00000150184.5	ENSG00000121297	57616	8280	2.79647	4.78457	3.63012e-24	1.74021e-22
ENSG00000162733.19	chr1	162631373	162787405	156033	+	protein_coding	DDR2	HGNC:2731	OTTHUMG00000034423.9	ENSG00000162733	4921	11099	-2.95283	3.37087	3.6312e-24	1.74021e-22
ENSG00000130066.17	chrX	23783173	23786210	3038	+	protein_coding	SAT1	HGNC:10540	OTTHUMG00000021256.1	ENSG00000130066	6303	2482	2.27821	8.13037	4.3361e-24	2.0724e-22
ENSG00000101680.16	chr18	6941742	7117797	176056	-	protein_coding	LAMA1	HGNC:6481	OTTHUMG00000133478.5	ENSG00000101680	284217	15857	-9.50049	1.41402	5.98154e-24	2.85109e-22
ENSG00000166396.13	chr18	63752935	63805376	52442	+	protein_coding	SERPINB7	HGNC:13902	OTTHUMG00000060591.5	ENSG00000166396	8710	2637	9.04872	0.835036	6.0188e-24	2.86112e-22
ENSG00000113758.14	chr5	177456608	177474401	17794	-	protein_coding	DBN1	HGNC:2695	OTTHUMG00000130856.7	ENSG00000113758	1627	5119	1.96717	5.36118	6.24022e-24	2.9584e-22
ENSG00000189058.9	chr3	195568705	195584033	15329	-	protein_coding	APOD	HGNC:612	OTTHUMG00000155854.3	ENSG00000189058	347	2022	-3.61502	4.07791	6.27655e-24	2.96765e-22
ENSG00000142556.19	chr19	52012765	52030240	17476	-	protein_coding	ZNF614	HGNC:24722	OTTHUMG00000182551.3	ENSG00000142556	80110	5623	-1.57504	5.86281	6.45523e-24	3.03747e-22
ENSG00000188158.17	chrX	17375200	17735994	360795	+	protein_coding	NHS	HGNC:7820	OTTHUMG00000022799.5	ENSG00000188158	4810	13931	9.11364	0.909807	6.45868e-24	3.03747e-22
ENSG00000175147.13	chr1	15111815	15153618	41804	-	lncRNA	TMEM51-AS1	HGNC:26301	OTTHUMG00000002043.8	ENSG00000175147	200197	11973	2.29676	3.25658	6.76813e-24	3.17454e-22
ENSG00000279198.2	chr19	16074292	16077395	3104	-	TEC	ENSG00000279198		OTTHUMG00000182135.1	ENSG00000279198		3104	1.72771	6.081	8.52562e-24	3.98827e-22
ENSG00000126262.5	chr19	35443907	35451767	7861	+	protein_coding	FFAR2	HGNC:4501	OTTHUMG00000183303.3	ENSG00000126262	2867	2193	-4.25895	3.96216	8.67312e-24	4.04654e-22
ENSG00000069011.16	chr5	135027734	135034813	7080	-	protein_coding	PITX1	HGNC:9004	OTTHUMG00000149983.7	ENSG00000069011	5307	3442	-2.42968	6.26076	9.37655e-24	4.36319e-22
ENSG00000070190.13	chr4	99816827	99870190	53364	+	protein_coding	DAPP1	HGNC:16500	OTTHUMG00000160974.3	ENSG00000070190	27071	4590	4.50455	0.695267	1.32456e-23	6.14736e-22
ENSG00000133019.12	chr1	239386565	239915452	528888	+	protein_coding	CHRM3	HGNC:1952	OTTHUMG00000039649.5	ENSG00000133019	1131	15173	-3.30858	4.25416	1.44527e-23	6.68995e-22
ENSG00000170667.16	chr7	102479976	102517777	37802	-	protein_coding	RASA4B	HGNC:35202	OTTHUMG00000022944.11	ENSG00000170667	100271927	7305	3.03018	3.28597	1.64432e-23	7.59142e-22
ENSG00000104369.5	chr8	74234700	74321540	86841	-	protein_coding	JPH1	HGNC:14201	OTTHUMG00000164524.2	ENSG00000104369	56704	4590	-2.14405	5.45134	1.68035e-23	7.7375e-22
ENSG00000144063.4	chr2	110083870	110116022	32153	-	protein_coding	MALL	HGNC:6818	OTTHUMG00000131196.3	ENSG00000144063	7851	2623	1.8	5.88972	1.83788e-23	8.44087e-22
ENSG00000078725.13	chr9	119153458	119369435	215978	-	protein_coding	BRINP1	HGNC:2687	OTTHUMG00000021020.3	ENSG00000078725	1620	3874	4.86965	3.28769	2.15547e-23	9.87374e-22
ENSG00000133466.14	chr22	37180166	37199385	19220	-	protein_coding	C1QTNF6	HGNC:14343	OTTHUMG00000150538.2	ENSG00000133466	114904	7144	2.21129	4.2363	2.51214e-23	1.14777e-21
ENSG00000186868.18	chr17	45894527	46028334	133808	+	protein_coding	MAPT	HGNC:6893	OTTHUMG00000168833.6	ENSG00000186868	4137	18400	1.43844	5.81169	2.88857e-23	1.3134e-21
ENSG00000133816.19	chr11	12094008	12359144	265137	+	protein_coding	MICAL2	HGNC:24693	OTTHUMG00000165744.9	ENSG00000133816	9645	20192	-2.23109	6.93584	2.88955e-23	1.3134e-21
ENSG00000171408.14	chr6	135851701	136195574	343874	+	protein_coding	PDE7B	HGNC:8792	OTTHUMG00000015641.2	ENSG00000171408	27115	5941	8.46414	0.281989	3.11447e-23	1.412e-21
ENSG00000128872.10	chr15	51751597	51816363	64767	+	protein_coding	TMOD2	HGNC:11872	OTTHUMG00000131805.3	ENSG00000128872	29767	11595	1.75016	5.13753	3.12987e-23	1.41534e-21
ENSG00000162989.5	chr2	154697855	154858354	160500	+	protein_coding	KCNJ3	HGNC:6264	OTTHUMG00000131937.5	ENSG00000162989	3760	4907	2.67368	6.37028	3.2296e-23	1.45671e-21
ENSG00000186462.9	chrX	73212299	73214851	2553	-	protein_coding	NAP1L2	HGNC:7638	OTTHUMG00000021827.2	ENSG00000186462	4674	2553	2.85032	3.6861	3.81173e-23	1.71489e-21
ENSG00000135919.14	chr2	223975045	224039318	64274	-	protein_coding	SERPINE2	HGNC:8951	OTTHUMG00000133163.8	ENSG00000135919	5270	8957	4.61341	0.94903	3.94153e-23	1.76877e-21
ENSG00000185477.5	chr4	89236383	89307800	71418	-	protein_coding	GPRIN3	HGNC:27733	OTTHUMG00000161044.3	ENSG00000185477	285513	14998	6.99854	0.569372	4.346e-23	1.94533e-21
ENSG00000126016.17	chrX	112774503	112840831	66329	-	protein_coding	AMOT	HGNC:17810	OTTHUMG00000022216.4	ENSG00000126016	154796	8518	2.65464	3.24507	4.82649e-23	2.15493e-21
ENSG00000148584.16	chr10	50799409	50885675	86267	-	protein_coding	A1CF	HGNC:24086	OTTHUMG00000018240.6	ENSG00000148584	29974	9603	6.41407	0.747735	6.46036e-23	2.87714e-21
ENSG00000177570.15	chr8	118189455	118622112	432658	-	protein_coding	SAMD12	HGNC:31750	OTTHUMG00000059817.6	ENSG00000177570	401474	15382	3.43334	3.23692	6.70017e-23	2.97643e-21
ENSG00000101115.13	chr20	51782331	51802521	20191	-	protein_coding	SALL4	HGNC:15924	OTTHUMG00000032752.6	ENSG00000101115	57167	5773	5.37939	1.13956	6.71869e-23	2.97716e-21
ENSG00000014257.17	chr3	132317369	132368302	50934	+	protein_coding	ACP3	HGNC:125	OTTHUMG00000159650.6	ENSG00000014257	55	4284	3.00757	9.33201	7.61008e-23	3.36369e-21
ENSG00000102763.18	chr13	41566835	41961120	394286	-	protein_coding	VWA8	HGNC:29071	OTTHUMG00000016799.6	ENSG00000102763	23078	7635	-1.43722	5.80456	7.75861e-23	3.42077e-21
ENSG00000230154.1	chr2	11308025	11308941	917	+	processed_pseudogene	AIDAP1	HGNC:54663	OTTHUMG00000151820.3	ENSG00000230154		917	2.7095	3.00586	8.57307e-23	3.77044e-21
ENSG00000111913.20	chr6	24804282	25042170	237889	-	protein_coding	RIPOR2	HGNC:13872	OTTHUMG00000191459.13	ENSG00000111913	9750	9435	-1.9198	7.47242	9.64816e-23	4.23271e-21
ENSG00000104140.7	chr15	40872214	40874234	2021	-	protein_coding	RHOV	HGNC:18313	OTTHUMG00000130134.3	ENSG00000104140	171177	1650	1.7687	5.90308	9.79895e-23	4.28819e-21
ENSG00000107738.20	chr10	71747556	71773520	25965	-	protein_coding	VSIR	HGNC:30085	OTTHUMG00000018426.5	ENSG00000107738	64115	5153	3.77382	2.65144	1.0359e-22	4.52206e-21
ENSG00000144935.17	chr3	142724034	142807888	83855	+	protein_coding	TRPC1	HGNC:12333	OTTHUMG00000159301.3	ENSG00000144935	7220	4808	5.16042	1.46314	1.40057e-22	6.09887e-21
ENSG00000198832.11	chr22	31104772	31120069	15298	-	protein_coding	SELENOM	HGNC:30397	OTTHUMG00000151207.1	ENSG00000198832	140606	3187	1.61755	5.92921	1.51969e-22	6.60129e-21
ENSG00000075223.14	chr7	80742538	80922359	179822	-	protein_coding	SEMA3C	HGNC:10725	OTTHUMG00000023447.6	ENSG00000075223	10512	6100	-2.16458	6.21186	1.7354e-22	7.51977e-21
ENSG00000173706.15	chr3	124965710	125055997	90288	-	protein_coding	HEG1	HGNC:29227	OTTHUMG00000159486.5	ENSG00000173706	57493	9956	1.91104	5.12258	1.78339e-22	7.70879e-21
ENSG00000013016.16	chr2	31234152	31269451	35300	+	protein_coding	EHD3	HGNC:3244	OTTHUMG00000099365.2	ENSG00000013016	30845	4825	2.12027	3.91463	2.43316e-22	1.04918e-20
ENSG00000196091.15	chr12	101568353	101686028	117676	+	protein_coding	MYBPC1	HGNC:7549	OTTHUMG00000170274.6	ENSG00000196091	4604	7455	-5.92585	2.92179	2.64506e-22	1.13776e-20
ENSG00000109107.14	chr17	28573115	28576948	3834	-	protein_coding	ALDOC	HGNC:418	OTTHUMG00000132605.8	ENSG00000109107	230	2612	1.64555	5.93054	2.78476e-22	1.19494e-20
ENSG00000131746.13	chr17	40475828	40501623	25796	-	protein_coding	TNS4	HGNC:24352	OTTHUMG00000133330.4	ENSG00000131746	84951	4873	3.39716	2.31498	3.2763e-22	1.40245e-20
ENSG00000148358.20	chr9	130053426	130140169	86744	+	protein_coding	GPR107	HGNC:17830	OTTHUMG00000020804.5	ENSG00000148358	57720	9139	1.36272	7.30172	3.32607e-22	1.4203e-20
ENSG00000084764.12	chr2	26970637	27027219	56583	+	protein_coding	MAPRE3	HGNC:6892	OTTHUMG00000097067.6	ENSG00000084764	22924	3628	1.63562	4.96666	3.5839e-22	1.52671e-20
ENSG00000236377.2	chr17	32876726	32906611	29886	+	lncRNA	ENSG00000236377		OTTHUMG00000132776.1	ENSG00000236377	102724715	4076	2.47938	3.05598	3.84787e-22	1.63521e-20
ENSG00000109819.9	chr4	23755041	23904089	149049	-	protein_coding	PPARGC1A	HGNC:9237	OTTHUMG00000097747.3	ENSG00000109819	10891	10870	-3.57479	2.59243	4.01499e-22	1.70213e-20
ENSG00000182718.18	chr15	60347134	60402883	55750	-	protein_coding	ANXA2	HGNC:537	OTTHUMG00000132763.5	ENSG00000182718	302	11574	3.46069	5.53066	4.51433e-22	1.90923e-20
ENSG00000231925.14	chr6	33299694	33314284	14591	-	protein_coding	TAPBP	HGNC:11566	OTTHUMG00000031090.6	ENSG00000231925	6892	6648	1.68467	7.06197	4.95735e-22	2.09157e-20
ENSG00000107105.15	chr9	23690104	23826337	136234	-	protein_coding	ELAVL2	HGNC:3313	OTTHUMG00000019700.6	ENSG00000107105	1993	5140	-5.2741	0.953605	5.20245e-22	2.18644e-20
ENSG00000283303.1	chr2	131363364	131364881	1518	+	lncRNA	ENSG00000283303		OTTHUMG00000191843.1	ENSG00000283303		465	-2.23906	2.9035	5.20699e-22	2.18644e-20
ENSG00000188549.13	chr15	40331452	40340939	9488	-	protein_coding	CCDC9B	HGNC:33488	OTTHUMG00000129981.4	ENSG00000188549	388115	7482	2.48857	4.55217	5.53825e-22	2.32001e-20
ENSG00000010030.14	chr6	36354091	36387800	33710	-	protein_coding	ETV7	HGNC:18160	OTTHUMG00000014594.3	ENSG00000010030	51513	2374	2.65809	2.4661	6.19987e-22	2.59102e-20
ENSG00000231991.4	chr9	33624274	33625293	1020	+	processed_pseudogene	ANXA2P2	HGNC:539	OTTHUMG00000019778.4	ENSG00000231991		1020	3.35448	6.19947	6.87091e-22	2.86467e-20
ENSG00000206120.11	chr3	168249522	168830599	581078	+	transcribed_unitary_pseudogene	EGFEM1P	HGNC:25149	OTTHUMG00000154721.3	ENSG00000206120		4658	8.17675	0.0142615	8.30796e-22	3.45564e-20
ENSG00000035664.11	chr15	63907036	64072033	164998	-	protein_coding	DAPK2	HGNC:2675	OTTHUMG00000132947.5	ENSG00000035664	23604	13661	2.34369	6.01286	9.10605e-22	3.77869e-20
ENSG00000150556.17	chr2	149038107	149215262	177156	+	protein_coding	LYPD6B	HGNC:27018	OTTHUMG00000153743.4	ENSG00000150556	130576	3539	2.3111	4.47998	1.00374e-21	4.15538e-20
ENSG00000231150.5	chr6	38923029	38953099	30071	-	lncRNA	DNAH8-AS1	HGNC:40188	OTTHUMG00000014637.1	ENSG00000231150		1213	2.37456	4.0642	1.14343e-21	4.72259e-20
ENSG00000137767.14	chr15	45631148	45691281	60134	+	protein_coding	SQOR	HGNC:20390	OTTHUMG00000131476.5	ENSG00000137767	58472	2941	1.88541	4.86068	1.59418e-21	6.5689e-20
ENSG00000102053.13	chrX	65034788	65507887	473100	+	protein_coding	ZC3H12B	HGNC:17407	OTTHUMG00000021719.5	ENSG00000102053	340554	10132	6.77926	0.354165	1.74476e-21	7.17263e-20
ENSG00000133121.21	chr13	33103137	33350630	247494	-	protein_coding	STARD13	HGNC:19164	OTTHUMG00000016708.8	ENSG00000133121	90627	8386	2.2516	3.93748	1.80964e-21	7.42203e-20
ENSG00000136603.15	chr3	170357342	170396835	39494	+	protein_coding	SKIL	HGNC:10897	OTTHUMG00000158831.7	ENSG00000136603	6498	8118	1.67503	6.57982	1.9023e-21	7.784e-20
ENSG00000145365.12	chr4	112272968	112285955	12988	-	protein_coding	TIFA	HGNC:19075	OTTHUMG00000161066.3	ENSG00000145365	92610	5876	-2.74925	2.35649	1.92677e-21	7.86587e-20
ENSG00000096006.12	chr6	49727376	49744437	17062	-	protein_coding	CRISP3	HGNC:16904	OTTHUMG00000014823.3	ENSG00000096006	10321	2255	4.94868	0.912464	2.06927e-21	8.42807e-20
ENSG00000143995.20	chr2	66433452	66573869	140418	+	protein_coding	MEIS1	HGNC:7000	OTTHUMG00000150714.14	ENSG00000143995	4211	10942	-2.74067	3.93738	2.71662e-21	1.10392e-19
ENSG00000044459.15	chr9	17134982	17503923	368942	+	protein_coding	CNTLN	HGNC:23432	OTTHUMG00000019599.6	ENSG00000044459	54875	11064	-1.86224	5.58731	2.77838e-21	1.12643e-19
ENSG00000175868.14	chr11	14904997	15082342	177346	+	protein_coding	CALCB	HGNC:1438	OTTHUMG00000164629.24	ENSG00000175868	797	3938	4.93947	1.09806	3.26425e-21	1.32037e-19
ENSG00000139970.18	chr14	59595976	59870776	274801	-	protein_coding	RTN1	HGNC:10467	OTTHUMG00000028947.5	ENSG00000139970	6252	6019	3.39393	2.88562	3.6489e-21	1.47259e-19
ENSG00000104381.14	chr8	74320613	74518007	197395	+	protein_coding	GDAP1	HGNC:15968	OTTHUMG00000164509.3	ENSG00000104381	54332	24256	-1.43049	6.93643	3.89184e-21	1.56704e-19
ENSG00000165475.15	chr13	20403666	20525873	122208	-	protein_coding	CRYL1	HGNC:18246	OTTHUMG00000016516.4	ENSG00000165475	51084	4327	1.61645	5.03489	3.90568e-21	1.56903e-19
ENSG00000136160.17	chr13	77895481	77975529	80049	-	protein_coding	EDNRB	HGNC:3180	OTTHUMG00000017111.14	ENSG00000136160	1910	5608	9.02149	0.82536	4.07438e-21	1.63309e-19
ENSG00000120875.9	chr8	29333064	29350684	17621	-	protein_coding	DUSP4	HGNC:3070	OTTHUMG00000133395.3	ENSG00000120875	1846	7273	-1.69613	8.96347	4.09632e-21	1.63816e-19
ENSG00000152402.11	chr11	106674019	107018476	344458	-	protein_coding	GUCY1A2	HGNC:4684	OTTHUMG00000166296.2	ENSG00000152402	2977	16306	4.1882	1.03701	4.2866e-21	1.71037e-19
ENSG00000120693.14	chr13	36844831	36920765	75935	-	protein_coding	SMAD9	HGNC:6774	OTTHUMG00000016740.2	ENSG00000120693	4093	5834	2.70459	5.22114	4.8846e-21	1.94458e-19
ENSG00000198963.11	chr9	74497335	74693177	195843	+	protein_coding	RORB	HGNC:10259	OTTHUMG00000020026.3	ENSG00000198963	6096	9621	5.5559	2.34129	6.20655e-21	2.46529e-19
ENSG00000282304.1	chr2	110245591	110285856	40266	+	lncRNA	ENSG00000282304		OTTHUMG00000176121.4	ENSG00000282304		932	1.90776	4.44827	6.38918e-21	2.53212e-19
ENSG00000261305.2	chr7	150337483	150343346	5864	+	lncRNA	ENSG00000261305		OTTHUMG00000173217.2	ENSG00000261305		1693	3.49374	0.873152	6.66484e-21	2.63545e-19
ENSG00000111799.22	chr6	75084326	75206267	121942	-	protein_coding	COL12A1	HGNC:2188	OTTHUMG00000015051.8	ENSG00000111799	1303	18860	-3.62171	3.53314	6.68849e-21	2.63889e-19
ENSG00000275342.5	chr8	8317736	8386439	68704	-	protein_coding	PRAG1	HGNC:25438	OTTHUMG00000163709.4	ENSG00000275342	157285	4845	-2.33434	5.58752	7.40776e-21	2.91615e-19
ENSG00000167723.15	chr17	3510502	3557812	47311	-	protein_coding	TRPV3	HGNC:18084	OTTHUMG00000090695.2	ENSG00000167723	162514	9597	9.08629	0.866033	9.06786e-21	3.56171e-19
ENSG00000106351.13	chr7	100539203	100568220	29018	+	protein_coding	AGFG2	HGNC:5177	OTTHUMG00000156029.2	ENSG00000106351	3268	5487	1.62271	5.03363	9.6723e-21	3.79068e-19
ENSG00000185904.12	chr10	42475480	42495337	19858	+	lncRNA	LINC00839	HGNC:28269	OTTHUMG00000018010.8	ENSG00000185904	84856	8423	-2.99977	3.61763	1.12609e-20	4.4035e-19
ENSG00000178163.8	chr4	10439880	10457426	17547	-	protein_coding	ZNF518B	HGNC:29365	OTTHUMG00000160060.3	ENSG00000178163	85460	10915	-1.55153	4.80016	1.29211e-20	5.0415e-19
ENSG00000135709.14	chr16	85027782	85094230	66449	+	protein_coding	KIAA0513	HGNC:29058	OTTHUMG00000176597.2	ENSG00000135709	9764	8758	1.51685	5.10078	1.47386e-20	5.73796e-19
ENSG00000188959.10	chr9	110190048	110208159	18112	-	protein_coding	C9orf152	HGNC:31455	OTTHUMG00000020478.2	ENSG00000188959	401546	2917	-1.68023	5.86328	1.50406e-20	5.84263e-19
ENSG00000166741.8	chr11	114257787	114313536	55750	+	protein_coding	NNMT	HGNC:7861	OTTHUMG00000168245.1	ENSG00000166741	4837	2596	-5.93924	0.741588	1.67307e-20	6.4849e-19
ENSG00000080709.17	chr5	114055926	114496500	440575	+	protein_coding	KCNN2	HGNC:6291	OTTHUMG00000128836.15	ENSG00000080709	3781	6108	-2.84054	2.38118	1.68655e-20	6.5228e-19
ENSG00000164136.17	chr4	141636583	141733987	97405	+	protein_coding	IL15	HGNC:5977	OTTHUMG00000133418.8	ENSG00000164136	3600	7876	5.24966	0.143797	1.73325e-20	6.68876e-19
ENSG00000103534.17	chr16	19410496	19499113	88618	+	protein_coding	TMC5	HGNC:22999	OTTHUMG00000131458.5	ENSG00000103534	79838	6206	1.53495	7.07836	1.93973e-20	7.46924e-19
ENSG00000164120.14	chr4	174490175	174523154	32980	-	protein_coding	HPGD	HGNC:5154	OTTHUMG00000160772.8	ENSG00000164120	3248	5531	-3.13505	6.30135	2.12476e-20	8.16388e-19
ENSG00000018408.15	chr3	149517235	149736714	219480	-	protein_coding	WWTR1	HGNC:24042	OTTHUMG00000159614.13	ENSG00000018408	25937	8353	-2.54711	3.40651	2.53998e-20	9.73807e-19
ENSG00000143067.5	chr1	119619377	119648266	28890	-	protein_coding	ZNF697	HGNC:32034	OTTHUMG00000012962.4	ENSG00000143067	90874	5579	-2.06563	4.70041	2.62084e-20	1.00263e-18
ENSG00000271601.4	chr1	145933423	145958017	24595	-	protein_coding	LIX1L	HGNC:28715	OTTHUMG00000013741.4	ENSG00000271601	128077	3991	3.4972	2.59708	2.69637e-20	1.02929e-18
ENSG00000167702.13	chr8	144466043	144474202	8160	+	protein_coding	KIFC2	HGNC:29530	OTTHUMG00000165133.6	ENSG00000167702	90990	4447	1.49995	8.02166	2.79822e-20	1.06586e-18
ENSG00000130813.18	chr19	10086122	10093252	7131	+	protein_coding	SHFL	HGNC:25649	OTTHUMG00000180393.3	ENSG00000130813	55337	4341	2.35978	4.22098	2.81608e-20	1.07035e-18
ENSG00000133943.21	chr14	91060333	91225632	165300	+	protein_coding	DGLUCY	HGNC:20498	OTTHUMG00000164980.6	ENSG00000133943	80017	7212	1.78189	4.46002	3.12751e-20	1.18617e-18
ENSG00000086205.18	chr11	49145092	49208638	63547	-	protein_coding	FOLH1	HGNC:3788	OTTHUMG00000166625.3	ENSG00000086205	2346	5335	1.43751	10.4568	3.21697e-20	1.21748e-18
ENSG00000125775.15	chr20	1309909	1329139	19231	-	protein_coding	SDCBP2	HGNC:15756	OTTHUMG00000031661.5	ENSG00000125775	27111	2553	3.62416	3.86338	3.40937e-20	1.28753e-18
ENSG00000103381.12	chr16	12659799	12803887	144089	-	protein_coding	CPPED1	HGNC:25632	OTTHUMG00000167711.4	ENSG00000103381	55313	6354	1.59055	5.18623	3.65625e-20	1.37781e-18
ENSG00000142089.17	chr11	319676	329475	9800	-	protein_coding	IFITM3	HGNC:5414	OTTHUMG00000165542.3	ENSG00000142089	10410	2844	1.48354	5.37239	4.01901e-20	1.51128e-18
ENSG00000071242.12	chr6	166409364	166906451	497088	-	protein_coding	RPS6KA2	HGNC:10431	OTTHUMG00000016007.10	ENSG00000071242	6196	8251	1.91062	4.59703	4.25787e-20	1.5977e-18
ENSG00000046604.14	chr18	31498177	31549008	50832	+	protein_coding	DSG2	HGNC:3049	OTTHUMG00000179649.3	ENSG00000046604	1829	9492	1.91162	6.05788	4.85183e-20	1.81671e-18
ENSG00000254285.3	chr8	61578220	61579668	1449	+	processed_pseudogene	KRT8P3	HGNC:31056	OTTHUMG00000164401.1	ENSG00000254285		1449	1.60631	5.96555	4.98461e-20	1.86247e-18
ENSG00000134291.12	chr12	47963569	47968878	5310	+	protein_coding	TMEM106C	HGNC:28775	OTTHUMG00000169892.4	ENSG00000134291	79022	3475	-1.35707	8.69696	5.73217e-20	2.13726e-18
ENSG00000174640.15	chr3	133932701	134052184	119484	-	protein_coding	SLCO2A1	HGNC:10955	OTTHUMG00000159745.6	ENSG00000174640	6578	5127	-3.05536	3.68965	5.87046e-20	2.18421e-18
ENSG00000198843.14	chr3	150602875	150630436	27562	+	protein_coding	SELENOT	HGNC:18136	OTTHUMG00000159825.4	ENSG00000198843	51714	4103	1.57591	6.9651	6.20292e-20	2.30305e-18
ENSG00000154640.15	chr21	17593653	17612945	19293	-	protein_coding	BTG3	HGNC:1132	OTTHUMG00000074501.4	ENSG00000154640	10950	2304	-3.42522	3.01739	6.96548e-20	2.58074e-18
ENSG00000105549.11	chr19	361747	376026	14280	-	protein_coding	THEG	HGNC:13706	OTTHUMG00000165491.7	ENSG00000105549	51298	2086	5.50379	0.375201	7.68765e-20	2.84233e-18
ENSG00000140416.24	chr15	63042632	63071915	29284	+	protein_coding	TPM1	HGNC:12010	OTTHUMG00000132803.19	ENSG00000140416	7168	13765	1.37928	8.62165	7.85604e-20	2.89852e-18
ENSG00000138670.19	chr4	81426393	82044244	617852	-	protein_coding	RASGEF1B	HGNC:24881	OTTHUMG00000160890.7	ENSG00000138670	153020	10183	3.9929	0.870708	8.23503e-20	3.032e-18
ENSG00000119771.15	chr2	23385179	23708611	323433	+	protein_coding	KLHL29	HGNC:29404	OTTHUMG00000151899.4	ENSG00000119771	114818	11109	-1.58027	5.05681	8.77704e-20	3.22483e-18
ENSG00000158220.14	chr3	138434586	138481686	47101	+	protein_coding	ESYT3	HGNC:24295	OTTHUMG00000147354.3	ENSG00000158220	83850	9816	2.56767	1.815	9.17394e-20	3.36365e-18
ENSG00000184205.14	chrX	53082367	53088540	6174	+	protein_coding	TSPYL2	HGNC:24358	OTTHUMG00000021597.4	ENSG00000184205	64061	4948	1.41887	5.89732	9.9269e-20	3.63217e-18
ENSG00000086289.13	chr7	37920640	37951936	31297	+	protein_coding	EPDR1	HGNC:17572	OTTHUMG00000102187.5	ENSG00000086289	54749	2647	1.8654	4.31953	1.05954e-19	3.86873e-18
ENSG00000215386.15	chr21	15928296	16646364	718069	+	lncRNA	MIR99AHG	HGNC:1274	OTTHUMG00000074377.121	ENSG00000215386	388815	58906	1.94641	6.38829	1.0649e-19	3.88028e-18
ENSG00000103479.17	chr16	53433977	53491648	57672	+	protein_coding	RBL2	HGNC:9894	OTTHUMG00000133198.7	ENSG00000103479	5934	8110	1.64424	8.09469	1.07699e-19	3.91626e-18
ENSG00000117069.15	chr1	76867480	77067546	200067	+	protein_coding	ST6GALNAC5	HGNC:19342	OTTHUMG00000009687.5	ENSG00000117069	81849	6059	2.58572	4.8576	1.29952e-19	4.7157e-18
ENSG00000145198.15	chr3	184229585	184242329	12745	+	protein_coding	VWA5B2	HGNC:25144	OTTHUMG00000156820.2	ENSG00000145198	90113	5908	2.61189	3.18663	1.47381e-19	5.33718e-18
ENSG00000289047.2	chr6	32894299	32903758	9460	+	lncRNA	ENSG00000289047			ENSG00000289047	100294145	3567	-1.35778	6.76458	1.54054e-19	5.5674e-18
ENSG00000168453.16	chr8	22114419	22133384	18966	-	protein_coding	HR	HGNC:5172	OTTHUMG00000097089.5	ENSG00000168453	55806	7964	1.63355	5.62467	1.65619e-19	5.97312e-18
ENSG00000133937.5	chr14	94768223	94770113	1891	-	protein_coding	GSC	HGNC:4612	OTTHUMG00000170864.3	ENSG00000133937	145258	1140	4.35758	0.56342	1.66171e-19	5.98079e-18
ENSG00000171992.13	chr5	150601080	150659207	58128	+	protein_coding	SYNPO	HGNC:30672	OTTHUMG00000130078.3	ENSG00000171992	11346	10243	4.92888	0.702026	1.70844e-19	6.13645e-18
ENSG00000160326.14	chr9	133471094	133479127	8034	-	protein_coding	SLC2A6	HGNC:11011	OTTHUMG00000020874.4	ENSG00000160326	11182	3531	2.08123	3.47507	1.74089e-19	6.24031e-18
ENSG00000225937.3	chr9	76691980	76863307	171328	+	lncRNA	PCA3	HGNC:8637	OTTHUMG00000020046.3	ENSG00000225937	50652	14176	-5.7589	1.68053	1.75637e-19	6.28303e-18
ENSG00000185920.18	chr9	95442980	95517057	74078	-	protein_coding	PTCH1	HGNC:9585	OTTHUMG00000020280.6	ENSG00000185920	5727	17281	1.55634	7.33628	1.77205e-19	6.32628e-18
ENSG00000096060.15	chr6	35573585	35728583	154999	-	protein_coding	FKBP5	HGNC:3721	OTTHUMG00000014576.2	ENSG00000096060	2289	10628	-2.85622	6.74805	2.04231e-19	7.27641e-18
ENSG00000092010.15	chr14	24136163	24138967	2805	+	protein_coding	PSME1	HGNC:9568	OTTHUMG00000028795.4	ENSG00000092010	5720	1776	1.43626	7.31814	2.09641e-19	7.45408e-18
ENSG00000173702.7	chr3	124905442	124953819	48378	-	protein_coding	MUC13	HGNC:7511	OTTHUMG00000159484.5	ENSG00000173702	56667	3499	6.53715	0.138278	2.30496e-19	8.17912e-18
ENSG00000268447.6	chrX	52751132	52790305	39174	+	protein_coding	SSX2B	HGNC:22263	OTTHUMG00000021593.3	ENSG00000268447	727837	2255	-4.27291	3.04473	2.37288e-19	8.40322e-18
ENSG00000170775.3	chr7	124743885	124765792	21908	-	protein_coding	GPR37	HGNC:4494	OTTHUMG00000157197.2	ENSG00000170775	2861	5298	-4.16297	2.5738	2.46657e-19	8.71753e-18
ENSG00000134533.6	chr12	15107783	15348675	240893	-	protein_coding	RERG	HGNC:15980	OTTHUMG00000168745.2	ENSG00000134533	85004	4157	-2.97045	2.26831	2.50075e-19	8.82064e-18
ENSG00000148218.16	chr9	113386312	113401290	14979	-	protein_coding	ALAD	HGNC:395	OTTHUMG00000020522.6	ENSG00000148218	210	4945	1.35697	5.93225	2.53296e-19	8.91642e-18
ENSG00000084676.16	chr2	24491254	24770702	279449	+	protein_coding	NCOA1	HGNC:7668	OTTHUMG00000125523.6	ENSG00000084676	8648	8982	-1.47978	7.79835	2.61585e-19	9.18988e-18
ENSG00000144331.20	chr2	179441982	179861612	419631	-	protein_coding	ZNF385B	HGNC:26332	OTTHUMG00000154559.11	ENSG00000144331	151126	5417	-5.14166	4.28876	2.73444e-19	9.5874e-18
ENSG00000196116.8	chr9	97412096	97496125	84030	+	protein_coding	TDRD7	HGNC:30831	OTTHUMG00000020326.2	ENSG00000196116	23424	4174	1.82839	4.1768	2.78748e-19	9.75395e-18
ENSG00000184719.12	chr10	88273864	88584530	310667	-	protein_coding	RNLS	HGNC:25641	OTTHUMG00000018692.2	ENSG00000184719	55328	4790	-3.03782	1.6525	3.26113e-19	1.13888e-17
ENSG00000184524.6	chr11	787115	790113	2999	-	protein_coding	CEND1	HGNC:24153	OTTHUMG00000133308.3	ENSG00000184524	51286	1628	4.09847	0.47123	3.36437e-19	1.17261e-17
ENSG00000170271.11	chr5	154818492	154859252	40761	-	protein_coding	FAXDC2	HGNC:1334	OTTHUMG00000164141.3	ENSG00000170271	10826	6928	2.80886	5.28285	3.42222e-19	1.19042e-17
ENSG00000147324.11	chr8	8783354	8893630	110277	-	protein_coding	MFHAS1	HGNC:16982	OTTHUMG00000163676.3	ENSG00000147324	9258	6868	-1.40286	7.35758	3.43521e-19	1.19259e-17
ENSG00000164342.14	chr4	186068911	186088073	19163	+	protein_coding	TLR3	HGNC:11849	OTTHUMG00000160345.6	ENSG00000164342	7098	7496	3.43177	1.74965	3.81684e-19	1.32247e-17
ENSG00000163141.20	chr1	151036321	151047720	11400	+	protein_coding	BNIPL	HGNC:16976	OTTHUMG00000035157.10	ENSG00000163141	149428	3809	2.71858	2.41959	3.97506e-19	1.37459e-17
ENSG00000006327.14	chr16	3018445	3022383	3939	+	protein_coding	TNFRSF12A	HGNC:18152	OTTHUMG00000129001.2	ENSG00000006327	51330	1801	2.29479	5.89284	4.00329e-19	1.38164e-17
ENSG00000090924.15	chr19	39412669	39428415	15747	+	protein_coding	PLEKHG2	HGNC:29515	OTTHUMG00000152570.8	ENSG00000090924	64857	9116	-2.19332	4.02146	4.22914e-19	1.45674e-17
ENSG00000171236.10	chr19	4536402	4540036	3635	-	protein_coding	LRG1	HGNC:29480	OTTHUMG00000182010.3	ENSG00000171236	116844	2702	3.28904	2.65929	4.56464e-19	1.56924e-17
ENSG00000176454.15	chr15	34358633	34367196	8564	-	protein_coding	LPCAT4	HGNC:30059	OTTHUMG00000172349.4	ENSG00000176454	254531	4702	1.74512	4.08567	4.57454e-19	1.56958e-17
ENSG00000010404.18	chrX	149476988	149521096	44109	-	protein_coding	IDS	HGNC:5389	OTTHUMG00000022615.9	ENSG00000010404	3423	9294	1.95824	3.59621	4.59704e-19	1.57424e-17
ENSG00000069956.14	chr15	51952106	52067375	115270	+	protein_coding	MAPK6	HGNC:6879	OTTHUMG00000131891.4	ENSG00000069956	5597	6592	-1.24602	6.8161	4.90672e-19	1.67703e-17
ENSG00000230918.3	chr2	162073256	162078036	4781	+	lncRNA	DPP4-DT	HGNC:40191	OTTHUMG00000153863.2	ENSG00000230918		1672	-4.40969	0.690566	6.64708e-19	2.26746e-17
ENSG00000077585.14	chr1	236142505	236221865	79361	+	protein_coding	GPR137B	HGNC:11862	OTTHUMG00000037994.4	ENSG00000077585	7107	2307	2.08182	4.40749	6.75695e-19	2.30049e-17
ENSG00000114279.15	chr3	192139390	192767764	628375	-	protein_coding	FGF12	HGNC:3668	OTTHUMG00000156132.5	ENSG00000114279	2257	11469	-4.99632	2.81	7.27527e-19	2.47219e-17
ENSG00000140279.13	chr15	45092650	45114172	21523	-	protein_coding	DUOX2	HGNC:13273	OTTHUMG00000131355.3	ENSG00000140279	50506	9662	7.03426	0.609349	7.31122e-19	2.47963e-17
ENSG00000135968.22	chr2	108449107	108509415	60309	+	protein_coding	GCC2	HGNC:23218	OTTHUMG00000153214.17	ENSG00000135968	9648	19079	1.30879	7.21259	7.6904e-19	2.60322e-17
ENSG00000140025.16	chr14	89794669	89954777	160109	-	protein_coding	EFCAB11	HGNC:20357	OTTHUMG00000148671.4	ENSG00000140025	90141	8302	1.76354	4.62547	7.9368e-19	2.68148e-17
ENSG00000253125.1	chr8	22690150	22798616	108467	+	lncRNA	ENSG00000253125		OTTHUMG00000163751.1	ENSG00000253125		2191	3.12038	1.70715	9.89395e-19	3.33632e-17
ENSG00000134982.17	chr5	112707498	112846239	138742	+	protein_coding	APC	HGNC:583	OTTHUMG00000128806.7	ENSG00000134982	324	12440	1.71351	7.31322	1.1247e-18	3.78536e-17
ENSG00000186318.18	chr11	117285232	117316259	31028	-	protein_coding	BACE1	HGNC:933	OTTHUMG00000160636.11	ENSG00000186318	23621	8689	1.74842	4.2515	1.19569e-18	4.01661e-17
ENSG00000064666.15	chr19	1026586	1039068	12483	+	protein_coding	CNN2	HGNC:2156	OTTHUMG00000172729.9	ENSG00000064666	1265	3640	1.23475	6.43511	1.37575e-18	4.61268e-17
ENSG00000169583.13	chr9	136994608	136996568	1961	-	protein_coding	CLIC3	HGNC:2064	OTTHUMG00000020954.4	ENSG00000169583	9022	969	6.18496	-0.184721	1.51023e-18	5.05397e-17
ENSG00000106031.9	chr7	27193503	27200091	6589	-	protein_coding	HOXA13	HGNC:5102	OTTHUMG00000023438.10	ENSG00000106031	3209	5071	1.81061	6.5573	1.53011e-18	5.11079e-17
ENSG00000120833.14	chr12	93569814	93583487	13674	+	protein_coding	SOCS2	HGNC:19382	OTTHUMG00000170160.6	ENSG00000120833	8835	6477	2.39474	2.71468	1.63033e-18	5.43525e-17
ENSG00000143479.18	chr1	206635536	206684419	48884	+	protein_coding	DYRK3	HGNC:3094	OTTHUMG00000036339.5	ENSG00000143479	8444	10297	3.5931	2.92154	1.65536e-18	5.50829e-17
ENSG00000288922.2	chr10	5489710	5493848	4139	-	lncRNA	ENSG00000288922			ENSG00000288922		1348	-1.85841	5.39821	1.719e-18	5.70928e-17
ENSG00000124664.11	chr6	34537802	34556333	18532	-	protein_coding	SPDEF	HGNC:17257	OTTHUMG00000014548.2	ENSG00000124664	25803	1914	-1.28731	7.16591	1.82381e-18	6.04599e-17
ENSG00000177519.4	chr2	153477338	153478762	1425	-	protein_coding	RPRM	HGNC:24201	OTTHUMG00000131905.2	ENSG00000177519	56475	1425	3.93198	2.96631	1.83967e-18	6.08712e-17
ENSG00000076344.16	chr16	268301	275980	7680	-	protein_coding	RGS11	HGNC:9993	OTTHUMG00000064893.7	ENSG00000076344	8786	4798	2.00547	5.89095	1.9342e-18	6.38793e-17
ENSG00000157911.11	chr1	2403964	2413797	9834	-	protein_coding	PEX10	HGNC:8851	OTTHUMG00000001637.9	ENSG00000157911	5192	3782	-1.3249	5.94637	2.02051e-18	6.66049e-17
ENSG00000080493.19	chr4	71062667	71572087	509421	+	protein_coding	SLC4A4	HGNC:11030	OTTHUMG00000129907.7	ENSG00000080493	8671	9331	1.54347	7.8777	2.1972e-18	7.22944e-17
ENSG00000117595.13	chr1	209785617	209806175	20559	-	protein_coding	IRF6	HGNC:6121	OTTHUMG00000036521.4	ENSG00000117595	3664	5106	1.46069	6.07085	2.71157e-18	8.90527e-17
ENSG00000178078.12	chr19	4324043	4342786	18744	-	protein_coding	STAP2	HGNC:30430	OTTHUMG00000181884.4	ENSG00000178078	55620	2766	1.28652	6.81712	2.72122e-18	8.92033e-17
ENSG00000204632.13	chr6	29826967	29831125	4159	+	protein_coding	HLA-G	HGNC:4964	OTTHUMG00000031157.7	ENSG00000204632	3135	1763	2.92855	1.92525	2.86041e-18	9.35923e-17
ENSG00000008277.15	chr7	87934143	88202889	268747	+	protein_coding	ADAM22	HGNC:201	OTTHUMG00000137417.10	ENSG00000008277	53616	13668	1.62455	5.74098	3.11702e-18	1.01799e-16
ENSG00000091136.15	chr7	107923799	108003213	79415	-	protein_coding	LAMB1	HGNC:6486	OTTHUMG00000149966.4	ENSG00000091136	3912	18592	1.32651	7.35374	3.36809e-18	1.09796e-16
ENSG00000135905.21	chr2	224765090	225042468	277379	-	protein_coding	DOCK10	HGNC:23479	OTTHUMG00000153428.6	ENSG00000135905	55619	12033	8.04482	-0.111427	3.37473e-18	1.09809e-16
ENSG00000142606.16	chr1	2590639	2633016	42378	-	protein_coding	MMEL1	HGNC:14668	OTTHUMG00000000846.5	ENSG00000142606	79258	3870	2.57955	1.89285	3.5577e-18	1.1555e-16
ENSG00000154269.15	chr6	131628442	131747418	118977	+	protein_coding	ENPP3	HGNC:3358	OTTHUMG00000016292.8	ENSG00000154269	5169	3885	-3.30673	2.32217	3.72795e-18	1.20857e-16
ENSG00000176641.11	chr18	61808067	61894247	86181	-	protein_coding	RNF152	HGNC:26811	OTTHUMG00000132774.6	ENSG00000176641	220441	10213	-4.92697	4.6949	3.76388e-18	1.21798e-16
ENSG00000138795.10	chr4	108047545	108168956	121412	-	protein_coding	LEF1	HGNC:6551	OTTHUMG00000131809.7	ENSG00000138795	51176	5361	1.53869	6.02119	3.78104e-18	1.22129e-16
ENSG00000105426.19	chr19	5158495	5340812	182318	-	protein_coding	PTPRS	HGNC:9681	OTTHUMG00000180325.5	ENSG00000105426	5802	11794	1.29086	7.0996	3.889e-18	1.25386e-16
ENSG00000177469.13	chr17	42402449	42423256	20808	-	protein_coding	CAVIN1	HGNC:9688	OTTHUMG00000180137.2	ENSG00000177469	284119	3570	1.93248	3.57417	4.11925e-18	1.32568e-16
ENSG00000290603.1	chr19	44537058	44620821	83764	-	lncRNA	CEACAM22P	HGNC:38029		ENSG00000290603	388550	3170	1.61631	6.13292	4.1606e-18	1.33654e-16
ENSG00000137965.11	chr1	78649796	78664078	14283	+	protein_coding	IFI44	HGNC:16938	OTTHUMG00000009723.3	ENSG00000137965	10561	2038	3.26888	1.81635	4.21017e-18	1.35001e-16
ENSG00000166848.7	chr16	75647773	75761872	114100	+	protein_coding	TERF2IP	HGNC:19246	OTTHUMG00000177136.5	ENSG00000166848	54386	4422	1.33583	7.87289	4.27563e-18	1.36851e-16
ENSG00000105329.11	chr19	41301587	41353922	52336	-	protein_coding	TGFB1	HGNC:11766	OTTHUMG00000182760.6	ENSG00000105329	7040	3264	1.75523	4.1137	4.32187e-18	1.38081e-16
ENSG00000144824.21	chr3	111732497	111976517	244021	+	protein_coding	PHLDB2	HGNC:29573	OTTHUMG00000159282.4	ENSG00000144824	90102	12309	4.43759	1.8754	4.36919e-18	1.3934e-16
ENSG00000170365.10	chr4	145481194	145559176	77983	+	protein_coding	SMAD1	HGNC:6767	OTTHUMG00000161592.14	ENSG00000170365	4086	7094	1.31878	5.48495	4.82484e-18	1.53594e-16
ENSG00000101347.11	chr20	36890229	36951893	61665	-	protein_coding	SAMHD1	HGNC:15925	OTTHUMG00000032402.6	ENSG00000101347	25939	10835	1.53935	6.46691	4.94804e-18	1.57232e-16
ENSG00000221963.6	chr22	35648446	35668404	19959	+	protein_coding	APOL6	HGNC:14870	OTTHUMG00000150615.3	ENSG00000221963	80830	10065	4.42485	5.28807	5.46071e-18	1.73211e-16
ENSG00000145335.17	chr4	89700345	89838315	137971	-	protein_coding	SNCA	HGNC:11138	OTTHUMG00000130948.7	ENSG00000145335	6622	6202	2.3127	3.13995	5.66452e-18	1.79353e-16
ENSG00000234409.7	chr22	20148416	20151055	2640	-	protein_coding	CCDC188	HGNC:51899	OTTHUMG00000150751.6	ENSG00000234409	388849	1599	8.75983	0.573807	5.71122e-18	1.80507e-16
ENSG00000198054.12	chr21	38121451	38156511	35061	+	lncRNA	DSCR8	HGNC:16707	OTTHUMG00000090610.2	ENSG00000198054	84677	831	-3.73406	1.714	5.7361e-18	1.80969e-16
ENSG00000049130.16	chr12	88492793	88580851	88059	-	protein_coding	KITLG	HGNC:6343	OTTHUMG00000169888.6	ENSG00000049130	4254	6205	2.58469	3.6623	5.81133e-18	1.83016e-16
ENSG00000057704.13	chr12	94567122	94650557	83436	-	protein_coding	TMCC3	HGNC:29199	OTTHUMG00000170225.4	ENSG00000057704	57458	6512	-3.10359	1.69537	5.95677e-18	1.87261e-16
ENSG00000228033.6	chr2	52722671	52961452	238782	-	lncRNA	ENSG00000228033		OTTHUMG00000152413.3	ENSG00000228033		839	4.24518	0.0866091	6.0985e-18	1.91376e-16
ENSG00000261606.5	chr15	74816223	74831795	15573	+	lncRNA	ENSG00000261606		OTTHUMG00000172966.2	ENSG00000261606		6793	2.4239	4.46146	6.92739e-18	2.17001e-16
ENSG00000006016.12	chr19	18572220	18607741	35522	-	protein_coding	CRLF1	HGNC:2364	OTTHUMG00000183111.3	ENSG00000006016	9244	2967	2.72197	1.88776	7.00517e-18	2.19048e-16
ENSG00000159388.6	chr1	203305491	203309602	4112	+	protein_coding	BTG2	HGNC:1131	OTTHUMG00000035834.6	ENSG00000159388	7832	2757	1.29598	6.54696	7.35036e-18	2.29435e-16
ENSG00000124313.19	chrX	53225828	53321350	95523	-	protein_coding	IQSEC2	HGNC:29059	OTTHUMG00000021608.9	ENSG00000124313	23096	14927	1.70911	5.82021	7.60441e-18	2.36946e-16
ENSG00000271447.6	chr17	35756249	35795707	39459	-	protein_coding	MMP28	HGNC:14366	OTTHUMG00000188387.3	ENSG00000271447	79148	3190	3.72862	0.844912	7.63065e-18	2.37344e-16
ENSG00000197872.11	chr2	16549459	16666331	116873	-	protein_coding	CYRIA	HGNC:25373	OTTHUMG00000090615.3	ENSG00000197872	81553	5448	3.1912	2.46799	7.98662e-18	2.47979e-16
ENSG00000139618.18	chr13	32315086	32400268	85183	+	protein_coding	BRCA2	HGNC:1101	OTTHUMG00000017411.8	ENSG00000139618	675	14426	-1.80991	5.54266	8.07232e-18	2.50199e-16
ENSG00000122642.11	chr7	32957404	33006930	49527	+	protein_coding	FKBP9	HGNC:3725	OTTHUMG00000097847.4	ENSG00000122642	11328	5169	1.29995	6.49474	8.33454e-18	2.57874e-16
ENSG00000125629.16	chr2	118088452	118110997	22546	+	protein_coding	INSIG2	HGNC:20452	OTTHUMG00000058518.3	ENSG00000125629	51141	3949	1.32449	5.89895	8.45415e-18	2.61116e-16
ENSG00000128284.20	chr22	36140329	36166177	25849	-	protein_coding	APOL3	HGNC:14868	OTTHUMG00000150632.19	ENSG00000128284	80833	5905	2.69007	5.63803	8.71697e-18	2.68763e-16
ENSG00000143337.19	chr1	179882042	179920077	38036	+	protein_coding	TOR1AIP1	HGNC:29456	OTTHUMG00000035257.10	ENSG00000143337	26092	4692	1.36811	7.29816	9.81466e-18	3.01676e-16
ENSG00000142459.9	chr19	7830218	7864976	34759	+	protein_coding	EVI5L	HGNC:30464	OTTHUMG00000182454.3	ENSG00000142459	115704	6267	1.26867	5.67312	9.81866e-18	3.01676e-16
ENSG00000076554.16	chr8	80034745	80231232	196488	-	protein_coding	TPD52	HGNC:12005	OTTHUMG00000164565.13	ENSG00000076554	7163	8111	-1.3293	8.55403	9.97945e-18	3.06083e-16
ENSG00000215262.8	chr8	36784324	36936125	151802	+	protein_coding	KCNU1	HGNC:18867	OTTHUMG00000163981.3	ENSG00000215262	157855	3966	3.15997	1.4049	1.04123e-17	3.18805e-16
ENSG00000146530.15	chr7	12330885	12403941	73057	-	protein_coding	VWDE	HGNC:21897	OTTHUMG00000152315.9	ENSG00000146530	221806	6711	2.71419	4.26644	1.19067e-17	3.63927e-16
ENSG00000238222.3	chrX	40834485	40836005	1521	+	processed_pseudogene	MKRN4P	HGNC:7115	OTTHUMG00000024109.4	ENSG00000238222		1521	3.05814	1.60246	1.21463e-17	3.7061e-16
ENSG00000099725.14	chrY	7273972	7381548	107577	+	transcribed_unitary_pseudogene	PRKY	HGNC:9444	OTTHUMG00000035301.4	ENSG00000099725	5616	7674	1.46992	5.14138	1.27295e-17	3.87733e-16
ENSG00000183742.13	chr7	20134655	20217404	82750	-	protein_coding	MACC1	HGNC:30215	OTTHUMG00000128415.6	ENSG00000183742	346389	9898	2.51711	3.06971	1.28478e-17	3.90661e-16
ENSG00000204261.9	chr6	32844078	32846500	2423	+	lncRNA	PSMB8-AS1	HGNC:39758	OTTHUMG00000140123.2	ENSG00000204261	100507463	2423	2.41307	2.50899	1.3851e-17	4.2044e-16
ENSG00000272732.1	chr7	7550104	7552440	2337	-	lncRNA	ENSG00000272732		OTTHUMG00000186148.1	ENSG00000272732		1655	3.1251	1.64916	1.4231e-17	4.31233e-16
ENSG00000158715.6	chr1	205657851	205680509	22659	-	protein_coding	SLC45A3	HGNC:8642	OTTHUMG00000037223.2	ENSG00000158715	85414	3752	-1.37139	8.09509	1.47308e-17	4.45613e-16
ENSG00000111801.16	chr6	26440472	26453415	12944	+	protein_coding	BTN3A3	HGNC:1140	OTTHUMG00000014451.6	ENSG00000111801	10384	5658	1.46315	5.08431	1.67612e-17	5.06165e-16
ENSG00000242732.6	chrX	72127110	72131915	4806	-	protein_coding	RTL5	HGNC:29430	OTTHUMG00000021808.2	ENSG00000242732	340526	4806	2.6872	1.31448	1.68041e-17	5.06595e-16
ENSG00000259087.5	chr14	37556158	37567095	10938	-	lncRNA	ENSG00000259087		OTTHUMG00000170994.1	ENSG00000259087		532	1.72505	3.87277	1.75331e-17	5.27669e-16
ENSG00000164070.12	chr4	127781821	127840733	58913	+	protein_coding	HSPA4L	HGNC:17041	OTTHUMG00000133302.5	ENSG00000164070	22824	11439	-1.79788	5.45167	1.86187e-17	5.59386e-16
ENSG00000235750.10	chr1	175156986	175192999	36014	-	protein_coding	KIAA0040	HGNC:28950	OTTHUMG00000034880.6	ENSG00000235750	9674	4767	1.73463	4.17945	1.99193e-17	5.97443e-16
ENSG00000137878.17	chr15	57591908	57714745	122838	+	protein_coding	GCOM1	HGNC:26424	OTTHUMG00000176411.5	ENSG00000137878	145781	10302	2.9388	1.69054	2.00245e-17	5.9958e-16
ENSG00000173083.16	chr4	83292461	83335153	42693	-	protein_coding	HPSE	HGNC:5164	OTTHUMG00000130425.6	ENSG00000173083	10855	5101	3.5054	1.01802	2.05417e-17	6.14021e-16
ENSG00000106665.16	chr7	74289407	74405935	116529	+	protein_coding	CLIP2	HGNC:2586	OTTHUMG00000022980.5	ENSG00000106665	7461	7375	2.79618	3.06426	2.08194e-17	6.21272e-16
ENSG00000110375.3	chr11	118925164	118958559	33396	+	protein_coding	UPK2	HGNC:12579	OTTHUMG00000166346.2	ENSG00000110375	7379	1124	2.42806	1.61378	2.2477e-17	6.69601e-16
ENSG00000119632.4	chr14	94127779	94130253	2475	-	protein_coding	IFI27L2	HGNC:19753	OTTHUMG00000171313.2	ENSG00000119632	83982	1602	3.49473	2.33485	2.43696e-17	7.24759e-16
ENSG00000167037.19	chr22	24806169	24927578	121410	+	protein_coding	SGSM1	HGNC:29410	OTTHUMG00000150837.1	ENSG00000167037	129049	8607	3.1764	5.34386	2.4974e-17	7.41484e-16
ENSG00000153029.16	chr1	181033374	181061938	28565	+	protein_coding	MR1	HGNC:4975	OTTHUMG00000035175.2	ENSG00000153029	3140	9441	1.99737	5.962	2.58826e-17	7.6717e-16
ENSG00000182902.14	chr22	17563450	17590995	27546	+	protein_coding	SLC25A18	HGNC:10988	OTTHUMG00000150089.4	ENSG00000182902	83733	4731	5.02235	0.282634	2.69728e-17	7.97762e-16
ENSG00000125246.16	chr13	99606669	99909459	302791	+	protein_coding	CLYBL	HGNC:18355	OTTHUMG00000017278.3	ENSG00000125246	171425	8768	-2.13611	3.08702	2.70052e-17	7.97762e-16
ENSG00000263155.6	chr15	57591904	57685364	93461	+	protein_coding	MYZAP	HGNC:43444	OTTHUMG00000132453.8	ENSG00000263155	100820829	2598	3.33288	0.879821	2.82669e-17	8.33637e-16
ENSG00000099282.10	chr10	69451465	69507666	56202	+	protein_coding	TSPAN15	HGNC:23298	OTTHUMG00000018381.4	ENSG00000099282	23555	2651	1.2667	7.72422	3.0841e-17	9.08032e-16
ENSG00000287097.1	chr6	114822994	115002280	179287	+	lncRNA	ENSG00000287097		OTTHUMG00000194677.1	ENSG00000287097		896	4.09176	2.36251	3.25706e-17	9.57357e-16
ENSG00000286451.1	chr9	83063398	83069143	5746	+	lncRNA	ENSG00000286451		OTTHUMG00000193974.1	ENSG00000286451		1262	1.46299	4.86957	3.44163e-17	1.00993e-15
ENSG00000091129.22	chr7	108147623	108456717	309095	-	protein_coding	NRCAM	HGNC:7994	OTTHUMG00000154973.12	ENSG00000091129	4897	7975	5.29096	0.178888	3.7241e-17	1.09026e-15
ENSG00000114790.13	chr3	154121003	154257827	136825	+	protein_coding	ARHGEF26	HGNC:24490	OTTHUMG00000159098.4	ENSG00000114790	26084	5459	-1.34659	6.66146	3.72776e-17	1.09026e-15
ENSG00000131724.11	chrX	118727133	118794535	67403	+	protein_coding	IL13RA1	HGNC:5974	OTTHUMG00000022258.4	ENSG00000131724	3597	4650	1.30637	5.40666	3.78225e-17	1.10437e-15
ENSG00000147676.14	chr8	119165034	119245673	80640	+	protein_coding	MAL2	HGNC:13634	OTTHUMG00000164973.5	ENSG00000147676	114569	3438	-4.58728	5.30767	3.87585e-17	1.12983e-15
ENSG00000173801.17	chr17	41754604	41786931	32328	-	protein_coding	JUP	HGNC:6207	OTTHUMG00000133494.10	ENSG00000173801	3728	4942	1.22297	8.30218	4.03354e-17	1.17385e-15
ENSG00000133687.16	chr12	29500840	29784759	283920	-	protein_coding	TMTC1	HGNC:24099	OTTHUMG00000169324.2	ENSG00000133687	83857	14681	-6.78253	6.01923	4.09473e-17	1.18904e-15
ENSG00000128394.17	chr22	39040604	39055972	15369	+	protein_coding	APOBEC3F	HGNC:17356	OTTHUMG00000151080.4	ENSG00000128394	200316	5215	2.45785	1.7978	4.09919e-17	1.18904e-15
ENSG00000184898.7	chr2	151247940	151261863	13924	-	protein_coding	RBM43	HGNC:24790	OTTHUMG00000131866.3	ENSG00000184898	375287	4701	2.86584	1.85888	4.12849e-17	1.19557e-15
ENSG00000157884.11	chr2	26581205	26641366	60162	-	protein_coding	CIB4	HGNC:33703	OTTHUMG00000151993.3	ENSG00000157884	130106	1044	4.62215	0.199662	4.2949e-17	1.24172e-15
ENSG00000271943.4	chr3	27632942	27639111	6170	+	transcribed_processed_pseudogene	ENSG00000271943		OTTHUMG00000155631.2	ENSG00000271943		3758	1.5787	4.36808	4.49808e-17	1.29833e-15
ENSG00000253414.4	chr8	37516399	37521447	5049	-	lncRNA	LINC01605_ENSG00000253414.4		OTTHUMG00000164286.4	ENSG00000253414	100507420	742	5.3355	-0.246071	4.79311e-17	1.38123e-15
ENSG00000198502.6	chr6	32517353	32530287	12935	-	protein_coding	HLA-DRB5	HGNC:4953	OTTHUMG00000031027.4	ENSG00000198502	3127	1250	-5.51106	4.16173	5.19606e-17	1.49491e-15
ENSG00000115170.16	chr2	157736251	157876330	140080	-	protein_coding	ACVR1	HGNC:171	OTTHUMG00000131967.14	ENSG00000115170	90	9842	1.62537	5.49348	5.48618e-17	1.5758e-15
ENSG00000172818.10	chr11	65787063	65797214	10152	+	protein_coding	OVOL1	HGNC:8525	OTTHUMG00000166600.2	ENSG00000172818	5017	3803	1.60675	4.88933	5.49537e-17	1.57587e-15
ENSG00000121440.15	chr3	73382431	73624941	242511	-	protein_coding	PDZRN3	HGNC:17704	OTTHUMG00000158865.6	ENSG00000121440	23024	6139	4.02953	0.796027	5.79305e-17	1.65854e-15
ENSG00000145284.12	chr4	82629539	82798796	169258	-	protein_coding	SCD5	HGNC:21088	OTTHUMG00000130293.2	ENSG00000145284	79966	4231	1.69646	4.70323	6.2225e-17	1.77861e-15
ENSG00000080298.16	chr9	3218297	3526004	307708	-	protein_coding	RFX3	HGNC:9984	OTTHUMG00000019456.2	ENSG00000080298	5991	11169	1.58449	6.14031	6.38545e-17	1.82223e-15
ENSG00000172201.12	chr6	19837370	19842197	4828	+	protein_coding	ID4	HGNC:5363	OTTHUMG00000014333.2	ENSG00000172201	3400	3873	1.82323	4.80614	6.41876e-17	1.82878e-15
ENSG00000286191.1	chr13	50372788	50387158	14371	-	lncRNA	ENSG00000286191		OTTHUMG00000193499.1	ENSG00000286191		2165	3.042	0.691487	6.76736e-17	1.92499e-15
ENSG00000162458.13	chr1	15756607	15786594	29988	+	protein_coding	FBLIM1	HGNC:24686	OTTHUMG00000003079.8	ENSG00000162458	54751	4351	2.26299	3.48867	7.50724e-17	2.13201e-15
ENSG00000171488.15	chr1	89633072	89769903	136832	+	protein_coding	LRRC8C	HGNC:25075	OTTHUMG00000010305.6	ENSG00000171488	84230	11724	2.61835	2.44498	7.87119e-17	2.23177e-15
ENSG00000167107.13	chr17	50426158	50474845	48688	+	protein_coding	ACSF2	HGNC:26101	OTTHUMG00000162128.5	ENSG00000167107	80221	5797	1.60922	5.53367	8.47637e-17	2.39951e-15
ENSG00000197860.10	chr5	65665928	65723035	57108	-	protein_coding	SGTB	HGNC:23567	OTTHUMG00000097801.4	ENSG00000197860	54557	5727	1.6095	5.00176	8.57091e-17	2.42238e-15
ENSG00000125772.14	chr20	5544439	5611006	66568	-	protein_coding	GPCPD1	HGNC:26957	OTTHUMG00000031806.5	ENSG00000125772	56261	7472	-1.81787	5.35825	8.80035e-17	2.48325e-15
ENSG00000135631.17	chr2	73073382	73156721	83340	-	protein_coding	RAB11FIP5	HGNC:24845	OTTHUMG00000129779.5	ENSG00000135631	26056	7058	1.42362	6.34147	8.95859e-17	2.52386e-15
ENSG00000227051.7	chr14	96039362	96093971	54610	+	protein_coding	C14orf132	HGNC:20346	OTTHUMG00000171393.3	ENSG00000227051	56967	7819	1.51146	5.79283	1.05279e-16	2.96125e-15
ENSG00000188313.13	chr3	146515180	146544856	29677	-	protein_coding	PLSCR1	HGNC:9092	OTTHUMG00000159427.5	ENSG00000188313	5359	4332	2.66941	2.01164	1.05878e-16	2.97335e-15
ENSG00000172819.17	chr12	53210567	53232980	22414	-	protein_coding	RARG	HGNC:9866	OTTHUMG00000048077.5	ENSG00000172819	5916	5127	1.86969	5.97591	1.07481e-16	3.01357e-15
ENSG00000079739.17	chr1	63593411	63660245	66835	+	protein_coding	PGM1	HGNC:8905	OTTHUMG00000008968.5	ENSG00000079739	5236	4077	1.36121	4.8699	1.09577e-16	3.06746e-15
ENSG00000001461.17	chr1	24415802	24472976	57175	+	protein_coding	NIPAL3	HGNC:25233	OTTHUMG00000003299.4	ENSG00000001461	57185	9396	1.14949	7.5751	1.14719e-16	3.20633e-15
ENSG00000157152.17	chr3	12004388	12192032	187645	+	protein_coding	SYN2	HGNC:11495	OTTHUMG00000155335.10	ENSG00000157152	6854	6329	7.49401	1.03757	1.1651e-16	3.25123e-15
ENSG00000170421.13	chr12	52897187	52949954	52768	-	protein_coding	KRT8	HGNC:6446	OTTHUMG00000169881.7	ENSG00000170421	3856	6881	1.58403	9.23213	1.17338e-16	3.26914e-15
ENSG00000198478.8	chr6	79631329	79703655	72327	+	protein_coding	SH3BGRL2	HGNC:15567	OTTHUMG00000015081.3	ENSG00000198478	83699	4603	2.77363	1.13452	1.21845e-16	3.38936e-15
ENSG00000132535.22	chr17	7187187	7219841	32655	-	protein_coding	DLG4	HGNC:2903	OTTHUMG00000134327.12	ENSG00000132535	1742	10282	2.02981	5.44049	1.31487e-16	3.65182e-15
ENSG00000183317.17	chr1	37713880	37765133	51254	-	protein_coding	EPHA10	HGNC:19987	OTTHUMG00000004325.4	ENSG00000183317	284656	8152	1.78476	4.60471	1.31821e-16	3.65534e-15
ENSG00000198890.9	chr1	107056674	107067636	10963	+	protein_coding	PRMT6	HGNC:18241	OTTHUMG00000010964.4	ENSG00000198890	55170	4340	-1.59439	6.59692	1.35408e-16	3.7489e-15
ENSG00000171316.14	chr8	60678740	60868028	189289	+	protein_coding	CHD7	HGNC:20626	OTTHUMG00000165332.6	ENSG00000171316	55636	18887	-1.78158	4.13648	1.39371e-16	3.85258e-15
ENSG00000167333.13	chr11	4598672	4608231	9560	-	protein_coding	TRIM68	HGNC:21161	OTTHUMG00000165723.4	ENSG00000167333	55128	4254	-1.45207	5.44141	1.49393e-16	4.11862e-15
ENSG00000136156.15	chr13	48232612	48270357	37746	+	protein_coding	ITM2B	HGNC:6174	OTTHUMG00000016894.6	ENSG00000136156	9445	10661	1.22224	8.17362	1.49462e-16	4.11862e-15
ENSG00000146376.11	chr6	129576132	129710177	134046	-	protein_coding	ARHGAP18	HGNC:21035	OTTHUMG00000015547.3	ENSG00000146376	93663	4592	1.30708	5.68434	1.51085e-16	4.15643e-15
ENSG00000226051.10	chr10	75243568	75373500	129933	+	lncRNA	ZNF503-AS1	HGNC:27370	OTTHUMG00000018524.24	ENSG00000226051	253264	5588	5.35925	0.589701	1.51306e-16	4.15643e-15
ENSG00000140254.13	chr15	45117366	45129938	12573	-	protein_coding	DUOXA1	HGNC:26507	OTTHUMG00000131352.4	ENSG00000140254	90527	3722	6.00418	-0.345005	1.61987e-16	4.44294e-15
ENSG00000163820.16	chr3	45917903	45995824	77922	-	protein_coding	FYCO1	HGNC:14673	OTTHUMG00000133447.5	ENSG00000163820	79443	10329	1.2438	6.149	1.75523e-16	4.80671e-15
ENSG00000232931.6	chr2	95807052	95835003	27952	-	lncRNA	LINC00342	HGNC:42470	OTTHUMG00000155186.10	ENSG00000232931		8599	2.30852	3.44845	1.8192e-16	4.97418e-15
ENSG00000164403.15	chr5	132822141	132830659	8519	-	protein_coding	SHROOM1	HGNC:24084	OTTHUMG00000059835.5	ENSG00000164403	134549	4181	2.47811	7.27168	2.07582e-16	5.66705e-15
ENSG00000107902.14	chr10	124461823	124617888	156066	+	protein_coding	LHPP	HGNC:30042	OTTHUMG00000019214.2	ENSG00000107902	64077	4075	1.58522	3.67776	2.31961e-16	6.32283e-15
ENSG00000196132.14	chr20	64102394	64242253	139860	+	protein_coding	MYT1	HGNC:7622	OTTHUMG00000149988.8	ENSG00000196132	4661	6863	1.87786	4.44535	2.65119e-16	7.2155e-15
ENSG00000026950.17	chr6	26402237	26415208	12972	+	protein_coding	BTN3A1	HGNC:1138	OTTHUMG00000014449.6	ENSG00000026950	11119	5539	1.40117	5.02397	2.78822e-16	7.57673e-15
ENSG00000251584.2	chr4	174522617	174541047	18431	+	lncRNA	ENSG00000251584		OTTHUMG00000160774.2	ENSG00000251584		1532	-3.07262	0.950427	2.83036e-16	7.67942e-15
ENSG00000159314.13	chr17	45393902	45434421	40520	-	protein_coding	ARHGAP27	HGNC:31813	OTTHUMG00000166982.6	ENSG00000159314	201176	10862	1.20236	6.19334	2.86208e-16	7.75356e-15
ENSG00000186862.20	chr10	101007679	101032295	24617	-	protein_coding	PDZD7	HGNC:26257	OTTHUMG00000018916.7	ENSG00000186862	79955	6602	2.2293	3.47015	2.98391e-16	8.07119e-15
ENSG00000078124.13	chr11	76860859	77026797	165939	+	protein_coding	ACER3	HGNC:16066	OTTHUMG00000165225.4	ENSG00000078124	55331	23102	1.14889	7.13463	3.19822e-16	8.63765e-15
ENSG00000019102.12	chr11	124747474	124752255	4782	-	protein_coding	VSIG2	HGNC:17149	OTTHUMG00000150357.2	ENSG00000019102	23584	1447	5.92662	-0.41806	3.75135e-16	1.0116e-14
ENSG00000158856.19	chr8	22048995	22082527	33533	+	protein_coding	DMTN	HGNC:3382	OTTHUMG00000097087.7	ENSG00000158856	2039	4525	1.27503	6.24726	4.04376e-16	1.08879e-14
ENSG00000029153.15	chr12	27332836	27425289	92454	+	protein_coding	BMAL2	HGNC:18984	OTTHUMG00000169257.2	ENSG00000029153	56938	7001	1.92675	2.76735	4.13864e-16	1.1098e-14
ENSG00000290840.1	chrY	2752083	2854641	102559	+	lncRNA	XGY2	HGNC:34022		ENSG00000290840	100132596	2986	3.70436	0.135971	4.1402e-16	1.1098e-14
ENSG00000274605.4	chr13	100053074	100088972	35899	-	lncRNA	PCCA-DT	HGNC:53266	OTTHUMG00000187284.2	ENSG00000274605	105370333	2105	-1.66611	3.45845	4.14069e-16	1.1098e-14
ENSG00000163412.13	chr3	71675414	71754773	79360	-	protein_coding	EIF4E3	HGNC:31837	OTTHUMG00000158797.9	ENSG00000163412	317649	10808	1.77128	4.175	4.15794e-16	1.11274e-14
ENSG00000126970.17	chrX	64915802	65034713	118912	-	protein_coding	ZC4H2	HGNC:24931	OTTHUMG00000021712.2	ENSG00000126970	55906	5651	3.63189	1.93526	4.29675e-16	1.14814e-14
ENSG00000143816.8	chr1	227918656	227947932	29277	-	protein_coding	WNT9A	HGNC:12778	OTTHUMG00000037592.2	ENSG00000143816	7483	4005	2.46346	1.9337	4.31853e-16	1.15222e-14
ENSG00000186153.18	chr16	78099400	79212667	1113268	+	protein_coding	WWOX	HGNC:12799	OTTHUMG00000176851.3	ENSG00000186153	51741	17115	1.55825	4.82453	4.53885e-16	1.20917e-14
ENSG00000234300.1	chr22	44606939	44625419	18481	-	lncRNA	LINC00229	HGNC:13240	OTTHUMG00000149974.2	ENSG00000234300		500	7.62948	-0.477599	4.76072e-16	1.26637e-14
ENSG00000131771.14	chr17	39626740	39636626	9887	+	protein_coding	PPP1R1B	HGNC:9287	OTTHUMG00000133210.8	ENSG00000131771	84152	4543	-1.5616	7.89202	5.07493e-16	1.34791e-14
ENSG00000143590.14	chr1	155078837	155087538	8702	+	protein_coding	EFNA3	HGNC:3223	OTTHUMG00000035313.2	ENSG00000143590	1944	1944	1.66292	3.94544	5.2383e-16	1.38921e-14
ENSG00000073008.16	chr19	44643798	44666162	22365	+	protein_coding	PVR	HGNC:9705	OTTHUMG00000151527.5	ENSG00000073008	5817	10427	1.15427	7.19033	5.32102e-16	1.40903e-14
ENSG00000253395.1	chr8	101122145	101126158	4014	-	lncRNA	LINC03044	HGNC:56250	OTTHUMG00000164820.1	ENSG00000253395		430	3.4441	0.393488	5.36893e-16	1.41959e-14
ENSG00000187474.5	chr19	51795157	51826190	31034	+	protein_coding	FPR3	HGNC:3828	OTTHUMG00000183502.3	ENSG00000187474	2359	2779	3.21933	2.61697	5.3991e-16	1.4235e-14
ENSG00000224367.6	chr18	58996734	59069338	72605	+	transcribed_unitary_pseudogene	OACYLP	HGNC:44362	OTTHUMG00000154709.2	ENSG00000224367		3166	-3.42267	2.72249	5.39986e-16	1.4235e-14
ENSG00000104375.17	chr8	98371228	98942827	571600	-	protein_coding	STK3	HGNC:11406	OTTHUMG00000164651.10	ENSG00000104375	6788	12604	1.28846	6.85477	5.47446e-16	1.44101e-14
ENSG00000156687.11	chr8	35235475	35796550	561076	+	protein_coding	UNC5D	HGNC:18634	OTTHUMG00000157145.3	ENSG00000156687	137970	10798	5.81319	0.64653	5.54079e-16	1.45629e-14
ENSG00000147010.19	chrX	19533977	19887600	353624	-	protein_coding	SH3KBP1	HGNC:13867	OTTHUMG00000021227.3	ENSG00000147010	30011	16293	3.02943	2.16084	5.86944e-16	1.54038e-14
ENSG00000113739.11	chr5	173314723	173328447	13725	-	protein_coding	STC2	HGNC:11374	OTTHUMG00000130542.4	ENSG00000113739	8614	5062	-1.44606	6.02491	6.13081e-16	1.60658e-14
ENSG00000197496.6	chr20	46709649	46736347	26699	+	protein_coding	SLC2A10	HGNC:13444	OTTHUMG00000032657.5	ENSG00000197496	81031	4838	-1.92553	5.86818	6.24156e-16	1.63318e-14
ENSG00000149527.18	chr1	2425980	2505532	79553	+	protein_coding	PLCH2	HGNC:29037	OTTHUMG00000000719.6	ENSG00000149527	9651	10809	3.98924	1.22346	6.25639e-16	1.63463e-14
ENSG00000161011.20	chr5	179806398	179838078	31681	+	protein_coding	SQSTM1	HGNC:11280	OTTHUMG00000150643.80	ENSG00000161011	8878	7535	1.2513	7.58945	6.524e-16	1.70203e-14
ENSG00000143622.12	chr1	155897808	155911404	13597	-	protein_coding	RIT1	HGNC:10023	OTTHUMG00000014104.4	ENSG00000143622	6016	4041	1.42252	5.33644	6.63032e-16	1.72721e-14
ENSG00000125637.16	chr2	113157325	113209396	52072	+	protein_coding	PSD4	HGNC:19096	OTTHUMG00000153339.4	ENSG00000125637	23550	13442	1.35379	6.87722	7.01191e-16	1.82392e-14
ENSG00000285557.1	chr3	148368384	148591927	223544	-	lncRNA	ENSG00000285557		OTTHUMG00000193154.1	ENSG00000285557		687	-8.19914	0.207067	8.07148e-16	2.09645e-14
ENSG00000167081.18	chr9	125747345	125967377	220033	+	protein_coding	PBX3	HGNC:8634	OTTHUMG00000020684.6	ENSG00000167081	5090	4904	-1.95097	2.66866	8.8601e-16	2.29789e-14
ENSG00000222041.13	chr2	87454781	87636740	181960	+	lncRNA	CYTOR	HGNC:28717	OTTHUMG00000130273.15	ENSG00000222041	112597	17782	1.6803	3.69497	9.18936e-16	2.37979e-14
ENSG00000165959.12	chr14	95181940	95319908	137969	-	protein_coding	CLMN	HGNC:19972	OTTHUMG00000171629.4	ENSG00000165959	79789	15703	1.3452	6.65277	9.46636e-16	2.44793e-14
ENSG00000276644.5	chr13	71437966	71867204	429239	-	protein_coding	DACH1	HGNC:2663	OTTHUMG00000017063.4	ENSG00000276644	1602	5678	2.12143	4.65135	9.58767e-16	2.47567e-14
ENSG00000119787.14	chr2	38293954	38377285	83332	-	protein_coding	ATL2	HGNC:24047	OTTHUMG00000102074.10	ENSG00000119787	64225	5810	-1.18043	6.40396	9.98527e-16	2.57456e-14
ENSG00000107954.11	chr10	103493705	103592546	98842	+	protein_coding	NEURL1	HGNC:7761	OTTHUMG00000018995.2	ENSG00000107954	9148	5229	-2.75456	6.43618	1.00751e-15	2.59394e-14
ENSG00000283526.2	chr9	131545523	131559815	14293	+	protein_coding	PRRT1B	HGNC:53642	OTTHUMG00000191656.1	ENSG00000283526	642515	2498	1.62118	6.08933	1.03818e-15	2.66899e-14
ENSG00000254988.1	chr11	76955417	76978619	23203	-	lncRNA	ENSG00000254988		OTTHUMG00000165241.1	ENSG00000254988		568	2.65954	1.70124	1.05355e-15	2.70458e-14
ENSG00000129219.14	chr17	4807152	4823434	16283	+	protein_coding	PLD2	HGNC:9068	OTTHUMG00000090779.7	ENSG00000129219	5338	4832	1.19481	5.60481	1.09208e-15	2.79942e-14
ENSG00000258733.7	chr14	85911438	86161539	250102	+	lncRNA	LINC02328	HGNC:53248	OTTHUMG00000171373.11	ENSG00000258733		6030	4.05857	0.439531	1.13328e-15	2.90081e-14
ENSG00000178752.16	chr2	238158970	238168900	9931	+	protein_coding	ERFE	HGNC:26727	OTTHUMG00000152901.4	ENSG00000178752	151176	3584	-7.77459	-0.158745	1.16545e-15	2.97882e-14
ENSG00000131507.11	chr5	142108779	142154440	45662	+	protein_coding	NDFIP1	HGNC:17592	OTTHUMG00000129659.5	ENSG00000131507	80762	5747	1.36996	8.56977	1.1999e-15	3.06244e-14
ENSG00000130707.18	chr9	130444961	130501274	56314	+	protein_coding	ASS1	HGNC:758	OTTHUMG00000020806.5	ENSG00000130707	445	3018	-1.81185	6.59609	1.21915e-15	3.10707e-14
ENSG00000230107.1	chr22	42438023	42446195	8173	+	lncRNA	ENSG00000230107		OTTHUMG00000150919.1	ENSG00000230107		572	3.81971	0.370715	1.30652e-15	3.32492e-14
ENSG00000125746.18	chr19	45606994	45645602	38609	-	protein_coding	EML2	HGNC:18035	OTTHUMG00000182127.2	ENSG00000125746	24139	8173	1.21622	6.56058	1.33582e-15	3.39459e-14
ENSG00000184012.14	chr21	41464300	41531116	66817	-	protein_coding	TMPRSS2	HGNC:11876	OTTHUMG00000086762.7	ENSG00000184012	7113	6589	-1.60447	8.27942	1.35777e-15	3.4454e-14
ENSG00000162174.12	chr11	62337448	62393412	55965	+	protein_coding	ASRGL1	HGNC:16448	OTTHUMG00000167513.4	ENSG00000162174	80150	4586	-2.74185	5.9813	1.36586e-15	3.46097e-14
ENSG00000130396.22	chr6	167826893	167972023	145131	+	protein_coding	AFDN	HGNC:7137	OTTHUMG00000016031.9	ENSG00000130396	4301	13749	1.24401	8.38264	1.4988e-15	3.79237e-14
ENSG00000176659.11	chr20	60055853	60072956	17104	+	lncRNA	LINC02910	HGNC:26601	OTTHUMG00000032880.3	ENSG00000176659	284756	4903	3.12064	1.19775	1.52273e-15	3.84741e-14
ENSG00000165731.21	chr10	43077064	43130351	53288	+	protein_coding	RET	HGNC:9967	OTTHUMG00000018024.7	ENSG00000165731	5979	8973	-2.26075	4.40028	1.58468e-15	3.9982e-14
ENSG00000085063.18	chr11	33703010	33736479	33470	-	protein_coding	CD59	HGNC:1689	OTTHUMG00000192410.4	ENSG00000085063	966	10557	1.24388	6.54922	1.59699e-15	4.02351e-14
ENSG00000254893.6	chr5	76173629	76174183	555	-	translated_processed_pseudogene	RAP1BL	HGNC:55079	OTTHUMG00000162396.2	ENSG00000254893		555	1.22052	5.21862	1.7158e-15	4.31318e-14
ENSG00000183098.11	chr13	93226807	94408020	1181214	+	protein_coding	GPC6	HGNC:4454	OTTHUMG00000017205.5	ENSG00000183098	10082	7122	2.88573	4.17892	1.71686e-15	4.31318e-14
ENSG00000272602.6	chr4	53286	88208	34923	+	protein_coding	ZNF595	HGNC:27196	OTTHUMG00000159865.6	ENSG00000272602	152687	3929	-1.45372	4.68556	1.77315e-15	4.44826e-14
ENSG00000164308.17	chr5	96875986	96919703	43718	+	protein_coding	ERAP2	HGNC:29499	OTTHUMG00000128718.4	ENSG00000164308	64167	6953	1.59801	6.37122	1.8465e-15	4.62569e-14
ENSG00000089127.15	chr12	112905856	112933219	27364	+	protein_coding	OAS1	HGNC:8086	OTTHUMG00000169792.7	ENSG00000089127	4938	13021	3.75241	3.59953	1.8778e-15	4.69742e-14
ENSG00000110200.9	chr11	72106378	72112780	6403	-	protein_coding	ANAPC15	HGNC:24531	OTTHUMG00000167865.2	ENSG00000110200	25906	2883	-1.3894	4.75918	1.88795e-15	4.71612e-14
ENSG00000143971.9	chr2	67397322	67412089	14768	+	protein_coding	ETAA1	HGNC:24648	OTTHUMG00000129545.4	ENSG00000143971	54465	7477	-1.37865	5.13363	1.91121e-15	4.76747e-14
ENSG00000197535.16	chr15	52307281	52529132	221852	-	protein_coding	MYO5A	HGNC:7602	OTTHUMG00000137383.6	ENSG00000197535	4644	45182	1.12283	7.03855	1.99087e-15	4.95918e-14
ENSG00000149782.13	chr11	64251530	64269150	17621	+	protein_coding	PLCB3	HGNC:9056	OTTHUMG00000167816.1	ENSG00000149782	5331	4957	1.19903	6.80523	2.04678e-15	5.09125e-14
ENSG00000197712.12	chr4	38867677	38945739	78063	+	protein_coding	FAM114A1	HGNC:25087	OTTHUMG00000128583.5	ENSG00000197712	92689	4871	1.18462	6.44489	2.11853e-15	5.2623e-14
ENSG00000176485.13	chr11	63573195	63616883	43689	-	protein_coding	PLAAT3	HGNC:17825	OTTHUMG00000167852.3	ENSG00000176485	11145	3080	-1.33218	7.06489	2.17164e-15	5.38665e-14
ENSG00000064651.14	chr5	128083766	128189677	105912	+	protein_coding	SLC12A2	HGNC:10911	OTTHUMG00000128983.4	ENSG00000064651	6558	10653	-1.42801	7.64562	2.18429e-15	5.4104e-14
ENSG00000277363.5	chr17	38530031	38605952	75922	-	protein_coding	SRCIN1	HGNC:29506	OTTHUMG00000188493.4	ENSG00000277363	80725	11665	2.01242	5.36502	2.20688e-15	5.45869e-14
ENSG00000076043.11	chr11	114439435	114450279	10845	+	protein_coding	REXO2	HGNC:17851	OTTHUMG00000168271.3	ENSG00000076043	25996	3650	1.81278	7.24505	2.2515e-15	5.55367e-14
ENSG00000109572.16	chr4	169612633	169723673	111041	+	protein_coding	CLCN3	HGNC:2021	OTTHUMG00000160973.5	ENSG00000109572	1182	7828	1.26069	8.59396	2.25157e-15	5.55367e-14
ENSG00000186847.6	chr17	41582279	41586895	4617	-	protein_coding	KRT14	HGNC:6416	OTTHUMG00000133426.3	ENSG00000186847	3861	2255	-3.22391	2.61981	2.2989e-15	5.66248e-14
ENSG00000118985.16	chr5	95885098	95961851	76754	-	protein_coding	ELL2	HGNC:17064	OTTHUMG00000122085.5	ENSG00000118985	22936	7108	-1.18873	6.86244	2.56603e-15	6.30635e-14
ENSG00000291258.1	chr15	28815346	28859007	43662	+	lncRNA	ENSG00000291258			ENSG00000291258		4148	3.23134	0.974253	2.56745e-15	6.30635e-14
ENSG00000277632.2	chr17	36088256	36090169	1914	-	protein_coding	CCL3	HGNC:10627	OTTHUMG00000188413.2	ENSG00000277632	6348	1494	3.2361	0.490247	2.58117e-15	6.33123e-14
ENSG00000140391.15	chr15	77041404	77083984	42581	-	protein_coding	TSPAN3	HGNC:17752	OTTHUMG00000143728.10	ENSG00000140391	10099	8400	1.2987	7.64425	2.60319e-15	6.37638e-14
ENSG00000073734.10	chr2	168915498	169031324	115827	-	protein_coding	ABCB11	HGNC:42	OTTHUMG00000154039.5	ENSG00000073734	8647	7715	5.61742	1.36274	2.66318e-15	6.51427e-14
ENSG00000021762.20	chr11	3087107	3166739	79633	-	protein_coding	OSBPL5	HGNC:16392	OTTHUMG00000011702.8	ENSG00000021762	114879	7473	1.41647	6.18024	2.70196e-15	6.59998e-14
ENSG00000198732.11	chr14	69854131	70032366	178236	+	protein_coding	SMOC1	HGNC:20318	OTTHUMG00000171237.1	ENSG00000198732	64093	4369	1.48437	4.10863	2.72795e-15	6.65424e-14
ENSG00000001617.12	chr3	50155045	50189075	34031	+	protein_coding	SEMA3F	HGNC:10728	OTTHUMG00000156806.9	ENSG00000001617	6405	4826	1.41474	8.35559	2.77734e-15	6.76536e-14
ENSG00000198879.13	chr10	7158624	7411488	252865	-	protein_coding	SFMBT2	HGNC:20256	OTTHUMG00000017630.3	ENSG00000198879	57713	10609	2.81954	2.61743	2.96354e-15	7.20898e-14
ENSG00000182836.10	chr5	41306952	41510628	203677	-	protein_coding	PLCXD3	HGNC:31822	OTTHUMG00000162076.2	ENSG00000182836	345557	7733	-4.90815	0.924853	2.99018e-15	7.26375e-14
ENSG00000104450.13	chr8	100157906	100259278	101373	+	protein_coding	SPAG1	HGNC:11212	OTTHUMG00000164706.3	ENSG00000104450	6674	5056	1.16826	6.21726	3.0199e-15	7.32585e-14
ENSG00000185532.20	chr10	50990888	52298423	1307536	+	protein_coding	PRKG1	HGNC:9414	OTTHUMG00000018248.15	ENSG00000185532	5592	12931	-2.8911	1.73801	3.02717e-15	7.33339e-14
ENSG00000147862.18	chr9	14081843	14398983	317141	-	protein_coding	NFIB	HGNC:7785	OTTHUMG00000021027.8	ENSG00000147862	4781	12763	-1.30674	6.60741	3.09672e-15	7.49159e-14
ENSG00000137474.23	chr11	77128246	77215241	86996	+	protein_coding	MYO7A	HGNC:7606	OTTHUMG00000152822.7	ENSG00000137474	4647	10443	3.97801	1.54632	3.13572e-15	7.57557e-14
ENSG00000105894.13	chr7	137227341	137343774	116434	-	protein_coding	PTN	HGNC:9630	OTTHUMG00000155709.3	ENSG00000105894	5764	1622	-4.42727	0.720832	3.2053e-15	7.73306e-14
ENSG00000250120.8	chr5	140855883	141012347	156465	+	protein_coding	PCDHA10	HGNC:8664	OTTHUMG00000163372.5	ENSG00000250120	56139	15664	-4.52043	2.34836	3.24332e-15	7.8141e-14
ENSG00000043355.12	chr13	99981784	99986765	4982	+	protein_coding	ZIC2	HGNC:12873	OTTHUMG00000017279.5	ENSG00000043355	7546	3290	-1.45155	4.56798	3.25758e-15	7.83775e-14
ENSG00000135643.5	chr12	70366290	70434292	68003	+	protein_coding	KCNMB4	HGNC:6289	OTTHUMG00000167586.2	ENSG00000135643	27345	4860	2.65377	0.857981	3.31922e-15	7.97517e-14
ENSG00000089091.17	chr20	18383367	18467281	83915	-	protein_coding	DZANK1	HGNC:15858	OTTHUMG00000031968.7	ENSG00000089091	55184	8411	1.48112	4.35253	3.39251e-15	8.14018e-14
ENSG00000184588.18	chr1	65792514	66374579	582066	+	protein_coding	PDE4B	HGNC:8781	OTTHUMG00000009088.6	ENSG00000184588	5142	8930	8.59364	0.394287	3.74988e-15	8.98545e-14
ENSG00000138778.14	chr4	103105349	103198445	93097	-	protein_coding	CENPE	HGNC:1856	OTTHUMG00000160980.9	ENSG00000138778	1062	9928	-2.02212	6.38964	3.77716e-15	9.03854e-14
ENSG00000138376.11	chr2	214725646	214809683	84038	-	protein_coding	BARD1	HGNC:952	OTTHUMG00000133016.9	ENSG00000138376	580	7572	-1.71617	4.81839	3.81623e-15	9.11964e-14
ENSG00000161714.12	chr17	45108959	45133354	24396	-	protein_coding	PLCD3	HGNC:9061	OTTHUMG00000168029.7	ENSG00000161714	113026	6748	1.33247	4.58312	3.84113e-15	9.16673e-14
ENSG00000136193.17	chr7	29920104	29990289	70186	-	protein_coding	SCRN1	HGNC:22192	OTTHUMG00000097093.6	ENSG00000136193	9805	6048	1.50186	5.95609	3.99209e-15	9.51413e-14
ENSG00000205208.5	chr4	158666675	158672255	5581	-	protein_coding	C4orf46	HGNC:27320	OTTHUMG00000161919.3	ENSG00000205208	201725	3630	-1.42144	5.24993	4.05365e-15	9.6478e-14
ENSG00000101955.15	chrX	38149336	38220924	71589	-	protein_coding	SRPX	HGNC:11309	OTTHUMG00000021362.2	ENSG00000101955	8406	1987	2.75174	0.988321	4.08363e-15	9.70605e-14
ENSG00000102699.6	chr13	24420931	24512778	91848	-	protein_coding	PARP4	HGNC:271	OTTHUMG00000016582.4	ENSG00000102699	143	6043	1.16266	6.45078	4.14639e-15	9.84196e-14
ENSG00000179673.5	chr17	46978156	46979253	1098	-	protein_coding	RPRML	HGNC:32422	OTTHUMG00000178187.2	ENSG00000179673	388394	1098	-1.6025	5.74523	4.24398e-15	1.00601e-13
ENSG00000134265.13	chr18	10525905	10552764	26860	+	protein_coding	NAPG	HGNC:7642	OTTHUMG00000179119.6	ENSG00000134265	8774	5589	1.5485	6.77302	4.34766e-15	1.0292e-13
ENSG00000177076.6	chr9	19409009	19452505	43497	+	protein_coding	ACER2	HGNC:23675	OTTHUMG00000019644.2	ENSG00000177076	340485	2773	1.57182	5.08984	4.36027e-15	1.0308e-13
ENSG00000135374.11	chr11	34478791	34525193	46403	-	protein_coding	ELF5	HGNC:3320	OTTHUMG00000166451.2	ENSG00000135374	2001	4913	5.17568	0.921883	4.39833e-15	1.03841e-13
ENSG00000187010.21	chr1	25272393	25330445	58053	+	protein_coding	RHD	HGNC:10009	OTTHUMG00000003476.10	ENSG00000187010	6007	3313	4.60203	0.174091	4.44232e-15	1.04739e-13
ENSG00000289485.1	chr17	36116854	36149080	32227	-	lncRNA	ENSG00000289485			ENSG00000289485	101927369	570	5.39739	2.70853	4.63713e-15	1.09186e-13
ENSG00000290615.1	chr2	129966592	129980466	13875	-	lncRNA	RAB6C-AS1			ENSG00000290615	100131320	3947	-1.25441	5.71672	4.84659e-15	1.13966e-13
ENSG00000175518.8	chr11	5514393	5518431	4039	-	protein_coding	UBQLNL	HGNC:28294	OTTHUMG00000066903.7	ENSG00000175518	143630	2429	3.55244	0.383517	4.92936e-15	1.15758e-13
ENSG00000166823.6	chr15	89749875	89751249	1375	-	protein_coding	MESP1	HGNC:29658	OTTHUMG00000149810.2	ENSG00000166823	55897	1094	-1.75459	5.49474	5.39456e-15	1.26514e-13
ENSG00000167653.5	chr8	142670308	142682725	12418	+	protein_coding	PSCA	HGNC:9500	OTTHUMG00000162077.3	ENSG00000167653	8000	1763	-1.89606	6.64578	5.45155e-15	1.27681e-13
ENSG00000240601.1	chr3	154676588	154677119	532	-	processed_pseudogene	RPL9P15	HGNC:35539	OTTHUMG00000157417.1	ENSG00000240601		532	4.6845	1.54094	5.8603e-15	1.37072e-13
ENSG00000120217.14	chr9	5450503	5470566	20064	+	protein_coding	CD274	HGNC:17635	OTTHUMG00000019503.3	ENSG00000120217	29126	4108	2.97731	1.80146	5.95693e-15	1.39148e-13
ENSG00000171729.14	chr1	15152532	15220478	67947	+	protein_coding	TMEM51	HGNC:25488	OTTHUMG00000002046.5	ENSG00000171729	55092	2238	1.36456	4.67738	6.39042e-15	1.4891e-13
ENSG00000290697.1	chr22	24647699	24653356	5658	+	lncRNA	ENSG00000290697			ENSG00000290697		1148	2.48842	1.0078	6.39173e-15	1.4891e-13
ENSG00000101004.16	chr20	25451594	25585531	133938	-	protein_coding	NINL	HGNC:29163	OTTHUMG00000032127.5	ENSG00000101004	22981	16583	2.06292	2.61243	6.53104e-15	1.51954e-13
ENSG00000181744.9	chr3	143971823	144048719	76897	+	protein_coding	DIPK2A	HGNC:28490	OTTHUMG00000159380.7	ENSG00000181744	205428	5463	3.16322	2.79553	6.78048e-15	1.5755e-13
ENSG00000074370.18	chr17	3923870	3964464	40595	-	protein_coding	ATP2A3	HGNC:813	OTTHUMG00000177674.3	ENSG00000074370	489	6893	3.27304	3.08704	7.72242e-15	1.79201e-13
ENSG00000260896.6	chr16	80826074	80892682	66609	-	lncRNA	ARLNC1	HGNC:53032	OTTHUMG00000177012.4	ENSG00000260896	100996425	6718	-2.93325	3.88383	7.74956e-15	1.79594e-13
ENSG00000272505.1	chr8	10486807	10489666	2860	+	lncRNA	ENSG00000272505		OTTHUMG00000185404.1	ENSG00000272505		2860	5.27962	-0.293247	8.44223e-15	1.9539e-13
ENSG00000291122.1	chr7	100200653	100272218	71566	-	lncRNA	CASTOR3P	HGNC:29954		ENSG00000291122	352954	5566	1.91924	3.0357	9.05285e-15	2.09248e-13
ENSG00000070748.19	chr10	49609095	49667942	58848	+	protein_coding	CHAT	HGNC:1912	OTTHUMG00000018198.4	ENSG00000070748	1103	6588	7.68304	-0.425442	9.34196e-15	2.15648e-13
ENSG00000131844.17	chr5	71579531	71658706	79176	+	protein_coding	MCCC2	HGNC:6937	OTTHUMG00000162505.11	ENSG00000131844	64087	20778	-1.41672	9.51113	9.67692e-15	2.23088e-13
ENSG00000167536.14	chr17	28897781	28903079	5299	-	protein_coding	DHRS13	HGNC:28326	OTTHUMG00000132678.3	ENSG00000167536	147015	2952	-1.20683	5.28145	9.72493e-15	2.23902e-13
ENSG00000169035.12	chr19	50976468	50984099	7632	-	protein_coding	KLK7	HGNC:6368	OTTHUMG00000182917.5	ENSG00000169035	5650	2448	8.20777	0.0566197	9.95437e-15	2.28886e-13
ENSG00000198420.10	chr7	143851375	143902198	50824	-	protein_coding	TCAF1	HGNC:22201	OTTHUMG00000157773.4	ENSG00000198420	9747	6310	1.13989	7.32275	1.01087e-14	2.32131e-13
ENSG00000256043.5	chr4	155921580	155953912	32333	-	protein_coding	CTSO	HGNC:2542	OTTHUMG00000161942.4	ENSG00000256043	1519	7908	1.98512	3.29284	1.0526e-14	2.414e-13
ENSG00000167914.12	chr17	39953263	39977768	24506	+	protein_coding	GSDMA	HGNC:13311	OTTHUMG00000179522.4	ENSG00000167914	284110	2244	4.92998	0.485186	1.05996e-14	2.42772e-13
ENSG00000112183.15	chr6	17281361	17293871	12511	+	protein_coding	RBM24	HGNC:21539	OTTHUMG00000014306.5	ENSG00000112183	221662	3425	-3.82868	0.832215	1.07095e-14	2.44972e-13
ENSG00000165995.24	chr10	18140424	18543557	403134	+	protein_coding	CACNB2	HGNC:1402	OTTHUMG00000017764.9	ENSG00000165995	783	11209	3.72417	0.287164	1.21634e-14	2.77867e-13
ENSG00000172183.16	chr15	88635670	88656483	20814	+	protein_coding	ISG20	HGNC:6130	OTTHUMG00000148679.4	ENSG00000172183	3669	7184	2.75766	2.28447	1.25624e-14	2.86612e-13
ENSG00000184584.14	chr5	139475533	139482935	7403	-	protein_coding	STING1	HGNC:27962	OTTHUMG00000129239.22	ENSG00000184584	340061	4798	2.15248	4.1907	1.27027e-14	2.89438e-13
ENSG00000117525.14	chr1	94529173	94541759	12587	-	protein_coding	F3	HGNC:3541	OTTHUMG00000010716.4	ENSG00000117525	2152	2886	-2.10022	4.78519	1.3176e-14	2.99835e-13
ENSG00000165105.10	chr9	82979590	83063177	83588	-	protein_coding	RASEF	HGNC:26464	OTTHUMG00000020100.2	ENSG00000165105	158158	6644	1.32204	7.7871	1.45259e-14	3.29887e-13
ENSG00000088280.20	chr1	23428563	23484568	56006	-	protein_coding	ASAP3	HGNC:14987	OTTHUMG00000003234.8	ENSG00000088280	55616	4988	1.29535	6.1047	1.45341e-14	3.29887e-13
ENSG00000108828.16	chr17	43014607	43025123	10517	-	protein_coding	VAT1	HGNC:16919	OTTHUMG00000180816.3	ENSG00000108828	10493	3466	1.25276	5.22881	1.53875e-14	3.48809e-13
ENSG00000086300.17	chr7	26291862	26374383	82522	+	protein_coding	SNX10	HGNC:14974	OTTHUMG00000023650.5	ENSG00000086300	29887	9556	2.6437	1.4644	1.61357e-14	3.65301e-13
ENSG00000267614.1	chr19	44536263	44536613	351	-	lncRNA	ENSG00000267614		OTTHUMG00000180496.2	ENSG00000267614		241	1.81317	3.25481	1.65338e-14	3.73834e-13
ENSG00000153132.13	chr4	140388453	140427661	39209	-	protein_coding	CLGN	HGNC:2060	OTTHUMG00000133414.4	ENSG00000153132	1047	2822	-1.7322	4.33002	1.67151e-14	3.77448e-13
ENSG00000281103.4	chr7	38330978	38378804	47827	+	lncRNA	TRG-AS1	HGNC:48974	OTTHUMG00000189585.4	ENSG00000281103	100506776	8805	2.78896	1.14127	1.68941e-14	3.81002e-13
ENSG00000168209.6	chr10	72273919	72276036	2118	+	protein_coding	DDIT4	HGNC:24944	OTTHUMG00000183961.3	ENSG00000168209	54541	2118	-1.31891	7.31039	1.69421e-14	3.81597e-13
ENSG00000108176.15	chr10	67796669	67838188	41520	-	protein_coding	DNAJC12	HGNC:28908	OTTHUMG00000018339.5	ENSG00000108176	56521	2139	1.65688	4.47244	1.72115e-14	3.87171e-13
ENSG00000110092.4	chr11	69641156	69654474	13319	+	protein_coding	CCND1	HGNC:1582	OTTHUMG00000167877.4	ENSG00000110092	595	4761	1.17768	9.24544	1.76213e-14	3.95884e-13
ENSG00000163710.9	chr3	142815922	142889206	73285	-	protein_coding	PCOLCE2	HGNC:8739	OTTHUMG00000159312.4	ENSG00000163710	26577	3533	3.54597	0.582487	1.85597e-14	4.16437e-13
ENSG00000254231.3	chr8	86333274	86343429	10156	-	lncRNA	WWP1-AS1	HGNC:55520	OTTHUMG00000163689.3	ENSG00000254231	105375624	5462	2.14316	2.18514	1.88275e-14	4.21907e-13
ENSG00000104290.11	chr8	28494205	28574267	80063	+	protein_coding	FZD3	HGNC:4041	OTTHUMG00000102145.6	ENSG00000104290	7976	13786	1.21156	6.06809	1.98046e-14	4.43241e-13
ENSG00000064601.21	chr20	45890144	45898949	8806	+	protein_coding	CTSA	HGNC:9251	OTTHUMG00000033078.16	ENSG00000064601	5476	8633	1.26951	6.13839	1.99692e-14	4.46359e-13
ENSG00000248008.5	chr12	120488079	120495954	7876	-	lncRNA	NRAV	HGNC:48588	OTTHUMG00000169374.4	ENSG00000248008	100506668	4164	-1.68616	3.84865	2.07489e-14	4.63199e-13
ENSG00000065534.20	chr3	123610049	123884332	274284	-	protein_coding	MYLK	HGNC:7590	OTTHUMG00000141304.13	ENSG00000065534	4638	31537	2.8268	2.56519	2.15624e-14	4.80752e-13
ENSG00000096088.16	chr6	41736711	41754109	17399	-	protein_coding	PGC	HGNC:8890	OTTHUMG00000014683.7	ENSG00000096088	5225	2025	-6.08762	2.60747	2.34357e-14	5.21859e-13
ENSG00000112655.16	chr6	43076307	43161719	85413	+	protein_coding	PTK7	HGNC:9618	OTTHUMG00000014721.5	ENSG00000112655	5754	8985	1.44252	6.64318	2.39686e-14	5.33052e-13
ENSG00000124225.16	chr20	57648392	57711536	63145	-	protein_coding	PMEPA1	HGNC:14107	OTTHUMG00000032831.4	ENSG00000124225	56937	5732	-1.43632	8.12413	2.42819e-14	5.3934e-13
ENSG00000170500.13	chr2	100271875	100322501	50627	-	protein_coding	LONRF2	HGNC:24788	OTTHUMG00000130668.4	ENSG00000170500	164832	15117	1.43398	6.36622	2.45752e-14	5.45168e-13
ENSG00000177943.14	chr9	136850943	136860799	9857	+	protein_coding	MAMDC4	HGNC:24083	OTTHUMG00000020951.8	ENSG00000177943	158056	5490	-1.868	5.82665	2.59668e-14	5.75315e-13
ENSG00000103222.20	chr16	15949138	16143257	194120	+	protein_coding	ABCC1	HGNC:51	OTTHUMG00000048267.6	ENSG00000103222	4363	8736	-1.145	8.20776	2.66925e-14	5.90652e-13
ENSG00000204267.19	chr6	32821833	32838739	16907	-	protein_coding	TAP2	HGNC:44	OTTHUMG00000031068.4	ENSG00000204267	6891	10357	1.20461	6.37982	2.72114e-14	6.01379e-13
ENSG00000154451.15	chr1	89256189	89272860	16672	-	protein_coding	GBP5	HGNC:19895	OTTHUMG00000010006.3	ENSG00000154451	115362	10960	4.8639	-0.212448	2.8359e-14	6.25957e-13
ENSG00000144645.16	chr3	31657912	32077580	419669	-	protein_coding	OSBPL10	HGNC:16395	OTTHUMG00000130672.11	ENSG00000144645	114884	12243	1.78144	6.3217	3.01529e-14	6.6472e-13
ENSG00000278952.1	chr11	65118310	65119111	802	+	TEC	ENSG00000278952		OTTHUMG00000173022.1	ENSG00000278952		802	3.28739	0.980785	3.14667e-14	6.92818e-13
ENSG00000137642.13	chr11	121452314	121633763	181450	+	protein_coding	SORL1	HGNC:11185	OTTHUMG00000166057.4	ENSG00000137642	6653	19408	2.84653	7.52095	3.18514e-14	7.00413e-13
ENSG00000246528.4	chr8	69834087	69854971	20885	+	lncRNA	SLCO5A1-AS1	HGNC:55595	OTTHUMG00000165122.3	ENSG00000246528	121233925	1995	2.70651	1.592	3.3294e-14	7.30581e-13
ENSG00000185736.16	chr10	1177313	1737525	560213	-	protein_coding	ADARB2	HGNC:227	OTTHUMG00000017543.3	ENSG00000185736	105	10567	-3.01764	3.29775	3.33061e-14	7.30581e-13
ENSG00000172671.20	chr10	45615500	45672780	57281	-	protein_coding	ZFAND4	HGNC:23504	OTTHUMG00000018085.8	ENSG00000172671	93550	6233	-2.14989	2.85765	3.35043e-14	7.34015e-13
ENSG00000168913.7	chr9	34521043	34522990	1948	-	protein_coding	ENHO	HGNC:24838	OTTHUMG00000159589.2	ENSG00000168913	375704	1028	2.09328	2.48722	3.42929e-14	7.50358e-13
ENSG00000139629.16	chr12	51351247	51392867	41621	-	protein_coding	GALNT6	HGNC:4128	OTTHUMG00000185181.4	ENSG00000139629	11226	7347	3.75236	0.17864	3.47538e-14	7.59503e-13
ENSG00000104783.15	chr19	43766533	43780976	14444	-	protein_coding	KCNN4	HGNC:6293	OTTHUMG00000182779.6	ENSG00000104783	3783	3123	1.55114	5.03014	3.54631e-14	7.74043e-13
ENSG00000205220.12	chr16	67934506	67936864	2359	-	protein_coding	PSMB10	HGNC:9538	OTTHUMG00000137553.5	ENSG00000205220	5699	1626	2.79201	2.3053	3.58584e-14	7.81704e-13
ENSG00000037280.16	chr5	180601506	180649624	48119	-	protein_coding	FLT4	HGNC:3767	OTTHUMG00000130931.8	ENSG00000037280	2324	8852	-5.77195	-0.135225	3.80607e-14	8.2869e-13
ENSG00000163485.17	chr1	203090654	203167405	76752	+	protein_coding	ADORA1	HGNC:262	OTTHUMG00000042125.4	ENSG00000163485	134	4191	-3.72571	0.451799	3.87279e-14	8.42177e-13
ENSG00000258819.2	chr14	77069169	77076392	7224	-	lncRNA	LINC02289	HGNC:53205	OTTHUMG00000171581.6	ENSG00000258819	102724190	3487	-8.16155	0.178473	4.1595e-14	9.03411e-13
ENSG00000051825.15	chr12	123152320	123244014	91695	-	protein_coding	MPHOSPH9	HGNC:7215	OTTHUMG00000168849.9	ENSG00000051825	10198	10304	-1.58078	5.15719	4.19769e-14	9.10583e-13
ENSG00000171435.14	chr12	117453012	117968990	515979	-	protein_coding	KSR2	HGNC:18610	OTTHUMG00000169020.4	ENSG00000171435	283455	18301	1.61693	3.92759	4.35176e-14	9.42846e-13
ENSG00000159840.16	chr7	143381295	143391111	9817	+	protein_coding	ZYX	HGNC:13200	OTTHUMG00000023822.11	ENSG00000159840	7791	3267	1.42581	6.58669	4.43828e-14	9.60412e-13
ENSG00000162512.16	chr1	30869466	30908758	39293	-	protein_coding	SDC3	HGNC:10660	OTTHUMG00000043646.2	ENSG00000162512	9672	7065	1.23164	5.39741	5.26421e-14	1.13774e-12
ENSG00000103550.14	chr16	19701937	19718235	16299	-	protein_coding	KNOP1	HGNC:34404	OTTHUMG00000177249.8	ENSG00000103550	400506	7758	-1.10157	6.14232	5.30314e-14	1.14475e-12
ENSG00000183780.13	chr1	233904676	234324511	419836	+	protein_coding	SLC35F3	HGNC:23616	OTTHUMG00000037929.3	ENSG00000183780	148641	3447	1.96302	4.8263	5.39473e-14	1.1631e-12
ENSG00000010310.9	chr19	45668221	45683722	15502	+	protein_coding	GIPR	HGNC:4271	OTTHUMG00000182129.6	ENSG00000010310	2696	5069	3.37825	3.37528	5.44355e-14	1.17219e-12
ENSG00000179148.10	chr17	8095900	8119047	23148	-	protein_coding	ALOXE3	HGNC:13743	OTTHUMG00000108179.2	ENSG00000179148	59344	3761	2.17179	3.28635	5.4584e-14	1.17396e-12
ENSG00000147724.12	chr8	138130023	138497261	367239	-	protein_coding	FAM135B	HGNC:28029	OTTHUMG00000149864.6	ENSG00000147724	51059	14064	1.52805	7.29106	5.72801e-14	1.23044e-12
ENSG00000206262.9	chr3	138947217	138953990	6774	+	protein_coding	FOXL2NB	HGNC:34428	OTTHUMG00000159886.3	ENSG00000206262	401089	5123	3.21586	0.785815	6.03386e-14	1.29456e-12
ENSG00000268119.8	chr19	21444241	21463908	19668	-	lncRNA	ENSG00000268119		OTTHUMG00000182846.3	ENSG00000268119		6224	-2.1149	2.51572	6.18818e-14	1.32606e-12
ENSG00000170153.11	chr4	140859807	141212877	353071	-	protein_coding	RNF150	HGNC:23138	OTTHUMG00000161380.8	ENSG00000170153	57484	11012	-1.12021	5.65759	6.28024e-14	1.34415e-12
ENSG00000166845.15	chr18	54357906	54385218	27313	+	protein_coding	C18orf54	HGNC:13796	OTTHUMG00000132703.9	ENSG00000166845	162681	6175	-2.51294	4.47179	6.34756e-14	1.35692e-12
ENSG00000213981.8	chr2	170640374	170695374	55001	-	lncRNA	ENSG00000213981		OTTHUMG00000154056.2	ENSG00000213981		2189	4.68843	-0.353198	6.39695e-14	1.36582e-12
ENSG00000175591.12	chr11	73218281	73242427	24147	+	protein_coding	P2RY2	HGNC:8541	OTTHUMG00000167966.1	ENSG00000175591	5029	8953	2.63146	1.94321	6.42138e-14	1.36938e-12
ENSG00000128487.19	chr17	20008865	20319026	310162	+	protein_coding	SPECC1	HGNC:30615	OTTHUMG00000179808.4	ENSG00000128487	92521	21248	1.05135	6.98518	6.46989e-14	1.37805e-12
ENSG00000166825.15	chr15	89784895	89815401	30507	-	protein_coding	ANPEP	HGNC:500	OTTHUMG00000149814.9	ENSG00000166825	290	5046	-4.56399	-0.00220425	6.52696e-14	1.38853e-12
ENSG00000286532.2	chr2	85537462	85538783	1322	-	lncRNA	PARTICL	HGNC:50886	OTTHUMG00000194079.1	ENSG00000286532	100630918	1322	-2.1142	1.92793	6.70987e-14	1.42573e-12
ENSG00000100300.18	chr22	43151547	43163242	11696	+	protein_coding	TSPO	HGNC:1158	OTTHUMG00000150573.9	ENSG00000100300	706	1422	1.17094	7.03163	6.86957e-14	1.4579e-12
ENSG00000090020.11	chr1	27098809	27166981	68173	-	protein_coding	SLC9A1	HGNC:11071	OTTHUMG00000004271.5	ENSG00000090020	6548	6195	1.08673	6.66517	7.09538e-14	1.50402e-12
ENSG00000092068.21	chr14	23125295	23183674	58380	-	protein_coding	SLC7A8	HGNC:11066	OTTHUMG00000028720.6	ENSG00000092068	23428	5991	1.55349	5.44342	7.47471e-14	1.58252e-12
ENSG00000278996.1	chr21	8197620	8227646	30027	+	lncRNA	ENSG00000278996		OTTHUMG00000189417.1	ENSG00000278996		2498	2.67923	0.832131	7.50498e-14	1.58702e-12
ENSG00000260912.1	chr9	19453209	19455173	1965	+	lncRNA	ENSG00000260912		OTTHUMG00000175502.1	ENSG00000260912		1965	1.60683	4.95002	7.67133e-14	1.62026e-12
ENSG00000173599.15	chr11	66848417	66958386	109970	-	protein_coding	PC	HGNC:8636	OTTHUMG00000167099.4	ENSG00000173599	5091	7302	-1.46946	4.80656	8.43536e-14	1.7795e-12
ENSG00000164970.15	chr9	34398184	34458570	60387	-	protein_coding	FAM219A	HGNC:19920	OTTHUMG00000019822.5	ENSG00000164970	203259	3782	1.36954	4.33412	8.94067e-14	1.88384e-12
ENSG00000014216.16	chr11	65180566	65212006	31441	+	protein_coding	CAPN1	HGNC:1476	OTTHUMG00000165614.2	ENSG00000014216	823	7506	1.05237	7.47097	9.14391e-14	1.92228e-12
ENSG00000174607.11	chr4	114598770	114678225	79456	+	protein_coding	UGT8	HGNC:12555	OTTHUMG00000132915.5	ENSG00000174607	7368	4385	-3.76353	0.136724	9.14489e-14	1.92228e-12
ENSG00000197747.9	chr1	151982915	151993859	10945	-	protein_coding	S100A10	HGNC:10487	OTTHUMG00000013068.3	ENSG00000197747	6281	1012	1.8795	7.02755	9.35972e-14	1.9651e-12
ENSG00000176566.5	chr8	87870747	87874015	3269	-	protein_coding	DCAF4L2	HGNC:26657	OTTHUMG00000163767.2	ENSG00000176566	138009	3269	-7.95521	-0.0092426	9.41382e-14	1.9741e-12
ENSG00000180667.11	chr1	207043849	207052980	9132	-	protein_coding	YOD1	HGNC:25035	OTTHUMG00000036032.2	ENSG00000180667	55432	6652	-1.30735	5.38226	9.68368e-14	2.02828e-12
ENSG00000160145.16	chr3	124033369	124726325	692957	+	protein_coding	KALRN	HGNC:4814	OTTHUMG00000125545.14	ENSG00000160145	8997	34160	3.70166	0.412872	9.72541e-14	2.03353e-12
ENSG00000148671.14	chr10	86968432	86983934	15503	+	protein_coding	ADIRF	HGNC:24043	OTTHUMG00000018668.4	ENSG00000148671	10974	758	-1.18305	6.84239	9.73179e-14	2.03353e-12
ENSG00000106688.12	chr9	4490468	4587469	97002	+	protein_coding	SLC1A1	HGNC:10939	OTTHUMG00000019468.3	ENSG00000106688	6505	3974	2.39771	2.8231	9.93087e-14	2.07267e-12
ENSG00000109205.17	chr4	70195725	70204576	8852	+	protein_coding	ODAM	HGNC:26043	OTTHUMG00000129406.4	ENSG00000109205	54959	1631	3.90115	0.151322	9.99312e-14	2.0832e-12
ENSG00000233516.1	chr9	117462294	117466260	3967	-	lncRNA	ENSG00000233516		OTTHUMG00000020560.1	ENSG00000233516		751	2.1991	3.03176	1.00537e-13	2.09336e-12
ENSG00000136048.14	chr12	101877580	102012130	134551	+	protein_coding	DRAM1	HGNC:25645	OTTHUMG00000170447.3	ENSG00000136048	55332	3940	1.8409	4.54385	1.0536e-13	2.19118e-12
ENSG00000197134.13	chr19	22052430	22091480	39051	+	protein_coding	ZNF257	HGNC:13498	OTTHUMG00000182927.5	ENSG00000197134	113835	5168	-1.74689	3.49817	1.09724e-13	2.27925e-12
ENSG00000084636.18	chr1	31652263	31704319	52057	-	protein_coding	COL16A1	HGNC:2193	OTTHUMG00000003883.24	ENSG00000084636	1307	9253	2.55905	2.40354	1.13735e-13	2.3598e-12
ENSG00000135951.16	chr2	98997261	99154964	157704	-	protein_coding	TSGA10	HGNC:14927	OTTHUMG00000130637.5	ENSG00000135951	80705	7375	1.9946	3.33721	1.15837e-13	2.40059e-12
ENSG00000031003.11	chr5	137937960	138051961	114002	-	protein_coding	FAM13B	HGNC:1335	OTTHUMG00000129202.8	ENSG00000031003	51306	6808	1.01947	6.52049	1.23691e-13	2.56034e-12
ENSG00000135226.18	chr4	69280475	69295050	14576	+	protein_coding	UGT2B28	HGNC:13479	OTTHUMG00000129401.3	ENSG00000135226	54490	1857	-8.83852	0.809763	1.32427e-13	2.73796e-12
ENSG00000034713.8	chr16	75566375	75577881	11507	+	protein_coding	GABARAPL2	HGNC:13291	OTTHUMG00000137613.3	ENSG00000034713	11345	3010	1.08041	6.50848	1.36569e-13	2.8203e-12
ENSG00000145087.14	chr3	120908072	121424761	516690	+	protein_coding	STXBP5L	HGNC:30757	OTTHUMG00000159426.4	ENSG00000145087	9515	11154	1.67628	3.90619	1.36804e-13	2.82184e-12
ENSG00000130649.10	chr10	133520406	133561220	40815	+	protein_coding	CYP2E1	HGNC:2631	OTTHUMG00000019322.6	ENSG00000130649	1571	9622	3.875	0.526661	1.38254e-13	2.84841e-12
ENSG00000198133.9	chr14	67447084	67533739	86656	-	protein_coding	TMEM229B	HGNC:20130	OTTHUMG00000171270.4	ENSG00000198133	161145	6363	1.98869	4.80292	1.55601e-13	3.20208e-12
ENSG00000084444.14	chr12	13044381	13142521	98141	+	protein_coding	FAM234B	HGNC:29288	OTTHUMG00000168774.3	ENSG00000084444	57613	6710	1.33885	7.67391	1.58476e-13	3.25744e-12
ENSG00000013288.9	chr4	6575189	6623362	48174	+	protein_coding	MAN2B2	HGNC:29623	OTTHUMG00000160073.4	ENSG00000013288	23324	8884	1.15006	5.63057	1.60641e-13	3.29809e-12
ENSG00000162591.17	chr1	3487951	3611508	123558	-	protein_coding	MEGF6	HGNC:3232	OTTHUMG00000000611.8	ENSG00000162591	1953	9021	-2.84582	3.48095	1.80295e-13	3.6973e-12
ENSG00000197635.11	chr2	161992245	162074394	82150	-	protein_coding	DPP4	HGNC:3009	OTTHUMG00000132056.14	ENSG00000197635	1803	14432	-3.66646	4.66533	1.81817e-13	3.7242e-12
ENSG00000166681.14	chrX	103376395	103378164	1770	+	protein_coding	BEX3	HGNC:13388	OTTHUMG00000022099.2	ENSG00000166681	27018	1112	7.63515	1.91694	1.84387e-13	3.77245e-12
ENSG00000137700.19	chr11	119023751	119030906	7156	-	protein_coding	SLC37A4	HGNC:4061	OTTHUMG00000166352.5	ENSG00000137700	2542	6510	-1.35573	5.91839	1.84846e-13	3.77746e-12
ENSG00000287064.1	chr1	154671593	154678345	6753	+	lncRNA	ENSG00000287064		OTTHUMG00000195776.1	ENSG00000287064		1224	-2.79094	2.08349	1.90008e-13	3.87844e-12
ENSG00000164690.8	chr7	155799980	155812463	12484	-	protein_coding	SHH	HGNC:10848	OTTHUMG00000151349.3	ENSG00000164690	6469	5234	8.49508	0.331423	2.05167e-13	4.18303e-12
ENSG00000165548.11	chr14	77116568	77259495	142928	+	protein_coding	TMEM63C	HGNC:23787	OTTHUMG00000171557.5	ENSG00000165548	57156	6363	1.48059	3.63134	2.09962e-13	4.27586e-12
ENSG00000183401.12	chr19	11344684	11354944	10261	+	protein_coding	CCDC159	HGNC:26996	OTTHUMG00000182022.4	ENSG00000183401	126075	4064	1.62909	5.45878	2.10523e-13	4.28234e-12
ENSG00000178096.9	chr1	149887890	149900798	12909	+	protein_coding	BOLA1	HGNC:24263	OTTHUMG00000012087.4	ENSG00000178096	51027	1461	-1.52662	3.8088	2.15246e-13	4.37337e-12
ENSG00000078902.16	chr11	1274371	1309654	35284	-	protein_coding	TOLLIP	HGNC:16476	OTTHUMG00000133333.6	ENSG00000078902	54472	5983	1.09382	6.52731	2.20792e-13	4.48088e-12
ENSG00000132436.12	chr7	50444128	50542535	98408	-	protein_coding	FIGNL1	HGNC:13286	OTTHUMG00000022866.5	ENSG00000132436	63979	5034	-1.66749	5.51052	2.27193e-13	4.60548e-12
ENSG00000164211.13	chr5	111496033	111512590	16558	-	protein_coding	STARD4	HGNC:18058	OTTHUMG00000128793.4	ENSG00000164211	134429	5684	1.60761	5.16659	2.27603e-13	4.6085e-12
ENSG00000165272.16	chr9	33441156	33447596	6441	-	protein_coding	AQP3	HGNC:636	OTTHUMG00000019769.5	ENSG00000165272	360	2911	1.89513	3.32462	2.3423e-13	4.73725e-12
ENSG00000092929.13	chr17	75827225	75844785	17561	-	protein_coding	UNC13D	HGNC:23147	OTTHUMG00000179895.3	ENSG00000092929	201294	7802	2.5639	2.11399	2.42388e-13	4.89663e-12
ENSG00000123240.17	chr10	13099449	13138308	38860	+	protein_coding	OPTN	HGNC:17142	OTTHUMG00000017690.6	ENSG00000123240	10133	5138	4.22032	2.60497	2.47398e-13	4.99211e-12
ENSG00000134326.12	chr2	6840570	6866635	26066	-	protein_coding	CMPK2	HGNC:27015	OTTHUMG00000151629.2	ENSG00000134326	129607	4390	1.95251	3.5802	2.60376e-13	5.24798e-12
ENSG00000122484.9	chr1	92299059	92402056	102998	+	protein_coding	RPAP2	HGNC:25791	OTTHUMG00000010288.3	ENSG00000122484	79871	17048	1.1562	6.3469	2.67102e-13	5.37741e-12
ENSG00000185761.11	chr19	1505022	1513604	8583	-	protein_coding	ADAMTSL5	HGNC:27912	OTTHUMG00000180093.6	ENSG00000185761	339366	3621	1.94818	2.34828	2.72841e-13	5.48669e-12
ENSG00000168496.4	chr11	61792911	61797238	4328	+	protein_coding	FEN1	HGNC:3650	OTTHUMG00000168162.5	ENSG00000168496	2237	2198	-1.53258	6.76193	2.74763e-13	5.51904e-12
ENSG00000238043.1	chr3	193980614	194006098	25485	+	lncRNA	ENSG00000238043		OTTHUMG00000155987.1	ENSG00000238043		566	3.83352	0.384316	2.81974e-13	5.65745e-12
ENSG00000122779.18	chr7	138460259	138589996	129738	+	protein_coding	TRIM24	HGNC:11812	OTTHUMG00000155820.5	ENSG00000122779	8805	9301	1.42013	7.54573	2.82513e-13	5.65847e-12
ENSG00000171476.22	chr4	56647988	56681899	33912	-	protein_coding	HOPX	HGNC:24961	OTTHUMG00000128768.16	ENSG00000171476	84525	7753	2.27076	2.9692	2.82806e-13	5.65847e-12
ENSG00000116299.17	chr1	109113679	109206781	93103	+	protein_coding	ELAPOR1	HGNC:29618	OTTHUMG00000011725.6	ENSG00000116299	57535	9194	2.01028	8.29006	2.82987e-13	5.65847e-12
ENSG00000100522.10	chr14	52775193	52791668	16476	-	protein_coding	GNPNAT1	HGNC:19980	OTTHUMG00000152334.6	ENSG00000100522	64841	4010	-1.10458	6.89349	2.85604e-13	5.70432e-12
ENSG00000257989.1	chr12	52092485	52104297	11813	-	lncRNA	ENSG00000257989		OTTHUMG00000169614.1	ENSG00000257989		512	-2.30292	1.77711	2.90101e-13	5.78758e-12
ENSG00000174282.12	chr17	7459366	7484263	24898	-	protein_coding	ZBTB4	HGNC:23847	OTTHUMG00000108137.5	ENSG00000174282	57659	6132	1.05418	6.56616	2.954e-13	5.88663e-12
ENSG00000159712.10	chr9	97156570	97221235	64666	-	unprocessed_pseudogene	ANKRD18CP	HGNC:43601	OTTHUMG00000020318.3	ENSG00000159712		2980	3.64242	-0.0683241	2.96184e-13	5.89561e-12
ENSG00000115526.11	chr2	100391860	100417668	25809	-	protein_coding	CHST10	HGNC:19650	OTTHUMG00000130669.11	ENSG00000115526	9486	4499	1.52716	3.7741	3.01852e-13	6.00164e-12
ENSG00000152413.15	chr5	79372636	79514134	141499	-	protein_coding	HOMER1	HGNC:17512	OTTHUMG00000134278.3	ENSG00000152413	9456	6071	-1.08891	5.36926	3.0571e-13	6.07152e-12
ENSG00000088367.23	chr20	36091504	36232799	141296	+	protein_coding	EPB41L1	HGNC:3378	OTTHUMG00000032378.14	ENSG00000088367	2036	9676	1.06971	5.87453	3.06331e-13	6.07701e-12
ENSG00000227145.2	chr4	122618983	122689156	70174	+	lncRNA	IL21-AS1	HGNC:40299	OTTHUMG00000150127.4	ENSG00000227145	100996941	3933	7.49813	-0.595031	3.10349e-13	6.1498e-12
ENSG00000101049.18	chr20	43558968	43588237	29270	+	protein_coding	SGK2	HGNC:13900	OTTHUMG00000033054.10	ENSG00000101049	10110	5438	3.519	0.988793	3.19352e-13	6.32109e-12
ENSG00000162819.12	chr1	222712553	222735196	22644	+	protein_coding	BROX	HGNC:26512	OTTHUMG00000037650.4	ENSG00000162819	148362	4980	1.1616	6.75608	3.22037e-13	6.3671e-12
ENSG00000203995.10	chr1	52842511	52894998	52488	+	protein_coding	ZYG11A	HGNC:32058	OTTHUMG00000008923.5	ENSG00000203995	440590	4694	4.68886	0.484962	3.3276e-13	6.57173e-12
ENSG00000266968.2	chr18	45646153	45647937	1785	+	lncRNA	ENSG00000266968		OTTHUMG00000179043.2	ENSG00000266968		1785	7.52558	-0.561911	3.34477e-13	6.59825e-12
ENSG00000145623.13	chr5	38845858	38945596	99739	+	protein_coding	OSMR	HGNC:8507	OTTHUMG00000090811.3	ENSG00000145623	9180	7174	1.68945	4.52173	3.36401e-13	6.6288e-12
ENSG00000100243.22	chr22	42615730	42720870	105141	-	protein_coding	CYB5R3	HGNC:2873	OTTHUMG00000150745.7	ENSG00000100243	1727	10450	1.06979	6.92311	3.529e-13	6.94615e-12
ENSG00000100600.15	chr14	92703807	92748679	44873	-	protein_coding	LGMN	HGNC:9472	OTTHUMG00000171199.5	ENSG00000100600	5641	3876	1.14916	7.1163	3.61095e-13	7.09952e-12
ENSG00000184226.15	chr13	66302834	67230445	927612	-	protein_coding	PCDH9	HGNC:8661	OTTHUMG00000017040.6	ENSG00000184226	5101	30944	3.34848	4.94176	3.64901e-13	7.16635e-12
ENSG00000068383.19	chr10	132537787	132783480	245694	+	protein_coding	INPP5A	HGNC:6076	OTTHUMG00000019293.6	ENSG00000068383	3632	3739	1.17393	6.00349	3.82281e-13	7.49934e-12
ENSG00000123609.11	chr2	151270470	151289894	19425	-	protein_coding	NMI	HGNC:7854	OTTHUMG00000131867.5	ENSG00000123609	9111	3312	6.22532	-0.16902	3.83618e-13	7.5172e-12
ENSG00000168672.4	chr8	126552443	126558478	6036	-	protein_coding	LRATD2	HGNC:24166	OTTHUMG00000165034.3	ENSG00000168672	157638	5734	-1.31984	7.61672	4.04987e-13	7.92714e-12
ENSG00000072778.20	chr17	7217125	7225266	8142	+	protein_coding	ACADVL	HGNC:92	OTTHUMG00000102157.25	ENSG00000072778	37	4820	1.13777	9.58278	4.06813e-13	7.95405e-12
ENSG00000002587.10	chr4	11393150	11429564	36415	-	protein_coding	HS3ST1	HGNC:5194	OTTHUMG00000090547.7	ENSG00000002587	9957	7435	2.26364	3.0321	4.11619e-13	8.03911e-12
ENSG00000181104.7	chr5	76716126	76735770	19645	+	protein_coding	F2R	HGNC:3537	OTTHUMG00000131299.3	ENSG00000181104	2149	3972	-3.12015	2.01769	4.22286e-13	8.23831e-12
ENSG00000105877.19	chr7	21543039	21901839	358801	+	protein_coding	DNAH11	HGNC:2942	OTTHUMG00000152524.9	ENSG00000105877	8701	16147	-2.39832	2.34861	4.41379e-13	8.60128e-12
ENSG00000134363.12	chr5	53480626	53487134	6509	+	protein_coding	FST	HGNC:3971	OTTHUMG00000131183.5	ENSG00000134363	10468	2752	2.08148	1.70845	4.42096e-13	8.60574e-12
ENSG00000101255.12	chr20	362835	397559	34725	+	protein_coding	TRIB3	HGNC:16228	OTTHUMG00000031627.6	ENSG00000101255	57761	3291	-1.48394	6.69196	4.44867e-13	8.65013e-12
ENSG00000162618.15	chr1	78889764	79282124	392361	-	protein_coding	ADGRL4	HGNC:20822	OTTHUMG00000009738.10	ENSG00000162618	64123	5798	-7.76063	-0.172765	4.47244e-13	8.68677e-12
ENSG00000059588.10	chr1	234391313	234479179	87867	-	protein_coding	TARBP1	HGNC:11568	OTTHUMG00000037947.4	ENSG00000059588	6894	7819	1.25534	5.97877	4.49012e-13	8.71152e-12
ENSG00000138606.20	chr15	45167214	45201175	33962	-	protein_coding	SHF	HGNC:25116	OTTHUMG00000131353.5	ENSG00000138606	90525	4904	3.84963	2.56952	5.16873e-13	1.00171e-11
ENSG00000127314.18	chr12	68610855	68671901	61047	+	protein_coding	RAP1B	HGNC:9857	OTTHUMG00000133660.8	ENSG00000127314	5908	16926	1.19122	5.39973	5.25525e-13	1.01736e-11
ENSG00000167535.8	chr12	48813794	48828941	15148	+	protein_coding	CACNB3	HGNC:1403	OTTHUMG00000170398.3	ENSG00000167535	784	7153	1.22775	5.26759	5.49208e-13	1.06204e-11
ENSG00000174428.19	chr7	75092573	75149817	57245	+	protein_coding	GTF2IRD2B	HGNC:33125	OTTHUMG00000181534.4	ENSG00000174428	389524	6560	1.39175	4.47864	5.61171e-13	1.08366e-11
ENSG00000112679.15	chr6	291630	351355	59726	+	protein_coding	DUSP22	HGNC:16077	OTTHUMG00000014113.4	ENSG00000112679	56940	5686	1.69223	3.94284	5.61616e-13	1.08366e-11
ENSG00000162869.16	chr2	48440598	48515391	74794	+	protein_coding	PPP1R21	HGNC:30595	OTTHUMG00000129167.12	ENSG00000162869	129285	3998	1.12557	5.17942	5.64657e-13	1.08834e-11
ENSG00000068615.20	chr2	86213993	86338083	124091	-	protein_coding	REEP1	HGNC:25786	OTTHUMG00000130205.9	ENSG00000068615	65055	6937	1.76662	3.04445	5.79424e-13	1.11558e-11
ENSG00000115884.11	chr2	20200797	20225433	24637	-	protein_coding	SDC1	HGNC:10658	OTTHUMG00000090751.5	ENSG00000115884	6382	3613	1.05701	8.42697	6.21692e-13	1.19566e-11
ENSG00000164078.14	chr3	49887002	49903873	16872	-	protein_coding	MST1R	HGNC:7381	OTTHUMG00000156709.7	ENSG00000164078	4486	5252	1.35431	5.59244	6.29199e-13	1.2075e-11
ENSG00000132170.24	chr3	12287368	12434356	146989	+	protein_coding	PPARG	HGNC:9236	OTTHUMG00000129764.15	ENSG00000132170	5468	11981	8.08653	-0.0874561	6.29219e-13	1.2075e-11
ENSG00000166002.7	chr11	93478472	93543391	64920	-	protein_coding	SMCO4	HGNC:24810	OTTHUMG00000167442.4	ENSG00000166002	56935	1106	-1.13712	5.35539	6.68723e-13	1.28191e-11
ENSG00000107731.12	chr10	71212570	71302864	90295	+	protein_coding	UNC5B	HGNC:12568	OTTHUMG00000018422.1	ENSG00000107731	219699	6841	2.00315	3.12824	7.00456e-13	1.34128e-11
ENSG00000081913.14	chr18	62715541	62980433	264893	+	protein_coding	PHLPP1	HGNC:20610	OTTHUMG00000150629.4	ENSG00000081913	23239	9051	-1.19037	4.94307	7.64122e-13	1.46161e-11
ENSG00000169083.18	chrX	67544021	67730619	186599	+	protein_coding	AR	HGNC:644	OTTHUMG00000021740.7	ENSG00000169083	367	12818	1.10792	9.6214	7.78733e-13	1.48636e-11
ENSG00000065923.10	chrX	46599251	46759118	159868	-	protein_coding	SLC9A7	HGNC:17123	OTTHUMG00000021428.3	ENSG00000065923	84679	9980	1.13095	6.41736	7.78744e-13	1.48636e-11
ENSG00000160111.15	chr19	16892951	17026815	133865	-	protein_coding	CPAMD8	HGNC:23228	OTTHUMG00000133549.5	ENSG00000160111	27151	10195	2.1134	4.19344	8.38532e-13	1.59874e-11
ENSG00000025708.14	chr22	50525752	50530032	4281	-	protein_coding	TYMP	HGNC:3148	OTTHUMG00000150249.3	ENSG00000025708	1890	3600	1.79872	2.31047	8.53674e-13	1.62585e-11
ENSG00000170779.11	chr14	105009573	105021083	11511	-	protein_coding	CDCA4	HGNC:14625	OTTHUMG00000170767.2	ENSG00000170779	55038	2448	-1.24651	5.3097	8.57543e-13	1.63146e-11
ENSG00000114315.4	chr3	194136148	194138732	2585	+	protein_coding	HES1	HGNC:5192	OTTHUMG00000155984.2	ENSG00000114315	3280	2059	1.45611	7.35995	8.64709e-13	1.64332e-11
ENSG00000061918.14	chr4	155758992	155807811	48820	+	protein_coding	GUCY1B1	HGNC:4687	OTTHUMG00000161698.19	ENSG00000061918	2983	3944	-1.46156	4.23273	8.75542e-13	1.66212e-11
ENSG00000104067.17	chr15	29699367	29968915	269549	-	protein_coding	TJP1	HGNC:11827	OTTHUMG00000137397.7	ENSG00000104067	7082	11315	-1.08369	7.30172	8.89079e-13	1.686e-11
ENSG00000003137.9	chr2	72129238	72147862	18625	-	protein_coding	CYP26B1	HGNC:20581	OTTHUMG00000129756.5	ENSG00000003137	56603	4839	3.15984	0.601255	9.46058e-13	1.79212e-11
ENSG00000168310.12	chr4	184385702	184474558	88857	-	protein_coding	IRF2	HGNC:6117	OTTHUMG00000160606.9	ENSG00000168310	3660	6723	1.20976	4.6598	9.56634e-13	1.81022e-11
ENSG00000142621.21	chr1	15236521	15400283	163763	+	protein_coding	FHAD1	HGNC:29408	OTTHUMG00000002088.11	ENSG00000142621	114827	13296	2.64304	1.27503	9.70945e-13	1.83533e-11
ENSG00000132005.9	chr19	13961530	14007039	45510	-	protein_coding	RFX1	HGNC:9982	OTTHUMG00000181979.4	ENSG00000132005	5989	5473	-1.60786	3.85198	1.00863e-12	1.90452e-11
ENSG00000266954.1	chr18	13644815	13645685	871	-	lncRNA	ENSG00000266954		OTTHUMG00000181935.1	ENSG00000266954		538	7.74394	-0.391301	1.02877e-12	1.94046e-11
ENSG00000038295.8	chr4	165873237	166104457	231221	+	protein_coding	TLL1	HGNC:11843	OTTHUMG00000161112.4	ENSG00000038295	7092	8105	1.18377	7.71166	1.03105e-12	1.94268e-11
ENSG00000185052.13	chr20	19212642	19722926	510285	+	protein_coding	SLC24A3	HGNC:10977	OTTHUMG00000031993.5	ENSG00000185052	57419	3922	1.92154	5.63659	1.03483e-12	1.94774e-11
ENSG00000215105.4	chrX	75740831	75746911	6081	-	processed_pseudogene	TTC3P1	HGNC:23318	OTTHUMG00000021869.1	ENSG00000215105		6081	1.07669	5.39571	1.09757e-12	2.06362e-11
ENSG00000289048.2	chr8	101491259	101492302	1044	-	lncRNA	ENSG00000289048			ENSG00000289048		1044	1.39175	4.18179	1.14964e-12	2.15921e-11
ENSG00000074410.14	chr15	63321378	63381846	60469	-	protein_coding	CA12	HGNC:1371	OTTHUMG00000132881.3	ENSG00000074410	771	6998	1.78041	6.62599	1.15348e-12	2.16412e-11
ENSG00000075420.13	chr3	172039578	172401669	362092	+	protein_coding	FNDC3B	HGNC:24670	OTTHUMG00000156761.6	ENSG00000075420	64778	13324	1.20139	5.87964	1.16788e-12	2.18882e-11
ENSG00000100867.15	chr14	23630115	23645639	15525	+	protein_coding	DHRS2	HGNC:18349	OTTHUMG00000028771.5	ENSG00000100867	10202	7527	-2.30845	4.93521	1.20663e-12	2.25904e-11
ENSG00000223459.6	chr7	143598039	143604839	6801	+	unprocessed_pseudogene	TCAF1P1	HGNC:33604	OTTHUMG00000022870.4	ENSG00000223459		2233	1.17264	6.03204	1.21877e-12	2.27934e-11
ENSG00000055332.19	chr2	37099210	37157522	58313	-	protein_coding	EIF2AK2	HGNC:9437	OTTHUMG00000100962.7	ENSG00000055332	5610	11036	1.06227	6.29407	1.24038e-12	2.3173e-11
ENSG00000177706.9	chr7	192571	260772	68202	+	protein_coding	FAM20C	HGNC:22140	OTTHUMG00000151401.5	ENSG00000177706	56975	5054	1.17969	5.48368	1.28652e-12	2.40097e-11
ENSG00000130508.11	chr2	1631887	1744852	112966	-	protein_coding	PXDN	HGNC:14966	OTTHUMG00000059697.5	ENSG00000130508	7837	11266	-1.11163	6.14598	1.32955e-12	2.47865e-11
ENSG00000020129.16	chr1	35557473	35567274	9802	+	protein_coding	NCDN	HGNC:17597	OTTHUMG00000059204.4	ENSG00000020129	23154	4917	1.00647	6.1825	1.34228e-12	2.49973e-11
ENSG00000158109.15	chr1	3625015	3630127	5113	+	protein_coding	TPRG1L	HGNC:27007	OTTHUMG00000000609.2	ENSG00000158109	127262	2401	1.07271	5.62187	1.3516e-12	2.51442e-11
ENSG00000111540.16	chr12	55973913	55996683	22771	+	protein_coding	RAB5B	HGNC:9784	OTTHUMG00000169682.4	ENSG00000111540	5869	6525	0.999364	7.5384	1.36013e-12	2.52764e-11
ENSG00000274767.1	chr17	36183235	36196471	13237	+	lncRNA	ENSG00000274767		OTTHUMG00000188418.1	ENSG00000274767		1401	2.14074	3.70564	1.40713e-12	2.61222e-11
ENSG00000148672.10	chr10	87050202	87094843	44642	-	protein_coding	GLUD1	HGNC:4335	OTTHUMG00000018666.2	ENSG00000148672	2746	14283	-1.03232	8.11592	1.46351e-12	2.71404e-11
ENSG00000135148.12	chr12	112125538	112153604	28067	+	protein_coding	TRAFD1	HGNC:24808	OTTHUMG00000169640.5	ENSG00000135148	10906	3898	1.02884	6.06217	1.46649e-12	2.71671e-11
ENSG00000183569.18	chr22	42553617	42574382	20766	+	protein_coding	SERHL2	HGNC:29446	OTTHUMG00000150892.4	ENSG00000183569	253190	2821	2.16279	1.78106	1.54481e-12	2.85878e-11
ENSG00000120942.14	chr1	11273198	11296049	22852	+	protein_coding	UBIAD1	HGNC:30791	OTTHUMG00000002075.2	ENSG00000120942	29914	5090	-1.09637	5.64562	1.55511e-12	2.87446e-11
ENSG00000166822.13	chr16	75443054	75465497	22444	-	protein_coding	TMEM170A	HGNC:29577	OTTHUMG00000137614.3	ENSG00000166822	124491	5572	1.13049	5.41589	1.55654e-12	2.87446e-11
ENSG00000244486.9	chr22	20424584	20437826	13243	-	protein_coding	SCARF2	HGNC:19869	OTTHUMG00000150779.5	ENSG00000244486	91179	3572	2.64586	1.12889	1.61763e-12	2.98416e-11
ENSG00000131773.15	chr8	135457456	135656722	199267	+	protein_coding	KHDRBS3	HGNC:18117	OTTHUMG00000164164.5	ENSG00000131773	10656	8770	1.69979	4.242	1.74783e-12	3.22097e-11
ENSG00000121653.11	chr11	45885651	45906465	20815	+	protein_coding	MAPK8IP1	HGNC:6882	OTTHUMG00000134324.2	ENSG00000121653	9479	3498	1.1317	5.04588	1.76539e-12	3.24995e-11
ENSG00000178773.15	chr16	89575758	89597246	21489	+	protein_coding	CPNE7	HGNC:2320	OTTHUMG00000138051.6	ENSG00000178773	27132	3058	1.20476	5.54769	1.79518e-12	3.30133e-11
ENSG00000106460.20	chr7	12211270	12243367	32098	+	protein_coding	TMEM106B	HGNC:22407	OTTHUMG00000125537.8	ENSG00000106460	54664	14321	1.31101	6.15448	1.87181e-12	3.43866e-11
ENSG00000145331.14	chr4	99546709	99564039	17331	-	protein_coding	TRMT10A	HGNC:28403	OTTHUMG00000131025.5	ENSG00000145331	93587	4386	-1.59488	4.33712	1.91778e-12	3.51945e-11
ENSG00000161905.13	chr17	4630919	4642294	11376	-	protein_coding	ALOX15	HGNC:433	OTTHUMG00000090746.4	ENSG00000161905	246	3387	1.17592	6.05882	1.93742e-12	3.5518e-11
ENSG00000181085.15	chr8	143716340	143722458	6119	+	protein_coding	MAPK15	HGNC:24667	OTTHUMG00000146450.4	ENSG00000181085	225689	2975	2.04788	3.60148	1.96132e-12	3.59189e-11
ENSG00000254558.1	chr11	89863848	89865550	1703	-	unprocessed_pseudogene	ANKRD33BP8	HGNC:56300	OTTHUMG00000167637.1	ENSG00000254558		1178	3.00225	1.27186	2.05778e-12	3.76463e-11
ENSG00000182670.14	chr21	37073226	37203112	129887	+	protein_coding	TTC3	HGNC:12393	OTTHUMG00000086654.7	ENSG00000182670	7267	15931	1.07793	8.46717	2.14765e-12	3.92497e-11
ENSG00000100592.16	chr14	59188646	59371405	182760	+	protein_coding	DAAM1	HGNC:18142	OTTHUMG00000140326.3	ENSG00000100592	23002	10712	1.02158	6.49412	2.1663e-12	3.95496e-11
ENSG00000182890.5	chrX	121047610	121050094	2485	+	protein_coding	GLUD2	HGNC:4336	OTTHUMG00000022320.2	ENSG00000182890	2747	2485	-0.990597	6.5192	2.19255e-12	3.99874e-11
ENSG00000133424.22	chr22	33162226	33922841	760616	-	protein_coding	LARGE1	HGNC:6511	OTTHUMG00000150914.20	ENSG00000133424	9215	14081	2.082	2.38331	2.32914e-12	4.24266e-11
ENSG00000170379.21	chr7	143620952	143730410	109459	+	protein_coding	TCAF2	HGNC:26878	OTTHUMG00000153232.6	ENSG00000170379	285966	6410	1.91953	2.23484	2.33111e-12	4.24266e-11
ENSG00000139800.9	chr13	99962964	99971767	8804	-	protein_coding	ZIC5	HGNC:20322	OTTHUMG00000017280.3	ENSG00000139800	85416	4497	-1.44703	3.90113	2.35814e-12	4.28745e-11
ENSG00000071794.16	chr3	149030127	149086554	56428	-	protein_coding	HLTF	HGNC:11099	OTTHUMG00000159534.5	ENSG00000071794	6596	6024	-1.04837	6.87545	2.3729e-12	4.30982e-11
ENSG00000164463.12	chr5	173056352	173139284	82933	+	protein_coding	CREBRF	HGNC:24050	OTTHUMG00000163322.3	ENSG00000164463	153222	12333	2.33079	5.3229	2.41066e-12	4.37391e-11
ENSG00000242247.11	chr22	42796502	42858106	61605	-	protein_coding	ARFGAP3	HGNC:661	OTTHUMG00000150718.13	ENSG00000242247	26286	3273	1.0743	6.66688	2.51378e-12	4.55631e-11
ENSG00000143036.17	chr1	94820342	94895246	74905	+	protein_coding	SLC44A3	HGNC:28689	OTTHUMG00000010700.7	ENSG00000143036	126969	2869	1.56011	3.81073	2.59005e-12	4.68974e-11
ENSG00000143412.10	chr1	150982249	150995634	13386	+	protein_coding	ANXA9	HGNC:547	OTTHUMG00000035063.3	ENSG00000143412	8416	1594	1.81022	4.75023	2.60334e-12	4.70897e-11
ENSG00000164307.13	chr5	96760810	96808100	47291	-	protein_coding	ERAP1	HGNC:18173	OTTHUMG00000128721.6	ENSG00000164307	51752	7945	1.69705	5.72588	2.61092e-12	4.71784e-11
ENSG00000168827.15	chr3	158644527	158695581	51055	+	protein_coding	GFM1	HGNC:13780	OTTHUMG00000158804.5	ENSG00000168827	85476	11789	-1.24142	7.92713	2.69021e-12	4.85614e-11
ENSG00000134020.8	chr8	22713251	23000000	286750	-	protein_coding	PEBP4	HGNC:28319	OTTHUMG00000163749.6	ENSG00000134020	157310	1335	-2.03115	3.19764	2.77745e-12	5.00502e-11
ENSG00000117758.14	chr1	27773219	27824443	51225	+	protein_coding	STX12	HGNC:11430	OTTHUMG00000003730.3	ENSG00000117758	23673	3801	0.976094	6.18851	2.77836e-12	5.00502e-11
ENSG00000014914.21	chr1	149928651	149936879	8229	-	protein_coding	MTMR11	HGNC:24307	OTTHUMG00000012207.8	ENSG00000014914	10903	4572	2.28522	2.72237	2.79198e-12	5.02442e-11
ENSG00000112394.18	chr6	111087503	111231194	143692	+	protein_coding	SLC16A10	HGNC:17027	OTTHUMG00000015371.5	ENSG00000112394	117247	11237	-1.2907	4.67857	2.8057e-12	5.04397e-11
ENSG00000230606.11	chr2	97416165	97433527	17363	-	lncRNA	APPAT	HGNC:56009	OTTHUMG00000152989.12	ENSG00000230606		6724	1.80373	3.31961	2.86419e-12	5.14388e-11
ENSG00000237541.4	chr6	32741391	32747198	5808	+	protein_coding	HLA-DQA2	HGNC:4943	OTTHUMG00000031108.3	ENSG00000237541	3118	1458	2.95089	1.77485	2.86749e-12	5.14456e-11
ENSG00000264207.1	chr1	149861271	149862504	1234	+	lncRNA	ENSG00000264207		OTTHUMG00000178927.1	ENSG00000264207		1234	-2.18612	1.79439	2.91532e-12	5.22507e-11
ENSG00000107984.10	chr10	52314281	52318042	3762	+	protein_coding	DKK1	HGNC:2891	OTTHUMG00000018247.2	ENSG00000107984	22943	2221	4.78673	6.87844	2.93723e-12	5.25899e-11
ENSG00000196605.7	chr19	9751993	9793180	41188	-	protein_coding	ZNF846	HGNC:27260	OTTHUMG00000180208.2	ENSG00000196605	162993	5916	1.58925	3.10302	2.95285e-12	5.28158e-11
ENSG00000286667.1	chr19	382725	387533	4809	+	lncRNA	ENSG00000286667		OTTHUMG00000195683.1	ENSG00000286667		2226	4.69756	-0.348927	3.00802e-12	5.37482e-11
ENSG00000115461.5	chr2	216672105	216695549	23445	-	protein_coding	IGFBP5	HGNC:5474	OTTHUMG00000133058.4	ENSG00000115461	3488	6466	-5.67766	3.14493	3.1501e-12	5.62299e-11
ENSG00000174842.17	chr1	92246402	92298987	52586	-	protein_coding	GLMN	HGNC:14373	OTTHUMG00000010283.9	ENSG00000174842	11146	2910	1.15166	5.59619	3.21968e-12	5.74139e-11
ENSG00000140853.17	chr16	56989485	57083531	94047	+	protein_coding	NLRC5	HGNC:29933	OTTHUMG00000133470.6	ENSG00000140853	84166	12386	2.02287	3.23398	3.4555e-12	6.15567e-11
ENSG00000110492.17	chr11	46380756	46383837	3082	+	protein_coding	MDK	HGNC:6972	OTTHUMG00000150315.6	ENSG00000110492	4192	2182	-1.84209	2.97879	3.49629e-12	6.22205e-11
ENSG00000266094.8	chr1	206507531	206589448	81918	+	protein_coding	RASSF5	HGNC:17609	OTTHUMG00000184616.3	ENSG00000266094	83593	6975	2.11152	4.92941	3.52995e-12	6.27312e-11
ENSG00000111859.17	chr6	11183298	11382348	199051	-	protein_coding	NEDD9	HGNC:7733	OTTHUMG00000014255.8	ENSG00000111859	4739	10359	1.80912	5.11283	3.53553e-12	6.27312e-11
ENSG00000203697.12	chr1	223538007	223665723	127717	-	protein_coding	CAPN8	HGNC:1485	OTTHUMG00000037378.9	ENSG00000203697	388743	5174	3.26476	2.99798	3.53565e-12	6.27312e-11
ENSG00000172965.17	chr2	111006015	111523376	517362	-	lncRNA	MIR4435-2HG	HGNC:35163	OTTHUMG00000150313.58	ENSG00000172965	541471	34231	2.8936	2.39847	3.55447e-12	6.30016e-11
ENSG00000139219.19	chr12	47972967	48004554	31588	-	protein_coding	COL2A1	HGNC:2200	OTTHUMG00000149896.7	ENSG00000139219	1280	6662	-5.7024	3.97595	3.63255e-12	6.4321e-11
ENSG00000143217.9	chr1	161070998	161089558	18561	-	protein_coding	NECTIN4	HGNC:19688	OTTHUMG00000031475.2	ENSG00000143217	81607	3458	1.60402	5.3506	3.6609e-12	6.4758e-11
ENSG00000012223.13	chr3	46435645	46485234	49590	-	protein_coding	LTF	HGNC:6720	OTTHUMG00000156325.18	ENSG00000012223	4057	3989	5.39081	0.913853	3.68792e-12	6.51705e-11
ENSG00000214456.8	chr19	4522531	4535224	12694	-	protein_coding	PLIN5	HGNC:33196	OTTHUMG00000182008.2	ENSG00000214456	440503	4815	3.30048	0.275858	3.72035e-12	6.56778e-11
ENSG00000277930.1	chrY	4993858	4999650	5793	-	lncRNA	ENSG00000277930		OTTHUMG00000188135.1	ENSG00000277930		844	3.99082	-0.350561	3.73178e-12	6.58137e-11
ENSG00000242574.9	chr6	32934629	32941028	6400	-	protein_coding	HLA-DMB	HGNC:4935	OTTHUMG00000031176.4	ENSG00000242574	3109	4613	-1.6963	4.50809	4.01296e-12	7.07018e-11
ENSG00000091317.8	chr3	32481312	32502852	21541	-	protein_coding	CMTM6	HGNC:19177	OTTHUMG00000130747.3	ENSG00000091317	54918	3857	0.9812	7.94996	4.11804e-12	7.24808e-11
ENSG00000172771.12	chr3	129401321	129428651	27331	-	protein_coding	EFCAB12	HGNC:28061	OTTHUMG00000159464.3	ENSG00000172771	90288	7789	-4.40036	-0.134554	4.25525e-12	7.48212e-11
ENSG00000205213.14	chr11	27365961	27472790	106830	-	protein_coding	LGR4	HGNC:13299	OTTHUMG00000133508.4	ENSG00000205213	55366	6355	-0.992747	6.47393	4.26244e-12	7.48729e-11
ENSG00000166173.11	chr15	70829130	70854157	25028	-	protein_coding	LARP6	HGNC:24012	OTTHUMG00000172179.6	ENSG00000166173	55323	5552	2.6658	2.66198	4.37237e-12	7.67275e-11
ENSG00000100077.16	chr22	25564675	25729294	164620	+	protein_coding	GRK3	HGNC:290	OTTHUMG00000150280.6	ENSG00000100077	157	9327	1.2147	6.51009	4.6244e-12	8.10695e-11
ENSG00000215417.13	chr13	91347820	91354579	6760	+	lncRNA	MIR17HG	HGNC:23564	OTTHUMG00000017195.5	ENSG00000215417	407975	3774	-2.39741	2.88539	4.73942e-12	8.30033e-11
ENSG00000134250.21	chr1	119911553	120100779	189227	-	protein_coding	NOTCH2	HGNC:7882	OTTHUMG00000012177.8	ENSG00000134250	4853	16744	-1.23659	7.6191	4.81571e-12	8.42557e-11
ENSG00000186918.14	chr8	28345590	28402701	57112	-	protein_coding	ZNF395	HGNC:18737	OTTHUMG00000102137.5	ENSG00000186918	55893	5808	1.0772	5.21283	4.82065e-12	8.42587e-11
ENSG00000184916.9	chr14	105140982	105168824	27843	-	protein_coding	JAG2	HGNC:6189	OTTHUMG00000140172.3	ENSG00000184916	3714	6396	2.23779	3.45044	4.99431e-12	8.72076e-11
ENSG00000114904.13	chr3	52708444	52770946	62503	-	protein_coding	NEK4	HGNC:11399	OTTHUMG00000158836.18	ENSG00000114904	6787	6393	-1.02687	6.07695	5.00769e-12	8.73546e-11
ENSG00000115295.21	chr2	29097705	29199777	102073	+	protein_coding	CLIP4	HGNC:26108	OTTHUMG00000097837.5	ENSG00000115295	79745	23405	1.17825	5.37999	5.17408e-12	9.01681e-11
ENSG00000273179.1	chr4	1167778	1168174	397	+	lncRNA	ENSG00000273179		OTTHUMG00000186224.1	ENSG00000273179		397	-2.28193	2.02435	5.26967e-12	9.17432e-11
ENSG00000285973.2	chr10	122145106	122155197	10092	-	lncRNA	ENSG00000285973		OTTHUMG00000192718.3	ENSG00000285973		4399	4.80946	-0.684086	5.32734e-12	9.26559e-11
ENSG00000134590.14	chrX	135032355	135033546	1192	+	protein_coding	RTL8C	HGNC:2569	OTTHUMG00000022465.4	ENSG00000134590	8933	1192	1.00053	5.97581	5.5333e-12	9.61431e-11
ENSG00000120594.17	chr10	19816239	20289856	473618	+	protein_coding	PLXDC2	HGNC:21013	OTTHUMG00000017781.6	ENSG00000120594	84898	12567	-1.36489	7.05889	5.62966e-12	9.77212e-11
ENSG00000141258.13	chr17	2337498	2381058	43561	+	protein_coding	SGSM2	HGNC:29026	OTTHUMG00000177637.12	ENSG00000141258	9905	9771	1.10896	6.98497	5.72135e-12	9.92151e-11
ENSG00000267506.7	chr17	77546940	77563246	16307	+	lncRNA	ENSG00000267506		OTTHUMG00000176089.5	ENSG00000267506		5082	5.1073	0.389217	5.74297e-12	9.94921e-11
ENSG00000254567.2	chr11	49133653	49134800	1148	-	processed_pseudogene	UBTFL9	HGNC:50286	OTTHUMG00000166642.2	ENSG00000254567		1148	1.76224	1.96065	5.85117e-12	1.01267e-10
ENSG00000233654.2	chr2	190534855	190569776	34922	+	lncRNA	NEMP2-DT	HGNC:55713	OTTHUMG00000154455.3	ENSG00000233654	105376748	2078	-2.30686	1.87106	5.97141e-12	1.03247e-10
ENSG00000197520.11	chr1	222737202	222751004	13803	+	protein_coding	FAM177B	HGNC:34395	OTTHUMG00000037766.3	ENSG00000197520	400823	2805	3.59786	0.432189	6.0274e-12	1.04113e-10
ENSG00000228300.14	chr19	1275530	1279244	3715	+	protein_coding	FAM174C	HGNC:26073	OTTHUMG00000153928.8	ENSG00000228300	55009	2096	-1.14778	5.52476	6.21248e-12	1.07204e-10
ENSG00000120885.22	chr8	27596917	27614700	17784	-	protein_coding	CLU	HGNC:2095	OTTHUMG00000102114.8	ENSG00000120885	1191	6285	1.73555	8.72495	6.21854e-12	1.07204e-10
ENSG00000261618.2	chr8	78835307	78840525	5219	+	lncRNA	LINC02605	HGNC:53974	OTTHUMG00000173421.2	ENSG00000261618		5219	7.13167	-0.899702	6.3895e-12	1.10044e-10
ENSG00000151917.18	chr6	56955107	57027346	72240	+	protein_coding	BEND6	HGNC:20871	OTTHUMG00000014914.8	ENSG00000151917	221336	5611	3.5225	-0.0275051	6.41383e-12	1.10355e-10
ENSG00000107331.18	chr9	137007234	137028915	21682	-	protein_coding	ABCA2	HGNC:32	OTTHUMG00000020958.6	ENSG00000107331	20	11500	1.15321	8.13897	6.46999e-12	1.11213e-10
ENSG00000100121.14	chr22	22644614	22647898	3285	+	protein_coding	GGTLC2	HGNC:18596	OTTHUMG00000151177.5	ENSG00000100121	91227	1153	2.63682	2.07943	6.5116e-12	1.11673e-10
ENSG00000164111.15	chr4	121667946	121696995	29050	-	protein_coding	ANXA5	HGNC:543	OTTHUMG00000133034.5	ENSG00000164111	308	2925	1.10141	8.63167	6.51194e-12	1.11673e-10
ENSG00000290878.1	chr6	32552713	32560022	7310	-	lncRNA	HLA-DRB6	HGNC:4954		ENSG00000290878	3128	1326	-4.81781	0.226346	6.51573e-12	1.11673e-10
ENSG00000204379.11	chrX	52495808	52500812	5005	+	protein_coding	XAGE1A	HGNC:4111	OTTHUMG00000021557.4	ENSG00000204379	653220	939	4.06386	1.06675	6.64439e-12	1.13767e-10
ENSG00000222033.1	chr2	170712451	170714567	2117	-	lncRNA	LINC01124	HGNC:49270	OTTHUMG00000154054.1	ENSG00000222033	440925	2117	3.36257	0.526782	6.73624e-12	1.15228e-10
ENSG00000164056.11	chr4	123396795	123403760	6966	+	protein_coding	SPRY1	HGNC:11269	OTTHUMG00000133071.4	ENSG00000164056	10252	3963	1.87931	6.84339	6.83471e-12	1.16799e-10
ENSG00000166450.13	chr15	55611544	55743152	131609	-	protein_coding	PRTG	HGNC:26373	OTTHUMG00000172591.5	ENSG00000166450	283659	14630	-2.37168	1.63459	7.19921e-12	1.22909e-10
ENSG00000065911.13	chr2	74186172	74217565	31394	+	protein_coding	MTHFD2	HGNC:7434	OTTHUMG00000129814.5	ENSG00000065911	10797	11443	-1.02803	8.10196	7.27185e-12	1.24029e-10
ENSG00000280441.3	chr21	8380643	8454792	74150	+	lncRNA	ENSG00000280441		OTTHUMG00000189419.3	ENSG00000280441		4395	2.68665	1.57314	7.29054e-12	1.24228e-10
ENSG00000134202.12	chr1	109733932	109741038	7107	-	protein_coding	GSTM3	HGNC:4635	OTTHUMG00000011640.3	ENSG00000134202	2947	4750	1.9095	6.3797	7.45471e-12	1.26903e-10
ENSG00000011638.11	chr16	21158377	21180616	22240	+	protein_coding	LDAF1	HGNC:30136	OTTHUMG00000131559.3	ENSG00000011638	57146	2558	1.08193	5.36112	7.48298e-12	1.27261e-10
ENSG00000114812.13	chr3	42489299	42537573	48275	+	protein_coding	VIPR1	HGNC:12694	OTTHUMG00000131792.9	ENSG00000114812	7433	7384	1.07633	6.37357	7.49066e-12	1.27269e-10
ENSG00000116191.19	chr1	178725165	178921842	196678	+	protein_coding	RALGPS2	HGNC:30279	OTTHUMG00000035076.5	ENSG00000116191	55103	9161	0.992578	6.05237	7.67745e-12	1.30317e-10
ENSG00000172954.14	chr2	30447226	30644225	197000	+	protein_coding	LCLAT1	HGNC:26756	OTTHUMG00000099349.7	ENSG00000172954	253558	7517	-1.1718	5.22409	7.76871e-12	1.31739e-10
ENSG00000009694.14	chrX	124375903	125204312	828410	-	protein_coding	TENM1	HGNC:8117	OTTHUMG00000022721.1	ENSG00000009694	10178	13547	-6.57311	4.33853	8.03425e-12	1.36111e-10
ENSG00000089351.15	chr19	34994784	35026471	31688	+	protein_coding	GRAMD1A	HGNC:29305	OTTHUMG00000182464.5	ENSG00000089351	57655	5906	1.14669	6.23466	8.14841e-12	1.37913e-10
ENSG00000225548.7	chr3	27797552	27931579	134028	+	lncRNA	LINC01980	HGNC:52808	OTTHUMG00000155653.37	ENSG00000225548	105377007	4742	-2.31392	2.03706	8.21285e-12	1.3887e-10
ENSG00000131370.16	chr3	15254353	15341368	87016	-	protein_coding	SH3BP5	HGNC:10827	OTTHUMG00000129859.18	ENSG00000131370	9467	4616	1.75568	4.29086	8.55815e-12	1.4457e-10
ENSG00000188385.13	chr10	132036336	132184858	148523	+	protein_coding	JAKMIP3	HGNC:23523	OTTHUMG00000150167.5	ENSG00000188385	282973	14669	2.32825	3.15404	8.85868e-12	1.49452e-10
ENSG00000137825.11	chr15	41493393	41503551	10159	+	protein_coding	ITPKA	HGNC:6178	OTTHUMG00000130343.6	ENSG00000137825	3706	2093	2.38213	1.23319	8.86407e-12	1.49452e-10
ENSG00000236699.9	chr4	105552620	105708093	155474	+	protein_coding	ARHGEF38	HGNC:25968	OTTHUMG00000154752.6	ENSG00000236699	54848	7580	-1.75175	4.07654	8.89851e-12	1.49889e-10
ENSG00000215110.7	chr4	69389492	69402081	12590	+	processed_pseudogene	UGT2B25P	HGNC:12549	OTTHUMG00000161617.2	ENSG00000215110		1586	-8.28528	0.289522	9.08152e-12	1.52826e-10
ENSG00000104881.16	chr19	45379638	45406349	26712	-	protein_coding	PPP1R13L	HGNC:18838	OTTHUMG00000181784.3	ENSG00000104881	10848	5028	1.07012	5.35944	9.28701e-12	1.56135e-10
ENSG00000123191.16	chr13	51930436	52012125	81690	-	protein_coding	ATP7B	HGNC:870	OTTHUMG00000017406.8	ENSG00000123191	540	18808	-1.0601	6.06509	9.45074e-12	1.58736e-10
ENSG00000169116.11	chr4	74933095	75050115	117021	+	protein_coding	PARM1	HGNC:24536	OTTHUMG00000160827.1	ENSG00000169116	25849	5034	1.47889	5.72317	9.74014e-12	1.63442e-10
ENSG00000096092.6	chr6	52671113	52686588	15476	+	protein_coding	TMEM14A	HGNC:21076	OTTHUMG00000014856.2	ENSG00000096092	28978	988	1.18851	5.30314	1.00648e-11	1.68729e-10
ENSG00000067066.17	chr2	230415942	230545606	129665	+	protein_coding	SP100	HGNC:11206	OTTHUMG00000133203.18	ENSG00000067066	6672	14134	1.77638	4.79593	1.01006e-11	1.69168e-10
ENSG00000137941.17	chr1	83865024	83999150	134127	-	protein_coding	TTLL7	HGNC:26242	OTTHUMG00000009932.7	ENSG00000137941	79739	10547	1.31996	4.36153	1.02197e-11	1.71001e-10
ENSG00000017427.17	chr12	102395874	102481744	85871	-	protein_coding	IGF1	HGNC:5464	OTTHUMG00000149910.3	ENSG00000017427	3479	8115	-3.57745	2.13066	1.02952e-11	1.721e-10
ENSG00000163297.18	chr4	79901146	80125454	224309	-	protein_coding	ANTXR2	HGNC:21732	OTTHUMG00000151982.4	ENSG00000163297	118429	10149	1.1922	5.45108	1.03392e-11	1.72673e-10
ENSG00000241316.8	chr3	67654669	67947713	293045	+	lncRNA	SUCLG2-DT	HGNC:49643	OTTHUMG00000158739.4	ENSG00000241316	101927111	11122	1.78648	2.1709	1.04993e-11	1.7518e-10
ENSG00000141314.13	chr17	32265832	32324659	58828	+	protein_coding	RHBDL3	HGNC:16502	OTTHUMG00000179568.4	ENSG00000141314	162494	5746	3.14433	1.01228	1.0754e-11	1.79261e-10
ENSG00000168283.14	chr10	22321099	22331484	10386	+	protein_coding	BMI1	HGNC:1066	OTTHUMG00000017807.4	ENSG00000168283	648	4395	-1.26111	5.22588	1.09141e-11	1.81757e-10
ENSG00000143653.10	chr1	246724409	246768137	43729	+	protein_coding	SCCPDH	HGNC:24275	OTTHUMG00000040221.3	ENSG00000143653	51097	2141	0.951291	7.51162	1.09395e-11	1.82009e-10
ENSG00000106049.9	chr7	27525442	27662883	137442	-	protein_coding	HIBADH	HGNC:4907	OTTHUMG00000097035.5	ENSG00000106049	11112	2211	1.15036	7.34176	1.10277e-11	1.83302e-10
ENSG00000165996.14	chr10	17589032	17617374	28343	-	protein_coding	HACD1	HGNC:9639	OTTHUMG00000017750.5	ENSG00000165996	9200	3854	4.08382	-0.280348	1.11507e-11	1.85173e-10
ENSG00000054793.14	chr20	51596514	51768390	171877	-	protein_coding	ATP9A	HGNC:13540	OTTHUMG00000032751.4	ENSG00000054793	10079	8073	1.36723	6.89285	1.12179e-11	1.86113e-10
ENSG00000102226.10	chrX	47232866	47248328	15463	+	protein_coding	USP11	HGNC:12609	OTTHUMG00000021437.6	ENSG00000102226	8237	5093	1.17116	5.33647	1.13871e-11	1.88744e-10
ENSG00000178966.17	chr9	83980798	84004074	23277	+	protein_coding	RMI1	HGNC:25764	OTTHUMG00000020113.4	ENSG00000178966	80010	3420	-1.14522	5.399	1.1418e-11	1.89078e-10
ENSG00000159176.14	chr1	201483530	201509456	25927	-	protein_coding	CSRP1	HGNC:2469	OTTHUMG00000035773.6	ENSG00000159176	1465	10318	1.21109	7.09404	1.15986e-11	1.91889e-10
ENSG00000116260.17	chr1	180154869	180204030	49162	+	protein_coding	QSOX1	HGNC:9756	OTTHUMG00000035256.4	ENSG00000116260	5768	9276	1.62617	9.47376	1.16607e-11	1.92589e-10
ENSG00000130675.15	chr7	156994051	157010663	16613	-	protein_coding	MNX1	HGNC:4979	OTTHUMG00000157181.5	ENSG00000130675	3110	4214	-2.06158	2.11992	1.16628e-11	1.92589e-10
ENSG00000145908.13	chr5	150894392	150904983	10592	-	protein_coding	ZNF300	HGNC:13091	OTTHUMG00000130076.2	ENSG00000145908	91975	4411	-1.36234	4.81496	1.20219e-11	1.98334e-10
ENSG00000103034.15	chr16	58462846	58513628	50783	+	protein_coding	NDRG4	HGNC:14466	OTTHUMG00000133485.18	ENSG00000103034	65009	9647	1.54616	2.90727	1.24114e-11	2.04568e-10
ENSG00000114446.5	chr3	108160812	108222435	61624	-	protein_coding	IFT57	HGNC:17367	OTTHUMG00000159223.3	ENSG00000114446	55081	3631	1.42432	3.92415	1.25324e-11	2.06369e-10
ENSG00000125753.15	chr19	45506579	45526989	20411	+	protein_coding	VASP	HGNC:12652	OTTHUMG00000182124.3	ENSG00000125753	7408	3544	1.11967	6.53347	1.2588e-11	2.07091e-10
ENSG00000104856.15	chr19	45001461	45038192	36732	+	protein_coding	RELB	HGNC:9956	OTTHUMG00000162116.3	ENSG00000104856	5971	2997	1.97255	3.51501	1.2819e-11	2.10696e-10
ENSG00000183770.7	chr3	138944224	138947137	2914	-	protein_coding	FOXL2	HGNC:1092	OTTHUMG00000159889.3	ENSG00000183770	668	2914	2.45606	1.98744	1.28888e-11	2.11466e-10
ENSG00000100097.12	chr22	37675636	37679802	4167	+	protein_coding	LGALS1	HGNC:6561	OTTHUMG00000150661.2	ENSG00000100097	3956	1067	1.75555	1.99455	1.28899e-11	2.11466e-10
ENSG00000234350.7	chr2	170700368	170813670	113303	-	lncRNA	ERICH2-DT	HGNC:55686	OTTHUMG00000154055.18	ENSG00000234350	101926913	8151	3.2103	0.0947707	1.30713e-11	2.14243e-10
ENSG00000125804.14	chr20	25985210	26086917	101708	+	lncRNA	FAM182A	HGNC:16222	OTTHUMG00000032144.18	ENSG00000125804	284800	10282	4.54544	-0.475	1.37082e-11	2.24474e-10
ENSG00000110841.14	chr12	27523431	27695564	172134	+	protein_coding	PPFIBP1	HGNC:9249	OTTHUMG00000169207.3	ENSG00000110841	8496	11690	1.00451	6.64283	1.39114e-11	2.2759e-10
ENSG00000167700.9	chr8	144509070	144511213	2144	+	protein_coding	MFSD3	HGNC:25157	OTTHUMG00000165177.3	ENSG00000167700	113655	1827	-1.01777	6.04076	1.41665e-11	2.31548e-10
ENSG00000265728.1	chr18	10594590	10604798	10209	+	lncRNA	ENSG00000265728		OTTHUMG00000179172.1	ENSG00000265728		855	4.91045	-0.616753	1.41818e-11	2.31583e-10
ENSG00000125505.17	chr19	54173412	54189882	16471	-	protein_coding	MBOAT7	HGNC:15505	OTTHUMG00000066516.11	ENSG00000125505	79143	5292	1.43994	8.02955	1.42993e-11	2.33286e-10
ENSG00000138356.14	chr2	200586014	200677064	91051	+	protein_coding	AOX1	HGNC:553	OTTHUMG00000154536.6	ENSG00000138356	316	5410	-2.36347	2.03158	1.48148e-11	2.41473e-10
ENSG00000187950.9	chr12	29412474	29497686	85213	-	protein_coding	OVCH1	HGNC:23080	OTTHUMG00000167741.3	ENSG00000187950	341350	5963	-7.51215	-0.390433	1.4916e-11	2.42899e-10
ENSG00000204217.16	chr2	202376327	202567751	191425	+	protein_coding	BMPR2	HGNC:1078	OTTHUMG00000133617.6	ENSG00000204217	659	12502	1.27658	6.51968	1.50826e-11	2.45384e-10
ENSG00000115339.14	chr2	165747588	165794659	47072	-	protein_coding	GALNT3	HGNC:4125	OTTHUMG00000132157.12	ENSG00000115339	2591	4589	1.02921	6.43931	1.54254e-11	2.5073e-10
ENSG00000180777.15	chr18	14728272	14854667	126396	+	protein_coding	ANKRD30B	HGNC:24165	OTTHUMG00000178841.3	ENSG00000180777	374860	6785	-7.24894	-0.604231	1.61147e-11	2.61693e-10
ENSG00000196678.14	chr16	20780193	20900349	120157	-	protein_coding	ERI2	HGNC:30541	OTTHUMG00000131557.6	ENSG00000196678	112479	6761	-0.995133	6.05007	1.61735e-11	2.62406e-10
ENSG00000167769.5	chr19	6306142	6333612	27471	-	protein_coding	ACER1	HGNC:18356	OTTHUMG00000180777.2	ENSG00000167769	125981	1428	2.0064	1.70072	1.62458e-11	2.63144e-10
ENSG00000286332.1	chr9	76915615	76919785	4171	-	lncRNA	ENSG00000286332		OTTHUMG00000195033.1	ENSG00000286332		3138	-3.57818	1.43055	1.62488e-11	2.63144e-10
ENSG00000106052.14	chr7	27739331	27844564	105234	+	protein_coding	TAX1BP1	HGNC:11575	OTTHUMG00000023377.9	ENSG00000106052	8887	9167	0.966084	8.00593	1.65737e-11	2.6816e-10
ENSG00000143845.15	chr1	204131062	204152044	20983	-	protein_coding	ETNK2	HGNC:25575	OTTHUMG00000036061.7	ENSG00000143845	55224	4513	2.60373	1.48042	1.70761e-11	2.76035e-10
ENSG00000174804.4	chr11	86945679	86955395	9717	-	protein_coding	FZD4	HGNC:4042	OTTHUMG00000167231.3	ENSG00000174804	8322	7387	1.48556	4.21568	1.72071e-11	2.77897e-10
ENSG00000112218.9	chr6	96794125	96837477	43353	-	protein_coding	GPR63	HGNC:13302	OTTHUMG00000015245.3	ENSG00000112218	81491	5967	1.15088	5.41538	1.72768e-11	2.78768e-10
ENSG00000068078.20	chr4	1793293	1808872	15580	+	protein_coding	FGFR3	HGNC:3690	OTTHUMG00000121148.7	ENSG00000068078	2261	4848	2.16234	4.42438	1.80162e-11	2.90433e-10
ENSG00000169905.13	chr1	179839967	179877803	37837	-	protein_coding	TOR1AIP2	HGNC:24055	OTTHUMG00000035265.5	ENSG00000169905	163590	18876	1.08451	7.57269	1.81177e-11	2.91802e-10
ENSG00000180044.6	chr3	160225422	160228213	2792	+	protein_coding	C3orf80	HGNC:40048	OTTHUMG00000158950.3	ENSG00000180044	401097	2792	2.55985	1.21129	1.85183e-11	2.97983e-10
ENSG00000134470.21	chr10	5943639	5978187	34549	-	protein_coding	IL15RA	HGNC:5978	OTTHUMG00000017612.7	ENSG00000134470	3601	3633	2.85396	1.47832	1.86306e-11	2.99517e-10
ENSG00000124151.19	chr20	47501887	47656877	154991	+	protein_coding	NCOA3	HGNC:7670	OTTHUMG00000033061.4	ENSG00000124151	8202	8417	0.976292	7.03185	1.89119e-11	3.03761e-10
ENSG00000268100.1	chr19	23492428	23512656	20229	-	unprocessed_pseudogene	ZNF725P	HGNC:32461	OTTHUMG00000183274.1	ENSG00000268100		1632	-2.47409	3.06374	1.93651e-11	3.10758e-10
ENSG00000143952.20	chr2	63892146	64019428	127283	-	protein_coding	VPS54	HGNC:18652	OTTHUMG00000152627.3	ENSG00000143952	51542	5447	1.19267	6.19302	1.94078e-11	3.11159e-10
ENSG00000214106.9	chr7	154928460	154952188	23729	+	lncRNA	PAXIP1-AS2	HGNC:48958	OTTHUMG00000151324.5	ENSG00000214106		8880	1.34436	4.10101	1.96045e-11	3.14029e-10
ENSG00000146555.20	chr7	3301252	4269000	967749	+	protein_coding	SDK1	HGNC:19307	OTTHUMG00000151733.4	ENSG00000146555	221935	12241	-7.54068	-0.346367	2.03972e-11	3.26429e-10
ENSG00000154065.17	chr18	23598926	23662911	63986	-	protein_coding	ANKRD29	HGNC:27110	OTTHUMG00000131875.6	ENSG00000154065	147463	6417	-1.54891	4.87774	2.05551e-11	3.28659e-10
ENSG00000138678.11	chr4	83535914	83605875	69962	+	protein_coding	GPAT3	HGNC:28157	OTTHUMG00000130431.4	ENSG00000138678	84803	3623	2.73001	1.60422	2.12869e-11	3.4005e-10
ENSG00000147036.12	chrX	37571569	37684463	112895	+	protein_coding	LANCL3	HGNC:24767	OTTHUMG00000033177.2	ENSG00000147036	347404	10298	1.13803	5.98056	2.20203e-11	3.51447e-10
ENSG00000030582.18	chr17	44345246	44353106	7861	+	protein_coding	GRN	HGNC:4601	OTTHUMG00000181816.4	ENSG00000030582	2896	3524	1.17131	6.77573	2.20547e-11	3.51679e-10
ENSG00000261350.1	chr16	35491174	35492395	1222	-	lncRNA	ENSG00000261350		OTTHUMG00000176007.1	ENSG00000261350		480	-7.25262	-0.594029	2.21597e-11	3.53034e-10
ENSG00000084731.15	chr2	25926598	25982749	56152	-	protein_coding	KIF3C	HGNC:6321	OTTHUMG00000094797.5	ENSG00000084731	3797	6401	2.24861	4.97748	2.26183e-11	3.60015e-10
ENSG00000149260.18	chr11	77066961	77126155	59195	+	protein_coding	CAPN5	HGNC:1482	OTTHUMG00000165192.7	ENSG00000149260	726	6137	2.72475	6.24067	2.33291e-11	3.70994e-10
ENSG00000264443.1	chr1	24538802	24556024	17223	-	lncRNA	NCMAP-DT	HGNC:54327	OTTHUMG00000179435.1	ENSG00000264443		1445	2.87409	0.563285	2.35306e-11	3.73861e-10
ENSG00000221968.9	chr11	61873519	61892051	18533	-	protein_coding	FADS3	HGNC:3576	OTTHUMG00000167500.5	ENSG00000221968	3995	6294	1.31314	4.02417	2.38063e-11	3.77901e-10
ENSG00000148680.16	chr10	90740823	90858039	117217	-	protein_coding	HTR7	HGNC:5302	OTTHUMG00000018732.2	ENSG00000148680	3363	3472	5.17445	0.39686	2.38631e-11	3.78463e-10
ENSG00000268460.2	chr19	46201552	46214838	13287	+	lncRNA	ENSG00000268460		OTTHUMG00000182498.4	ENSG00000268460	93429	7133	7.11084	-0.92131	2.39168e-11	3.78972e-10
ENSG00000173559.15	chr2	191678068	191741097	63030	+	protein_coding	NABP1	HGNC:26232	OTTHUMG00000132720.7	ENSG00000173559	64859	17426	-1.95606	2.70004	2.41473e-11	3.82282e-10
ENSG00000184261.5	chr2	47509290	47570985	61696	-	protein_coding	KCNK12	HGNC:6274	OTTHUMG00000129131.4	ENSG00000184261	56660	14022	3.81188	0.727671	2.49451e-11	3.94557e-10
ENSG00000175984.15	chr1	114582848	114670422	87575	-	protein_coding	DENND2C	HGNC:24748	OTTHUMG00000011893.3	ENSG00000175984	163259	7413	3.06616	1.77421	2.50732e-11	3.96229e-10
ENSG00000233297.4	chr7	102681836	102690469	8634	-	unprocessed_pseudogene	RASA4DP	HGNC:44226	OTTHUMG00000157719.2	ENSG00000233297		1199	3.38497	-0.133542	2.5605e-11	4.04269e-10
ENSG00000005810.20	chr13	77042474	77327094	284621	-	protein_coding	MYCBP2	HGNC:23386	OTTHUMG00000017105.5	ENSG00000005810	23077	34127	-1.00673	8.25054	2.66679e-11	4.20676e-10
ENSG00000278763.1	chr9	67725690	67725902	213	-	processed_pseudogene	FAM27B	HGNC:23667	OTTHUMG00000188586.2	ENSG00000278763		213	-7.27529	-0.575754	2.71312e-11	4.27602e-10
ENSG00000153551.14	chr3	32391698	32483067	91370	+	protein_coding	CMTM7	HGNC:19178	OTTHUMG00000155869.4	ENSG00000153551	112616	3724	1.79735	2.63302	2.7607e-11	4.34712e-10
ENSG00000291149.1	chr7	143721660	143836933	115274	-	lncRNA	ENSG00000291149			ENSG00000291149	154761	7142	2.47632	1.32706	2.8377e-11	4.46437e-10
ENSG00000198873.12	chr10	119207571	119459745	252175	+	protein_coding	GRK5	HGNC:4544	OTTHUMG00000019149.4	ENSG00000198873	2869	7021	2.43228	0.429681	2.84643e-11	4.47413e-10
ENSG00000106617.15	chr7	151556124	151877125	321002	-	protein_coding	PRKAG2	HGNC:9386	OTTHUMG00000157324.26	ENSG00000106617	51422	16427	1.28804	4.27356	2.87821e-11	4.52005e-10
ENSG00000105402.8	chr19	47487637	47515091	27455	-	protein_coding	NAPA	HGNC:7641	OTTHUMG00000183294.4	ENSG00000105402	8775	5690	1.1554	6.99757	2.93904e-11	4.61146e-10
ENSG00000125430.9	chr17	14301081	14349404	48324	+	protein_coding	HS3ST3B1	HGNC:5198	OTTHUMG00000058810.4	ENSG00000125430	9953	5369	3.82521	0.236348	2.97807e-11	4.66856e-10
ENSG00000286061.1	chr1	24496254	24535400	39147	-	lncRNA	RCAN3AS	HGNC:39009	OTTHUMG00000193467.1	ENSG00000286061	100750325	762	2.10698	1.57927	3.16206e-11	4.95258e-10
ENSG00000150977.11	chr12	123415039	123436684	21646	-	protein_coding	RILPL2	HGNC:28787	OTTHUMG00000187294.1	ENSG00000150977	196383	1752	1.08967	4.78373	3.24607e-11	5.07966e-10
ENSG00000137509.12	chr11	82822936	82970584	147649	-	protein_coding	PRCP	HGNC:9344	OTTHUMG00000166899.5	ENSG00000137509	5547	23408	0.975603	6.07212	3.48668e-11	5.45133e-10
ENSG00000175161.14	chr3	84958989	86074429	1115441	+	protein_coding	CADM2	HGNC:29849	OTTHUMG00000158990.3	ENSG00000175161	253559	9982	-2.42586	1.96125	3.52341e-11	5.50388e-10
ENSG00000248740.8	chr4	103255822	103454667	198846	+	lncRNA	LINC02428	HGNC:53359	OTTHUMG00000160989.9	ENSG00000248740		3867	-5.55184	0.379358	3.55394e-11	5.54667e-10
ENSG00000224750.6	chr10	90454170	90502968	48799	+	lncRNA	ENSG00000224750		OTTHUMG00000018729.1	ENSG00000224750		3425	4.97255	-0.123998	3.69357e-11	5.75948e-10
ENSG00000243766.8	chr7	27198575	27207259	8685	+	lncRNA	HOTTIP	HGNC:37461	OTTHUMG00000063751.8	ENSG00000243766		5086	1.84791	2.58033	3.70065e-11	5.76542e-10
ENSG00000130222.11	chr9	89605012	89606555	1544	+	protein_coding	GADD45G	HGNC:4097	OTTHUMG00000020187.2	ENSG00000130222	10912	1323	-1.67303	5.78769	3.84313e-11	5.98213e-10
ENSG00000167123.20	chr9	128411751	128437351	25601	+	protein_coding	CERCAM	HGNC:23723	OTTHUMG00000020747.6	ENSG00000167123	51148	6058	1.78622	3.97528	3.8747e-11	6.02595e-10
ENSG00000232680.2	chr19	35432957	35434642	1686	-	lncRNA	ENSG00000232680		OTTHUMG00000048097.2	ENSG00000232680		1000	-5.78814	0.596253	3.88505e-11	6.03476e-10
ENSG00000172379.22	chr15	80404350	80597933	193584	+	protein_coding	ARNT2	HGNC:16876	OTTHUMG00000165478.9	ENSG00000172379	9915	7737	2.30522	3.26313	3.88721e-11	6.03476e-10
ENSG00000196338.15	chrX	71144821	71175255	30435	+	protein_coding	NLGN3	HGNC:14289	OTTHUMG00000021790.2	ENSG00000196338	54413	14373	2.45564	0.697663	3.95336e-11	6.13205e-10
ENSG00000127954.13	chr7	88270892	88306894	36003	-	protein_coding	STEAP4	HGNC:21923	OTTHUMG00000153853.7	ENSG00000127954	79689	11248	2.91112	2.53451	3.99564e-11	6.19218e-10
ENSG00000106868.17	chr9	112040783	112175297	134515	-	protein_coding	SUSD1	HGNC:25413	OTTHUMG00000020499.5	ENSG00000106868	64420	4074	1.41124	3.26719	4.00752e-11	6.20515e-10
ENSG00000172059.11	chr2	10042849	10054836	11988	+	protein_coding	KLF11	HGNC:11811	OTTHUMG00000119004.6	ENSG00000172059	8462	4594	-1.93255	3.62374	4.07435e-11	6.30309e-10
ENSG00000183111.12	chr5	149551947	149634968	83022	+	protein_coding	ARHGEF37	HGNC:34430	OTTHUMG00000163491.3	ENSG00000183111	389337	5299	1.16089	5.43143	4.09419e-11	6.32823e-10
ENSG00000083123.15	chr6	80106647	80346270	239624	+	protein_coding	BCKDHB	HGNC:987	OTTHUMG00000016430.3	ENSG00000083123	594	4071	1.04411	6.11886	4.10938e-11	6.34614e-10
ENSG00000196776.17	chr3	108043091	108091862	48772	-	protein_coding	CD47	HGNC:1682	OTTHUMG00000044216.4	ENSG00000196776	961	8234	0.977248	5.60233	4.11468e-11	6.34878e-10
ENSG00000115252.19	chr2	182139968	182523359	383392	-	protein_coding	PDE1A	HGNC:8774	OTTHUMG00000132596.2	ENSG00000115252	5136	6632	3.23547	0.664215	4.30018e-11	6.62919e-10
ENSG00000246695.9	chr12	25936683	25959765	23083	-	lncRNA	RASSF8-AS1	HGNC:48637	OTTHUMG00000169126.6	ENSG00000246695		11316	1.56964	2.74945	4.39143e-11	6.76396e-10
ENSG00000147799.12	chr8	144529179	144685846	156668	-	protein_coding	ARHGAP39	HGNC:29351	OTTHUMG00000165182.1	ENSG00000147799	80728	5049	-1.40643	5.27505	4.43211e-11	6.82065e-10
ENSG00000111684.11	chr12	6976185	7018477	42293	-	protein_coding	LPCAT3	HGNC:30244	OTTHUMG00000168970.3	ENSG00000111684	10162	4693	0.969921	6.61352	4.44291e-11	6.83131e-10
ENSG00000135899.20	chr2	230165186	230225729	60544	-	protein_coding	SP110	HGNC:5401	OTTHUMG00000133204.6	ENSG00000135899	3431	10685	1.68957	3.95331	4.5149e-11	6.93595e-10
ENSG00000287750.3	chr9	88065325	88077859	12535	-	lncRNA	LINC03026	HGNC:56164	OTTHUMG00000194091.1	ENSG00000287750	102724156	2106	2.11594	1.30159	4.57019e-11	7.01479e-10
ENSG00000150676.13	chr11	85855101	85920021	64921	+	protein_coding	CCDC83	HGNC:28535	OTTHUMG00000166978.2	ENSG00000150676	220047	2359	3.17234	0.335889	4.59778e-11	7.05099e-10
ENSG00000181264.9	chr11	120325296	120333686	8391	+	protein_coding	TLCD5	HGNC:28280	OTTHUMG00000166142.1	ENSG00000181264	219902	4305	1.61021	3.52092	4.60531e-11	7.05641e-10
ENSG00000163069.13	chr4	52020706	52038299	17594	-	protein_coding	SGCB	HGNC:10806	OTTHUMG00000128697.2	ENSG00000163069	6443	4358	1.39648	4.00571	4.61015e-11	7.05769e-10
ENSG00000137821.12	chr15	70853239	71053658	200420	+	protein_coding	LRRC49	HGNC:25965	OTTHUMG00000172182.5	ENSG00000137821	54839	9992	1.51151	3.29206	4.81056e-11	7.35811e-10
ENSG00000204186.10	chr2	206274663	206314427	39765	+	protein_coding	ZDBF2	HGNC:29313	OTTHUMG00000154648.4	ENSG00000204186	57683	10901	1.38786	3.7958	4.85551e-11	7.42043e-10
ENSG00000092470.12	chr15	43826980	43868412	41433	+	protein_coding	WDR76	HGNC:25773	OTTHUMG00000060143.12	ENSG00000092470	79968	4054	-1.52194	4.87018	4.87529e-11	7.4442e-10
ENSG00000092964.18	chr8	26514031	26658178	144148	+	protein_coding	DPYSL2	HGNC:3014	OTTHUMG00000099439.8	ENSG00000092964	1808	7296	1.63635	4.04502	4.91376e-11	7.49646e-10
ENSG00000170044.9	chr3	102099244	102479841	380598	+	protein_coding	ZPLD1	HGNC:27022	OTTHUMG00000159229.5	ENSG00000170044	131368	5130	-4.91831	1.49844	5.04264e-11	7.68643e-10
ENSG00000253598.3	chr8	81693631	81695058	1428	-	protein_coding	SLC10A5	HGNC:22981	OTTHUMG00000164683.3	ENSG00000253598	347051	1428	1.66755	2.37334	5.14942e-11	7.84241e-10
ENSG00000118898.16	chr16	4882507	4960741	78235	-	protein_coding	PPL	HGNC:9273	OTTHUMG00000129528.9	ENSG00000118898	5493	7699	1.62091	5.74172	5.18132e-11	7.88419e-10
ENSG00000145632.15	chr5	58453982	58460139	6158	-	protein_coding	PLK2	HGNC:19699	OTTHUMG00000097047.3	ENSG00000145632	10769	4647	3.00362	4.86004	5.29874e-11	8.05591e-10
ENSG00000111261.14	chr12	12326056	12350242	24187	-	protein_coding	MANSC1	HGNC:25505	OTTHUMG00000168541.4	ENSG00000111261	54682	5716	1.26808	5.68676	5.41259e-11	8.22191e-10
ENSG00000178726.7	chr20	23045633	23049672	4040	-	protein_coding	THBD	HGNC:11784	OTTHUMG00000032053.3	ENSG00000178726	7056	4040	5.90988	-0.414641	5.45093e-11	8.27302e-10
ENSG00000144724.20	chr3	61561569	62297609	736041	+	protein_coding	PTPRG	HGNC:9671	OTTHUMG00000158660.2	ENSG00000144724	5793	14625	1.27884	3.80319	5.46728e-11	8.29071e-10
ENSG00000231203.1	chr2	183071040	183072486	1447	-	processed_pseudogene	KRT8P10	HGNC:33364	OTTHUMG00000154237.2	ENSG00000231203		1447	1.64938	3.49909	5.4913e-11	8.31999e-10
ENSG00000261220.3	chr8	133572158	133573861	1704	+	lncRNA	ST3GAL1-DT	HGNC:55372	OTTHUMG00000173496.2	ENSG00000261220		1704	-1.91739	3.41659	5.51297e-11	8.34564e-10
ENSG00000167306.21	chr18	49822789	50195164	372376	-	protein_coding	MYO5B	HGNC:7603	OTTHUMG00000179843.5	ENSG00000167306	4645	12728	1.25579	5.55193	5.61901e-11	8.49887e-10
ENSG00000253161.7	chr8	37421341	37554183	132843	-	lncRNA	LINC01605	HGNC:51654	OTTHUMG00000163996.2	ENSG00000253161		2406	3.44165	0.308505	5.63473e-11	8.51534e-10
ENSG00000144118.14	chr2	120240064	120294710	54647	+	protein_coding	RALB	HGNC:9840	OTTHUMG00000131435.22	ENSG00000144118	5899	2865	0.936292	6.22702	5.66162e-11	8.54865e-10
ENSG00000288736.2	chr1	94541937	94554520	12584	+	lncRNA	ENSG00000288736			ENSG00000288736		2362	-3.66676	0.245447	5.72263e-11	8.63339e-10
ENSG00000240891.8	chr3	111674676	111846447	171772	+	protein_coding	PLCXD2	HGNC:26462	OTTHUMG00000159279.5	ENSG00000240891	257068	8974	2.66361	0.380598	5.80932e-11	8.75668e-10
ENSG00000290413.1	chr16	35477414	35480481	3068	-	lncRNA	ENSG00000290413			ENSG00000290413		1705	-6.90095	-0.880237	5.82764e-11	8.7768e-10
ENSG00000139874.6	chr14	38207904	38213067	5164	+	protein_coding	SSTR1	HGNC:11330	OTTHUMG00000140249.4	ENSG00000139874	6751	4390	-4.08641	2.9973	5.84151e-11	8.79018e-10
ENSG00000198753.12	chrX	153764196	153779346	15151	+	protein_coding	PLXNB3	HGNC:9105	OTTHUMG00000024217.3	ENSG00000198753	5365	7007	1.57734	5.02645	5.89942e-11	8.86975e-10
ENSG00000149548.15	chr11	124954121	125041489	87369	+	protein_coding	CCDC15	HGNC:25798	OTTHUMG00000165940.2	ENSG00000149548	80071	4823	-1.86357	2.75497	6.28309e-11	9.43854e-10
ENSG00000243701.8	chr3	107220744	107348464	127721	+	lncRNA	DUBR	HGNC:48569	OTTHUMG00000159173.27	ENSG00000243701	344595	15322	-4.70296	-0.338459	6.32763e-11	9.49737e-10
ENSG00000253593.2	chr8	133886496	133902407	15912	+	lncRNA	ENSG00000253593		OTTHUMG00000164540.2	ENSG00000253593	101927822	582	-4.23007	0.30727	6.45868e-11	9.68582e-10
ENSG00000137269.15	chr6	53794497	53924125	129629	+	protein_coding	LRRC1	HGNC:14307	OTTHUMG00000014885.5	ENSG00000137269	55227	4901	1.04011	5.37705	6.70548e-11	1.00474e-09
ENSG00000158769.18	chr1	160995211	161021343	26133	-	protein_coding	F11R	HGNC:14685	OTTHUMG00000028602.4	ENSG00000158769	50848	5061	0.935735	6.06128	6.84814e-11	1.02524e-09
ENSG00000174953.14	chr3	154272546	154324487	51942	-	protein_coding	DHX36	HGNC:14410	OTTHUMG00000159109.4	ENSG00000174953	170506	10552	1.22192	9.58628	6.87581e-11	1.02851e-09
ENSG00000179348.13	chr3	128479427	128493201	13775	-	protein_coding	GATA2	HGNC:4171	OTTHUMG00000159689.5	ENSG00000179348	2624	4915	0.997182	9.15123	6.91698e-11	1.0338e-09
ENSG00000254454.2	chr11	62371146	62373168	2023	+	processed_pseudogene	RCC2P6	HGNC:42382	OTTHUMG00000167514.2	ENSG00000254454		1557	-3.75304	-0.0859795	6.92788e-11	1.03455e-09
ENSG00000105520.11	chr19	11355386	11365698	10313	+	protein_coding	PLPPR2	HGNC:29566	OTTHUMG00000182023.2	ENSG00000105520	64748	3273	1.13159	6.12578	7.01291e-11	1.04636e-09
ENSG00000179403.12	chr1	1434861	1442882	8022	+	protein_coding	VWA1	HGNC:30910	OTTHUMG00000002975.6	ENSG00000179403	64856	5065	0.939183	6.25113	7.04043e-11	1.04958e-09
ENSG00000162981.14	chr2	14632700	14650814	18115	+	protein_coding	LRATD1	HGNC:20743	OTTHUMG00000119093.4	ENSG00000162981	151354	8365	1.98712	6.14022	7.05686e-11	1.05114e-09
ENSG00000257698.3	chr12	57930115	57936345	6231	-	lncRNA	GIHCG	HGNC:52649	OTTHUMG00000170492.11	ENSG00000257698		4058	-2.85844	0.704407	7.17011e-11	1.06711e-09
ENSG00000185272.14	chr21	14216130	14228372	12243	+	protein_coding	RBM11	HGNC:9897	OTTHUMG00000074263.2	ENSG00000185272	54033	2360	2.39695	1.5506	7.17996e-11	1.06767e-09
ENSG00000113595.15	chr5	65589690	65625975	36286	-	protein_coding	TRIM23	HGNC:660	OTTHUMG00000097802.5	ENSG00000113595	373	4654	1.03217	4.92539	7.20544e-11	1.07056e-09
ENSG00000291209.1	chr17	46978481	47049145	70665	+	lncRNA	ENSG00000291209			ENSG00000291209		572	-1.65229	3.10249	7.46307e-11	1.10717e-09
ENSG00000138061.12	chr2	38066973	38109902	42930	-	protein_coding	CYP1B1	HGNC:2597	OTTHUMG00000100970.9	ENSG00000138061	1545	5985	-2.62834	4.60772	7.46442e-11	1.10717e-09
ENSG00000198937.9	chr6	37482938	37499893	16956	-	protein_coding	CCDC167	HGNC:21239	OTTHUMG00000014625.2	ENSG00000198937	154467	572	-1.37356	3.32185	7.59966e-11	1.12628e-09
ENSG00000140479.18	chr15	101289784	101525202	235419	-	protein_coding	PCSK6	HGNC:8569	OTTHUMG00000172097.12	ENSG00000140479	5046	21740	1.0423	5.17555	7.63937e-11	1.13122e-09
ENSG00000259802.3	chr5	10323547	10354062	30516	-	lncRNA	ENSG00000259802		OTTHUMG00000175391.1	ENSG00000259802	101929977	4847	-1.84271	3.18232	7.73883e-11	1.14498e-09
ENSG00000140632.17	chr16	4803203	4847288	44086	-	protein_coding	GLYR1	HGNC:24434	OTTHUMG00000129530.7	ENSG00000140632	84656	5416	1.03076	6.36527	7.75494e-11	1.1464e-09
ENSG00000104774.13	chr19	12646511	12666742	20232	-	protein_coding	MAN2B1	HGNC:6826	OTTHUMG00000156397.5	ENSG00000104774	4125	5374	1.05294	5.52461	7.76449e-11	1.14686e-09
ENSG00000198225.5	chr6	63211446	63213024	1579	+	protein_coding	FKBP1C	HGNC:21376	OTTHUMG00000014940.1	ENSG00000198225	642489	1579	1.13317	4.52872	8.13727e-11	1.20091e-09
ENSG00000115758.14	chr2	10439968	10448327	8360	-	protein_coding	ODC1	HGNC:8109	OTTHUMG00000090450.5	ENSG00000115758	4953	3307	-1.18693	8.9637	8.28609e-11	1.22185e-09
ENSG00000094975.14	chr1	172532349	172611833	79485	+	protein_coding	SUCO	HGNC:1240	OTTHUMG00000034839.5	ENSG00000094975	51430	7894	1.09892	6.93698	8.3314e-11	1.22751e-09
ENSG00000149573.9	chr11	118253416	118264536	11121	-	protein_coding	MPZL2	HGNC:3496	OTTHUMG00000166967.4	ENSG00000149573	10205	4740	1.06281	4.97744	8.59943e-11	1.26594e-09
ENSG00000140506.17	chr15	74812716	74825757	13042	+	protein_coding	LMAN1L	HGNC:6632	OTTHUMG00000142813.10	ENSG00000140506	79748	4107	1.90851	3.16688	9.3995e-11	1.38256e-09
ENSG00000139354.11	chr12	100573683	100628288	54606	+	protein_coding	GAS2L3	HGNC:27475	OTTHUMG00000170439.4	ENSG00000139354	283431	7425	-1.62118	3.51863	9.41459e-11	1.38363e-09
ENSG00000101447.15	chr20	38926312	38953106	26795	+	protein_coding	FAM83D	HGNC:16122	OTTHUMG00000032462.4	ENSG00000101447	81610	2475	-1.40776	5.04359	9.45608e-11	1.38857e-09
ENSG00000188263.11	chr22	49991811	50012765	20955	-	protein_coding	IL17REL	HGNC:33808	OTTHUMG00000150242.1	ENSG00000188263	400935	6588	5.39277	3.09245	9.51517e-11	1.39609e-09
ENSG00000122547.11	chr7	36153254	36301538	148285	+	protein_coding	EEPD1	HGNC:22223	OTTHUMG00000154904.2	ENSG00000122547	80820	4737	1.0255	5.2467	9.81405e-11	1.43874e-09
ENSG00000113732.9	chr5	172983771	173035445	51675	+	protein_coding	ATP6V0E1	HGNC:863	OTTHUMG00000130518.4	ENSG00000113732	8992	1609	1.05188	6.8049	9.9303e-11	1.45457e-09
ENSG00000092096.19	chr14	23346314	23352912	6599	-	protein_coding	SLC22A17	HGNC:23095	OTTHUMG00000028740.7	ENSG00000092096	51310	4270	3.03921	2.05253	9.94085e-11	1.45491e-09
ENSG00000203805.11	chr10	120457227	120592065	134839	+	protein_coding	PLPP4	HGNC:23531	OTTHUMG00000019168.4	ENSG00000203805	196051	3722	2.89321	0.561679	1.00962e-10	1.47642e-09
ENSG00000139289.15	chr12	76025447	76031776	6330	-	protein_coding	PHLDA1	HGNC:8933	OTTHUMG00000169783.2	ENSG00000139289	22822	5913	1.76747	2.45066	1.05591e-10	1.54174e-09
ENSG00000247626.5	chr2	197705369	197708395	3027	+	protein_coding	MARS2	HGNC:25133	OTTHUMG00000154487.3	ENSG00000247626	92935	3027	-1.24233	5.29221	1.05604e-10	1.54174e-09
ENSG00000269086.3	chr19	34837889	34872479	34591	+	lncRNA	LINC02965	HGNC:56003	OTTHUMG00000182958.15	ENSG00000269086		8481	-7.7238	-0.195304	1.06367e-10	1.55161e-09
ENSG00000274276.6	chr21	6444869	6467513	22645	-	artifact	ENSG00000274276		OTTHUMG00000189375.2	ENSG00000274276	102724560	2495	-1.00967	5.73053	1.11208e-10	1.62048e-09
ENSG00000121210.16	chr4	153466346	153636711	170366	+	protein_coding	TMEM131L	HGNC:29146	OTTHUMG00000153244.6	ENSG00000121210	23240	6393	1.64432	4.48815	1.11273e-10	1.62048e-09
ENSG00000289130.2	chr3	24137832	24294374	156543	+	lncRNA	ENSG00000289130			ENSG00000289130		1423	-4.44129	-0.551282	1.11508e-10	1.62258e-09
ENSG00000126821.8	chr14	63684216	63728065	43850	-	protein_coding	SGPP1	HGNC:17720	OTTHUMG00000029080.4	ENSG00000126821	81537	3336	-1.17554	4.24826	1.14162e-10	1.65886e-09
ENSG00000137936.18	chr1	93561741	93847150	285410	-	protein_coding	BCAR3	HGNC:973	OTTHUMG00000010301.5	ENSG00000137936	8412	6919	-1.34128	4.01151	1.14282e-10	1.65886e-09
ENSG00000225864.1	chr6	29722981	29723971	991	-	unprocessed_pseudogene	ENSG00000225864		OTTHUMG00000130503.1	ENSG00000225864		991	7.01755	-0.999702	1.14284e-10	1.65886e-09
ENSG00000149972.12	chr11	99020949	100358885	1337937	+	protein_coding	CNTN5	HGNC:2175	OTTHUMG00000167579.3	ENSG00000149972	53942	9064	3.17785	8.2741	1.14571e-10	1.66166e-09
ENSG00000095585.18	chr10	96189171	96271587	82417	-	protein_coding	BLNK	HGNC:14211	OTTHUMG00000018827.3	ENSG00000095585	29760	10554	1.43258	4.46702	1.14888e-10	1.66489e-09
ENSG00000255193.1	chr11	23730588	23796970	66383	+	lncRNA	LINC02726	HGNC:54243	OTTHUMG00000166086.1	ENSG00000255193		683	1.85218	3.43646	1.15077e-10	1.66625e-09
ENSG00000256683.7	chr19	51964340	51986856	22517	-	protein_coding	ZNF350	HGNC:16656	OTTHUMG00000182538.4	ENSG00000256683	59348	4542	-0.966127	6.33227	1.17457e-10	1.69933e-09
ENSG00000176788.9	chr5	17065598	17276843	211246	+	protein_coding	BASP1	HGNC:957	OTTHUMG00000131061.8	ENSG00000176788	10409	2146	1.0359	6.70444	1.18045e-10	1.70643e-09
ENSG00000070081.18	chr11	17208153	17349980	141828	+	protein_coding	NUCB2	HGNC:8044	OTTHUMG00000166050.8	ENSG00000070081	4925	9023	0.97101	7.50236	1.19644e-10	1.72813e-09
ENSG00000237515.9	chr16	12901598	13240416	338819	+	protein_coding	SHISA9	HGNC:37231	OTTHUMG00000154258.9	ENSG00000237515	729993	10180	1.88103	2.35559	1.19788e-10	1.72879e-09
ENSG00000136436.15	chr17	48831018	48866522	35505	+	protein_coding	CALCOCO2	HGNC:29912	OTTHUMG00000160505.6	ENSG00000136436	10241	8303	0.888989	6.64646	1.20849e-10	1.74268e-09
ENSG00000180616.9	chr17	73165010	73176633	11624	+	protein_coding	SSTR2	HGNC:11331	OTTHUMG00000178343.4	ENSG00000180616	6752	7854	2.61036	0.34743	1.22219e-10	1.76099e-09
ENSG00000060749.17	chr11	32892811	32993316	100506	+	protein_coding	QSER1	HGNC:26154	OTTHUMG00000166220.6	ENSG00000060749	79832	10908	-3.81684	0.978351	1.23189e-10	1.77352e-09
ENSG00000102554.14	chr13	73054976	73077541	22566	+	protein_coding	KLF5	HGNC:6349	OTTHUMG00000017074.3	ENSG00000102554	688	3679	-1.31199	7.05798	1.26036e-10	1.81303e-09
ENSG00000127324.9	chr12	71125085	71441898	316814	-	protein_coding	TSPAN8	HGNC:11855	OTTHUMG00000169542.3	ENSG00000127324	7103	2419	2.38995	4.05367	1.26373e-10	1.81527e-09
ENSG00000139625.13	chr12	53479669	53500063	20395	-	protein_coding	MAP3K12	HGNC:6851	OTTHUMG00000169854.5	ENSG00000139625	7786	7971	1.71732	4.66252	1.26397e-10	1.81527e-09
ENSG00000277969.2	chr17	38702449	38704747	2299	+	lncRNA	ENSG00000277969		OTTHUMG00000188496.1	ENSG00000277969		2299	-2.21149	1.55819	1.3099e-10	1.87969e-09
ENSG00000124466.9	chr19	43460787	43465608	4822	-	protein_coding	LYPD3	HGNC:24880	OTTHUMG00000182696.3	ENSG00000124466	27076	2467	1.81196	2.67925	1.34094e-10	1.92266e-09
ENSG00000101333.19	chr20	9067825	9504593	436769	+	protein_coding	PLCB4	HGNC:9059	OTTHUMG00000031853.4	ENSG00000101333	5332	21611	-1.0142	6.99446	1.35679e-10	1.94381e-09
ENSG00000012048.24	chr17	43044295	43170245	125951	-	protein_coding	BRCA1	HGNC:1100	OTTHUMG00000157426.16	ENSG00000012048	672	14160	-1.59022	6.03954	1.36648e-10	1.95611e-09
ENSG00000063180.9	chr19	48637946	48646187	8242	-	protein_coding	CA11	HGNC:1370	OTTHUMG00000183320.2	ENSG00000063180	770	1946	3.03647	3.03997	1.38236e-10	1.97723e-09
ENSG00000265369.3	chr18	26687621	26703638	16018	-	lncRNA	PCAT18	HGNC:49211	OTTHUMG00000179450.1	ENSG00000265369	728606	2598	-7.51986	-0.371214	1.4067e-10	2.01042e-09
ENSG00000125149.12	chr16	67109941	67148544	38604	+	protein_coding	PHAF1	HGNC:29564	OTTHUMG00000137510.6	ENSG00000125149	80262	5987	-0.998276	5.1061	1.43734e-10	2.05255e-09
ENSG00000253266.1	chr8	141055290	141060596	5307	+	lncRNA	ENSG00000253266		OTTHUMG00000164253.1	ENSG00000253266		1132	2.91183	-0.148544	1.50013e-10	2.14048e-09
ENSG00000204612.1	chr9	77019655	77020953	1299	+	protein_coding	FOXB2	HGNC:23315	OTTHUMG00000020051.2	ENSG00000204612	442425	1299	-4.65897	-0.376684	1.50362e-10	2.14373e-09
ENSG00000177989.14	chr22	50529710	50532506	2797	-	protein_coding	ODF3B	HGNC:34388	OTTHUMG00000150334.3	ENSG00000177989	440836	2421	1.91447	2.45669	1.51632e-10	2.16008e-09
ENSG00000104055.17	chr15	43232590	43266928	34339	-	protein_coding	TGM5	HGNC:11781	OTTHUMG00000176488.4	ENSG00000104055	9333	3684	6.8929	-1.09122	1.55185e-10	2.20891e-09
ENSG00000249956.4	chr4	69408828	69423164	14337	+	processed_pseudogene	UGT2B24P	HGNC:12548	OTTHUMG00000161615.2	ENSG00000249956		1597	-6.92741	-0.858211	1.56747e-10	2.22935e-09
ENSG00000103942.13	chr15	82836946	82986153	149208	-	protein_coding	HOMER2	HGNC:17513	OTTHUMG00000172462.7	ENSG00000103942	9455	14685	-1.19375	6.83593	1.65358e-10	2.34992e-09
ENSG00000138029.14	chr2	26243170	26290465	47296	+	protein_coding	HADHB	HGNC:4803	OTTHUMG00000096978.5	ENSG00000138029	3032	4277	1.0687	7.51917	1.66011e-10	2.35731e-09
ENSG00000133985.3	chr14	70641916	70675366	33451	+	protein_coding	TTC9	HGNC:20267	OTTHUMG00000172133.2	ENSG00000133985	23508	5094	1.39886	4.11947	1.68252e-10	2.3872e-09
ENSG00000136425.14	chr15	78104606	78131535	26930	-	protein_coding	CIB2	HGNC:24579	OTTHUMG00000143731.6	ENSG00000136425	10518	2137	3.11674	0.0251044	1.71821e-10	2.43588e-09
ENSG00000168502.18	chr18	8705556	8832778	127223	+	protein_coding	MTCL1	HGNC:29121	OTTHUMG00000131594.12	ENSG00000168502	23255	12770	1.55656	2.60571	1.72896e-10	2.44915e-09
ENSG00000139318.8	chr12	89347235	89352501	5267	-	protein_coding	DUSP6	HGNC:3072	OTTHUMG00000169912.5	ENSG00000139318	1848	3859	1.43957	5.32304	1.74353e-10	2.46781e-09
ENSG00000198053.12	chr20	1894167	1940592	46426	+	protein_coding	SIRPA	HGNC:9662	OTTHUMG00000031682.3	ENSG00000198053	140885	4957	-1.39715	4.6113	1.75898e-10	2.48588e-09
ENSG00000069966.19	chr15	52115100	52191392	76293	-	protein_coding	GNB5	HGNC:4401	OTTHUMG00000131892.4	ENSG00000069966	10681	13330	1.00554	5.16834	1.75912e-10	2.48588e-09
ENSG00000146205.15	chr2	241188509	241225976	37468	+	protein_coding	ANO7	HGNC:31677	OTTHUMG00000151702.4	ENSG00000146205	50636	6294	1.50833	5.96639	1.76746e-10	2.49567e-09
ENSG00000072657.10	chr12	72087266	72670758	583493	+	protein_coding	TRHDE	HGNC:30748	OTTHUMG00000169642.5	ENSG00000072657	29953	12264	-3.44178	0.0534576	1.77206e-10	2.49898e-09
ENSG00000204287.14	chr6	32439878	32445046	5169	+	protein_coding	HLA-DRA	HGNC:4947	OTTHUMG00000031269.4	ENSG00000204287	3122	1244	1.76035	9.85906	1.77264e-10	2.49898e-09
ENSG00000255305.1	chr11	89978540	89980661	2122	+	unprocessed_pseudogene	ANKRD33BP9	HGNC:56301	OTTHUMG00000167649.1	ENSG00000255305		1677	3.96491	-0.149925	1.77815e-10	2.50475e-09
ENSG00000117724.15	chr1	214603185	214664574	61390	+	protein_coding	CENPF	HGNC:1857	OTTHUMG00000036955.2	ENSG00000117724	1063	12471	-1.37893	6.4638	1.81403e-10	2.55325e-09
ENSG00000115525.18	chr2	85837120	85905199	68080	-	protein_coding	ST3GAL5	HGNC:10872	OTTHUMG00000130171.17	ENSG00000115525	8869	16300	1.57288	4.97968	1.82269e-10	2.56339e-09
ENSG00000171368.12	chr5	659862	693352	33491	-	protein_coding	TPPP	HGNC:24164	OTTHUMG00000131011.5	ENSG00000171368	11076	5979	2.1722	3.40987	1.85809e-10	2.61109e-09
ENSG00000164330.17	chr5	158695916	159099916	404001	-	protein_coding	EBF1	HGNC:3126	OTTHUMG00000130304.5	ENSG00000164330	1879	6333	-5.26304	-0.565617	1.87217e-10	2.62879e-09
ENSG00000120899.18	chr8	27311482	27459391	147910	+	protein_coding	PTK2B	HGNC:9612	OTTHUMG00000102082.9	ENSG00000120899	2185	7860	1.01668	7.82466	1.88874e-10	2.64995e-09
ENSG00000170577.8	chr2	45005182	45009452	4271	-	protein_coding	SIX2	HGNC:10888	OTTHUMG00000152421.3	ENSG00000170577	10736	2206	3.52568	2.43288	1.94965e-10	2.73322e-09
ENSG00000137571.11	chr8	69667046	69834978	167933	-	protein_coding	SLCO5A1	HGNC:19046	OTTHUMG00000165121.5	ENSG00000137571	81796	9907	1.48588	3.08482	1.95593e-10	2.73985e-09
ENSG00000248138.5	chr4	16400430	16512187	111758	+	lncRNA	ENSG00000248138		OTTHUMG00000160203.1	ENSG00000248138		730	3.21294	-0.131002	1.96355e-10	2.74835e-09
ENSG00000130751.10	chr19	47019837	47045775	25939	+	protein_coding	NPAS1	HGNC:7894	OTTHUMG00000183440.2	ENSG00000130751	4861	2565	1.75516	2.13229	1.96825e-10	2.75273e-09
ENSG00000151718.16	chr4	183099257	183320777	221521	+	protein_coding	WWC2	HGNC:24148	OTTHUMG00000150685.4	ENSG00000151718	80014	10002	1.49176	4.49362	1.98505e-10	2.77404e-09
ENSG00000113916.18	chr3	187721377	187745725	24349	-	protein_coding	BCL6	HGNC:1001	OTTHUMG00000156441.4	ENSG00000113916	604	5936	-1.27243	6.015	2.03282e-10	2.83854e-09
ENSG00000135924.17	chr2	219279342	219286898	7557	+	protein_coding	DNAJB2	HGNC:5228	OTTHUMG00000133134.22	ENSG00000135924	3300	5841	0.912351	6.4399	2.03524e-10	2.83968e-09
ENSG00000075340.23	chr2	70607618	70768225	160608	-	protein_coding	ADD2	HGNC:244	OTTHUMG00000129710.15	ENSG00000075340	119	12673	2.70706	0.134542	2.1001e-10	2.92785e-09
ENSG00000198945.8	chr6	130013699	130141449	127751	+	protein_coding	L3MBTL3	HGNC:23035	OTTHUMG00000015554.6	ENSG00000198945	84456	5111	-1.75578	3.70301	2.1465e-10	2.99018e-09
ENSG00000171612.7	chr1	9539465	9585173	45709	+	protein_coding	SLC25A33	HGNC:29681	OTTHUMG00000001322.3	ENSG00000171612	84275	3865	-1.04536	5.38753	2.25698e-10	3.14047e-09
ENSG00000204613.11	chr6	30151943	30161211	9269	-	protein_coding	TRIM10	HGNC:10072	OTTHUMG00000031295.2	ENSG00000204613	10107	3825	7.27513	-0.777645	2.25795e-10	3.14047e-09
ENSG00000134684.13	chr1	32775237	32818031	42795	-	protein_coding	YARS1	HGNC:12840	OTTHUMG00000003933.2	ENSG00000134684	8565	9775	-0.886867	7.74201	2.26043e-10	3.14145e-09
ENSG00000113300.13	chr5	180494379	180578358	83980	+	protein_coding	CNOT6	HGNC:14099	OTTHUMG00000130935.5	ENSG00000113300	57472	6572	-0.892916	7.18085	2.34535e-10	3.25689e-09
ENSG00000215788.11	chr1	6460786	6466175	5390	-	protein_coding	TNFRSF25	HGNC:11910	OTTHUMG00000000831.9	ENSG00000215788	8718	4263	2.25783	1.30367	2.34787e-10	3.25783e-09
ENSG00000148411.8	chr9	136006537	136095289	88753	-	protein_coding	NACC2	HGNC:23846	OTTHUMG00000020921.3	ENSG00000148411	138151	7216	1.02294	5.69157	2.35147e-10	3.26026e-09
ENSG00000118193.12	chr1	200551497	200620751	69255	-	protein_coding	KIF14	HGNC:19181	OTTHUMG00000035723.2	ENSG00000118193	9928	7294	-1.64181	5.18921	2.36262e-10	3.27315e-09
ENSG00000227885.4	chr6	53739266	53794904	55639	-	lncRNA	ENSG00000227885		OTTHUMG00000014883.5	ENSG00000227885	124901333	5473	2.47149	0.40905	2.36932e-10	3.27985e-09
ENSG00000122378.14	chr10	80407829	80437115	29287	+	protein_coding	PRXL2A	HGNC:28651	OTTHUMG00000018614.4	ENSG00000122378	84293	6520	1.05176	5.51836	2.37665e-10	3.28742e-09
ENSG00000092847.14	chr1	35869808	35930532	60725	+	protein_coding	AGO1	HGNC:3262	OTTHUMG00000007381.6	ENSG00000092847	26523	14043	0.969001	7.10338	2.39406e-10	3.30891e-09
ENSG00000104164.12	chr15	45587214	45615945	28732	+	protein_coding	BLOC1S6	HGNC:8549	OTTHUMG00000131477.6	ENSG00000104164	26258	6773	1.00867	7.91955	2.4131e-10	3.33261e-09
ENSG00000143333.7	chr1	182598623	182604389	5767	-	protein_coding	RGS16	HGNC:9997	OTTHUMG00000035212.2	ENSG00000143333	6004	2408	-1.7732	3.98719	2.42e-10	3.33952e-09
ENSG00000139835.14	chr13	113324163	113364148	39986	-	protein_coding	GRTP1	HGNC:20310	OTTHUMG00000017381.6	ENSG00000139835	79774	2917	1.04537	5.27266	2.49623e-10	3.44202e-09
ENSG00000118160.14	chr19	47428017	47471893	43877	-	protein_coding	SLC8A2	HGNC:11069	OTTHUMG00000183529.5	ENSG00000118160	6543	5271	5.0302	-0.488394	2.55687e-10	3.52289e-09
ENSG00000155366.17	chr1	112701127	112707434	6308	-	protein_coding	RHOC	HGNC:669	OTTHUMG00000011905.6	ENSG00000155366	389	4007	0.907127	6.22348	2.5716e-10	3.54041e-09
ENSG00000128165.9	chr22	50481543	50486440	4898	+	protein_coding	ADM2	HGNC:28898	OTTHUMG00000150202.2	ENSG00000128165	79924	4289	-2.54512	4.95862	2.61474e-10	3.597e-09
ENSG00000256469.1	chr11	94874052	94925521	51470	-	lncRNA	ENSG00000256469		OTTHUMG00000167864.1	ENSG00000256469		593	2.67183	0.191536	2.62193e-10	3.60409e-09
ENSG00000126458.4	chr19	49635292	49640143	4852	-	protein_coding	RRAS	HGNC:10447	OTTHUMG00000183247.2	ENSG00000126458	6237	1102	1.25186	3.54482	2.70813e-10	3.71967e-09
ENSG00000112697.17	chr6	75252924	75284948	32025	-	protein_coding	TMEM30A	HGNC:16667	OTTHUMG00000015050.8	ENSG00000112697	55754	5502	0.887439	7.86486	2.72542e-10	3.74051e-09
ENSG00000134070.5	chr3	10164919	10243745	78827	+	protein_coding	IRAK2	HGNC:6113	OTTHUMG00000155358.2	ENSG00000134070	3656	3431	1.65885	3.22449	2.7377e-10	3.75444e-09
ENSG00000122376.12	chr10	87094161	87191465	97305	+	protein_coding	SHLD2	HGNC:28773	OTTHUMG00000018669.4	ENSG00000122376	54537	4239	-0.916803	6.86187	2.74425e-10	3.7605e-09
ENSG00000083067.25	chr9	70529060	71446904	917845	-	protein_coding	TRPM3	HGNC:17992	OTTHUMG00000019997.11	ENSG00000083067	80036	22241	3.88702	1.54129	2.79109e-10	3.82172e-09
ENSG00000138780.15	chr4	105708778	105847725	138948	+	protein_coding	GSTCD	HGNC:25806	OTTHUMG00000131211.7	ENSG00000138780	79807	6292	-1.03946	4.74272	2.79667e-10	3.82638e-09
ENSG00000137492.9	chr11	76349898	76381132	31235	-	protein_coding	THAP12	HGNC:9440	OTTHUMG00000165280.2	ENSG00000137492	5612	8802	-1.07549	6.057	2.85434e-10	3.90225e-09
ENSG00000185404.17	chr2	230327184	230403732	76549	+	protein_coding	SP140L	HGNC:25105	OTTHUMG00000153730.3	ENSG00000185404	93349	5650	1.15235	6.0424	2.89469e-10	3.95436e-09
ENSG00000135677.11	chr12	64713445	64759431	45987	-	protein_coding	GNS	HGNC:4422	OTTHUMG00000168819.5	ENSG00000135677	2799	6268	0.963821	7.45923	2.89706e-10	3.95453e-09
ENSG00000119227.8	chr3	196946356	196969060	22705	-	protein_coding	PIGZ	HGNC:30596	OTTHUMG00000155522.3	ENSG00000119227	80235	3198	1.96592	1.44232	2.91394e-10	3.9745e-09
ENSG00000011114.15	chr14	93237550	93333092	95543	-	protein_coding	BTBD7	HGNC:18269	OTTHUMG00000171269.3	ENSG00000011114	55727	11333	0.955907	6.61145	2.92668e-10	3.98878e-09
ENSG00000291065.1	chr10	42254072	42367993	113922	-	lncRNA	ENSG00000291065			ENSG00000291065	441666	7815	-5.22933	1.76796	2.94964e-10	4.01698e-09
ENSG00000180233.11	chr7	30284597	30367689	83093	+	protein_coding	ZNRF2	HGNC:22316	OTTHUMG00000097759.4	ENSG00000180233	223082	3403	-1.19863	3.80445	3.0734e-10	4.18228e-09
ENSG00000166840.14	chr11	58905398	59043527	138130	+	protein_coding	GLYATL1	HGNC:30519	OTTHUMG00000167221.5	ENSG00000166840	92292	5440	-1.19035	5.84551	3.11432e-10	4.2347e-09
ENSG00000124813.23	chr6	45328157	45664349	336193	+	protein_coding	RUNX2	HGNC:10472	OTTHUMG00000014774.10	ENSG00000124813	860	8192	1.66027	4.0149	3.20227e-10	4.35094e-09
ENSG00000114127.11	chr3	142306607	142448062	141456	-	protein_coding	XRN1	HGNC:30654	OTTHUMG00000159251.5	ENSG00000114127	54464	11982	1.03339	7.05726	3.20982e-10	4.35476e-09
ENSG00000269420.5	chr19	48061371	48064945	3575	+	lncRNA	PLA2G4C-AS1	HGNC:51585	OTTHUMG00000183186.1	ENSG00000269420	106144526	873	-2.48618	0.745894	3.21002e-10	4.35476e-09
ENSG00000226825.2	chr9	107420191	107466613	46423	-	lncRNA	LINC01509	HGNC:51193	OTTHUMG00000020447.6	ENSG00000226825		1117	-4.91058	0.626128	3.21593e-10	4.35942e-09
ENSG00000168907.13	chr15	42139034	42156636	17603	-	protein_coding	PLA2G4F	HGNC:27396	OTTHUMG00000172782.3	ENSG00000168907	255189	6103	1.10534	6.61328	3.27245e-10	4.43264e-09
ENSG00000160200.18	chr21	43053191	43076943	23753	-	protein_coding	CBS	HGNC:1550	OTTHUMG00000086834.7	ENSG00000160200	875	6786	-0.941545	5.9923	3.32091e-10	4.49382e-09
ENSG00000106038.13	chr7	27242700	27250493	7794	+	protein_coding	EVX1	HGNC:3506	OTTHUMG00000023093.12	ENSG00000106038	2128	3358	2.15373	0.780769	3.32271e-10	4.49382e-09
ENSG00000197746.15	chr10	71816298	71851251	34954	-	protein_coding	PSAP	HGNC:9498	OTTHUMG00000018429.6	ENSG00000197746	5660	3115	0.943247	9.21972	3.42137e-10	4.6237e-09
ENSG00000162999.13	chr2	183078559	183100008	21450	+	protein_coding	DUSP19	HGNC:18894	OTTHUMG00000132622.3	ENSG00000162999	142679	5379	-2.55257	1.05803	3.43284e-10	4.63565e-09
ENSG00000256916.1	chr11	102606916	102628070	21155	+	lncRNA	ENSG00000256916		OTTHUMG00000168097.1	ENSG00000256916		1400	-1.30447	4.56315	3.43557e-10	4.63579e-09
ENSG00000105327.18	chr19	47220822	47232766	11945	-	protein_coding	BBC3	HGNC:17868	OTTHUMG00000183489.2	ENSG00000105327	27113	3185	-1.30562	3.77658	3.53128e-10	4.76128e-09
ENSG00000123364.5	chr12	53938831	53946544	7714	+	protein_coding	HOXC13	HGNC:5125	OTTHUMG00000160008.4	ENSG00000123364	3229	2357	1.47176	4.80252	3.56299e-10	4.79904e-09
ENSG00000176092.17	chr1	26321698	26360080	38383	-	protein_coding	CRYBG2	HGNC:17295	OTTHUMG00000003490.10	ENSG00000176092	55057	6895	2.46815	1.81491	3.56472e-10	4.79904e-09
ENSG00000125124.14	chr16	56465640	56582667	117028	-	protein_coding	BBS2	HGNC:967	OTTHUMG00000176943.10	ENSG00000125124	583	16813	1.01184	5.16361	3.6771e-10	4.94656e-09
ENSG00000110880.11	chr12	108645109	108731526	86418	-	protein_coding	CORO1C	HGNC:2254	OTTHUMG00000169381.3	ENSG00000110880	23603	6462	1.24507	7.30106	3.74527e-10	5.03442e-09
ENSG00000112782.19	chr6	45880827	46080348	199522	-	protein_coding	CLIC5	HGNC:13517	OTTHUMG00000014775.11	ENSG00000112782	53405	10432	3.01924	1.54586	3.75803e-10	5.04773e-09
ENSG00000144395.18	chr2	196639554	196763490	123937	+	protein_coding	CCDC150	HGNC:26834	OTTHUMG00000154475.6	ENSG00000144395	284992	9678	-2.01233	2.13491	3.87717e-10	5.20379e-09
ENSG00000284395.2	chr16	1431078	1434441	3364	+	protein_coding	PERCC1	HGNC:52293	OTTHUMG00000176551.2	ENSG00000284395	105371045	1926	2.77634	1.24464	3.90878e-10	5.24223e-09
ENSG00000013297.12	chr3	170418868	170454733	35866	+	protein_coding	CLDN11	HGNC:8514	OTTHUMG00000158940.4	ENSG00000013297	5010	4321	4.47798	-0.955992	3.96233e-10	5.31e-09
ENSG00000099246.18	chr10	27504174	27543207	39034	+	protein_coding	RAB18	HGNC:14244	OTTHUMG00000017861.5	ENSG00000099246	22931	14362	0.941196	7.40676	3.96943e-10	5.31548e-09
ENSG00000242899.1	chr3	132243528	132244265	738	-	processed_pseudogene	RPL7P16	HGNC:36591	OTTHUMG00000157375.1	ENSG00000242899		738	1.5157	4.12992	3.9994e-10	5.35154e-09
ENSG00000123091.5	chr1	51236273	51273447	37175	+	protein_coding	RNF11	HGNC:10056	OTTHUMG00000008190.3	ENSG00000123091	26994	3112	0.931131	7.17898	4.0281e-10	5.38587e-09
ENSG00000128791.12	chr18	9334767	9402420	67654	+	protein_coding	TWSG1	HGNC:12429	OTTHUMG00000131597.5	ENSG00000128791	57045	4435	0.858733	7.20262	4.0616e-10	5.42654e-09
ENSG00000130787.14	chr12	122834453	122862961	28509	+	protein_coding	HIP1R	HGNC:18415	OTTHUMG00000168765.2	ENSG00000130787	9026	7072	0.917055	6.81318	4.17461e-10	5.5733e-09
ENSG00000178409.14	chr6	107065182	107115515	50334	-	protein_coding	BEND3	HGNC:23040	OTTHUMG00000015308.1	ENSG00000178409	57673	7085	-1.27283	3.79959	4.20993e-10	5.61622e-09
ENSG00000177181.15	chr1	42380792	42424232	43441	+	protein_coding	RIMKLA	HGNC:28725	OTTHUMG00000007335.5	ENSG00000177181	284716	10638	1.42406	4.8334	4.28648e-10	5.71401e-09
ENSG00000245750.11	chr15	69462921	69843120	380200	+	lncRNA	DRAIC	HGNC:27082	OTTHUMG00000172098.62	ENSG00000245750	145837	31409	-1.05214	5.71311	4.2973e-10	5.72411e-09
ENSG00000135404.12	chr12	55725323	55729707	4385	-	protein_coding	CD63	HGNC:1692	OTTHUMG00000170454.5	ENSG00000135404	967	2422	0.992169	7.95855	4.31707e-10	5.74611e-09
ENSG00000125354.24	chrX	119615724	119693370	77647	-	protein_coding	SEPTIN6	HGNC:15848	OTTHUMG00000022280.6	ENSG00000125354	23157	6245	1.19572	4.00732	4.32302e-10	5.74969e-09
ENSG00000106327.13	chr7	100620416	100642779	22364	-	protein_coding	TFR2	HGNC:11762	OTTHUMG00000159598.6	ENSG00000106327	7036	5065	2.44696	0.389467	4.42223e-10	5.8772e-09
ENSG00000133216.17	chr1	22710839	22921500	210662	+	protein_coding	EPHB2	HGNC:3393	OTTHUMG00000002881.4	ENSG00000133216	2048	12516	2.39925	2.49583	4.54793e-10	6.03971e-09
ENSG00000113742.14	chr5	173888349	173961980	73632	+	protein_coding	CPEB4	HGNC:21747	OTTHUMG00000130541.7	ENSG00000113742	80315	10444	0.91981	7.63891	4.62011e-10	6.13095e-09
ENSG00000187164.20	chr10	116881477	117126586	245110	-	protein_coding	SHTN1	HGNC:29319	OTTHUMG00000019114.5	ENSG00000187164	57698	8252	0.851068	6.78415	4.64824e-10	6.16364e-09
ENSG00000111186.13	chr12	1529891	1647212	117322	+	protein_coding	WNT5B	HGNC:16265	OTTHUMG00000090375.4	ENSG00000111186	81029	4240	2.86679	0.356636	4.67837e-10	6.19893e-09
ENSG00000170545.17	chr12	51244558	51270415	25858	-	protein_coding	SMAGP	HGNC:26918	OTTHUMG00000185196.3	ENSG00000170545	57228	3083	1.52275	2.98693	4.74155e-10	6.27793e-09
ENSG00000151491.14	chr12	15620134	15882329	262196	-	protein_coding	EPS8	HGNC:3420	OTTHUMG00000168787.10	ENSG00000151491	2059	8540	-2.98226	0.866422	4.78838e-10	6.33517e-09
ENSG00000134569.10	chr11	46856717	46918642	61926	-	protein_coding	LRP4	HGNC:6696	OTTHUMG00000166700.3	ENSG00000134569	4038	8748	2.41179	2.13655	4.80865e-10	6.35722e-09
ENSG00000158163.15	chr3	138061990	138115818	53829	-	protein_coding	DZIP1L	HGNC:26551	OTTHUMG00000159819.4	ENSG00000158163	199221	5045	2.18182	1.26447	4.98535e-10	6.5859e-09
ENSG00000136828.19	chr9	126914774	127223166	308393	+	protein_coding	RALGPS1	HGNC:16851	OTTHUMG00000020696.4	ENSG00000136828	9649	10507	1.54642	4.84706	5.26401e-10	6.9488e-09
ENSG00000256235.3	chr5	150778757	150796734	17978	+	protein_coding	SMIM3	HGNC:30248	OTTHUMG00000163646.4	ENSG00000256235	85027	1638	1.08053	6.45686	5.27888e-10	6.96235e-09
ENSG00000254877.1	chr11	58967596	58968291	696	-	processed_pseudogene	ENSG00000254877		OTTHUMG00000167274.1	ENSG00000254877		696	-3.69341	-0.399004	5.28217e-10	6.96235e-09
ENSG00000183597.16	chr22	20017014	20067164	50151	+	protein_coding	TANGO2	HGNC:25439	OTTHUMG00000150510.26	ENSG00000183597	128989	7395	1.23192	4.33221	5.37021e-10	7.07311e-09
ENSG00000197702.14	chr11	12377563	12535356	157794	+	protein_coding	PARVA	HGNC:14652	OTTHUMG00000165778.6	ENSG00000197702	55742	12471	1.10134	5.65495	5.40369e-10	7.1119e-09
ENSG00000101335.10	chr20	36541497	36551447	9951	+	protein_coding	MYL9	HGNC:15754	OTTHUMG00000032387.4	ENSG00000101335	10398	2808	2.0331	2.45493	5.51445e-10	7.24756e-09
ENSG00000100911.16	chr14	24143362	24147570	4209	-	protein_coding	PSME2	HGNC:9569	OTTHUMG00000028797.7	ENSG00000100911	5721	3582	1.31798	6.31077	5.51498e-10	7.24756e-09
ENSG00000159708.18	chr16	67326798	67385204	58407	+	protein_coding	LRRC36	HGNC:25615	OTTHUMG00000173030.4	ENSG00000159708	55282	4018	-4.49636	1.74348	5.81868e-10	7.64097e-09
ENSG00000233846.2	chr9	6278667	6279153	487	+	processed_pseudogene	SELENOTP1	HGNC:53722	OTTHUMG00000019519.1	ENSG00000233846		487	1.4609	3.80587	5.87942e-10	7.71045e-09
ENSG00000104205.16	chr8	66712734	66862022	149289	+	protein_coding	SGK3	HGNC:10812	OTTHUMG00000164561.6	ENSG00000104205	23678	5691	-1.35182	4.34444	5.88033e-10	7.71045e-09
ENSG00000290729.1	chr7	76090431	76108779	18349	-	lncRNA	ENSG00000290729			ENSG00000290729		2399	-1.9165	1.30466	5.97607e-10	7.83017e-09
ENSG00000176387.7	chr16	67430652	67437553	6902	+	protein_coding	HSD11B2	HGNC:5209	OTTHUMG00000137507.6	ENSG00000176387	3291	2670	-1.14489	5.50563	6.04789e-10	7.9144e-09
ENSG00000241956.11	chr5	164296696	165171643	874948	+	lncRNA	LINC03000	HGNC:56116	OTTHUMG00000162877.18	ENSG00000241956	102546299	10274	3.17743	-0.175874	6.04933e-10	7.9144e-09
ENSG00000259475.1	chr15	98954149	99105824	151676	-	lncRNA	SYNM-AS1	HGNC:55421	OTTHUMG00000171895.1	ENSG00000259475		588	4.25308	-0.716099	6.16236e-10	8.05584e-09
ENSG00000156587.16	chr11	57551656	57568284	16629	-	protein_coding	UBE2L6	HGNC:12490	OTTHUMG00000167047.3	ENSG00000156587	9246	2062	2.65415	0.0983092	6.16658e-10	8.05584e-09
ENSG00000119314.16	chr9	112217716	112333664	115949	-	protein_coding	PTBP3	HGNC:10253	OTTHUMG00000020503.3	ENSG00000119314	9991	8236	-0.848383	7.46646	6.29277e-10	8.21461e-09
ENSG00000167799.10	chr11	67627938	67629937	2000	-	protein_coding	NUDT8	HGNC:8055	OTTHUMG00000167292.2	ENSG00000167799	254552	1482	-1.51248	4.09919	6.30287e-10	8.2217e-09
ENSG00000132437.18	chr7	50458436	50565405	106970	-	protein_coding	DDC	HGNC:2719	OTTHUMG00000023353.7	ENSG00000132437	1644	3084	-4.0544	6.5366	6.38051e-10	8.31418e-09
ENSG00000154920.15	chr17	50373220	50381483	8264	+	protein_coding	EME1	HGNC:24965	OTTHUMG00000164974.3	ENSG00000154920	146956	3294	-1.77903	3.43811	6.3832e-10	8.31418e-09
ENSG00000154438.8	chr7	117363222	117428123	64902	-	protein_coding	ASZ1	HGNC:1350	OTTHUMG00000064565.11	ENSG00000154438	136991	3049	-6.49217	3.14627	6.39466e-10	8.32297e-09
ENSG00000215481.9	chr22	24632915	24650012	17098	+	lncRNA	BCRP3	HGNC:1016	OTTHUMG00000150726.6	ENSG00000215481		1745	2.10551	1.86052	6.49113e-10	8.4423e-09
ENSG00000157764.14	chr7	140719327	140924929	205603	-	protein_coding	BRAF	HGNC:1097	OTTHUMG00000157457.6	ENSG00000157764	673	23433	1.00374	6.80142	6.50056e-10	8.44833e-09
ENSG00000111450.15	chr12	130789600	130839254	49655	-	protein_coding	STX2	HGNC:3403	OTTHUMG00000168365.3	ENSG00000111450	2054	4656	1.78837	1.93301	6.55953e-10	8.51869e-09
ENSG00000287900.1	chr2	154688296	154697817	9522	-	lncRNA	ENSG00000287900		OTTHUMG00000153808.2	ENSG00000287900		7074	2.08151	3.47689	6.57107e-10	8.5274e-09
ENSG00000126709.16	chr1	27666064	27672212	6149	-	protein_coding	IFI6	HGNC:4054	OTTHUMG00000003518.2	ENSG00000126709	2537	936	1.90873	2.91393	6.57638e-10	8.52802e-09
ENSG00000196365.12	chr19	5691834	5720572	28739	-	protein_coding	LONP1	HGNC:9479	OTTHUMG00000180504.5	ENSG00000196365	9361	5032	-1.02159	7.44461	6.65294e-10	8.62096e-09
ENSG00000094841.14	chrX	75156388	75304885	148498	+	protein_coding	UPRT	HGNC:28334	OTTHUMG00000021864.9	ENSG00000094841	139596	3689	1.06135	5.02689	6.71255e-10	8.69181e-09
ENSG00000184489.13	chr8	141391995	141432454	40460	+	protein_coding	PTP4A3	HGNC:9636	OTTHUMG00000164490.3	ENSG00000184489	11156	3692	1.63965	1.81027	6.86862e-10	8.88738e-09
ENSG00000283342.1	chr1	147099482	147124285	24804	-	unprocessed_pseudogene	NBPF13P	HGNC:31995	OTTHUMG00000041474.4	ENSG00000283342		2090	-5.39574	-0.442572	7.02834e-10	9.08738e-09
ENSG00000175697.11	chr3	120164645	120285222	120578	-	protein_coding	GPR156	HGNC:20844	OTTHUMG00000159406.1	ENSG00000175697	165829	6186	2.70947	0.661652	7.1387e-10	9.22331e-09
ENSG00000257985.1	chr12	48011304	48025469	14166	+	lncRNA	ENSG00000257985		OTTHUMG00000169894.1	ENSG00000257985		3112	-6.40016	0.400465	7.18052e-10	9.27055e-09
ENSG00000088832.18	chr20	1368977	1393164	24188	-	protein_coding	FKBP1A	HGNC:3711	OTTHUMG00000031666.4	ENSG00000088832	2280	5973	1.02358	7.5085	7.24728e-10	9.34989e-09
ENSG00000213085.10	chr1	159872364	159900165	27802	-	protein_coding	CFAP45	HGNC:17229	OTTHUMG00000035432.5	ENSG00000213085	25790	2627	3.26134	-0.377561	7.32426e-10	9.4423e-09
ENSG00000196159.14	chr4	125314918	125492932	178015	+	protein_coding	FAT4	HGNC:23109	OTTHUMG00000133100.5	ENSG00000196159	79633	21269	3.15204	0.746376	7.34798e-10	9.46596e-09
ENSG00000117593.12	chr1	173824653	173858808	34156	+	protein_coding	DARS2	HGNC:25538	OTTHUMG00000034803.10	ENSG00000117593	55157	7353	-1.46355	6.26635	7.40613e-10	9.53391e-09
ENSG00000178685.14	chr8	143977153	144012772	35620	-	protein_coding	PARP10	HGNC:25895	OTTHUMG00000165408.4	ENSG00000178685	84875	6033	1.48382	6.97367	7.41308e-10	9.53589e-09
ENSG00000104998.4	chr19	14031762	14053218	21457	+	protein_coding	IL27RA	HGNC:17290	OTTHUMG00000181990.3	ENSG00000104998	9466	2950	1.88798	3.18859	7.4512e-10	9.57794e-09
ENSG00000214530.10	chr11	72754729	72794047	39319	-	protein_coding	STARD10	HGNC:10666	OTTHUMG00000192625.1	ENSG00000214530	10809	4076	-0.909927	7.6776	7.46844e-10	9.59311e-09
ENSG00000167619.13	chr19	42313309	42325064	11756	+	protein_coding	TMEM145	HGNC:26912	OTTHUMG00000177694.5	ENSG00000167619	284339	3605	-2.17713	2.24642	7.53185e-10	9.66752e-09
ENSG00000137203.15	chr6	10393186	10419659	26474	-	protein_coding	TFAP2A	HGNC:11742	OTTHUMG00000014235.8	ENSG00000137203	7020	8220	-0.873791	6.63104	7.56987e-10	9.70925e-09
ENSG00000227908.5	chr5	55995153	56003649	8497	+	lncRNA	IL6ST-DT	HGNC:55804	OTTHUMG00000162310.2	ENSG00000227908	441072	2563	2.64842	0.501828	7.794e-10	9.98946e-09
ENSG00000116852.15	chr1	200969390	201023714	54325	-	protein_coding	KIF21B	HGNC:29442	OTTHUMG00000035787.5	ENSG00000116852	23046	12164	-4.7246	2.23386	7.88161e-10	1.00944e-08
ENSG00000171421.13	chr5	1798385	1801366	2982	-	protein_coding	MRPL36	HGNC:14490	OTTHUMG00000090373.6	ENSG00000171421	64979	1395	-1.02798	5.58405	8.06097e-10	1.03166e-08
ENSG00000179344.17	chr6	32659467	32668383	8917	-	protein_coding	HLA-DQB1	HGNC:4944	OTTHUMG00000031124.4	ENSG00000179344	3119	4894	1.33455	5.58857	8.11985e-10	1.03845e-08
ENSG00000148450.13	chr10	23095579	23122013	26435	+	protein_coding	MSRB2	HGNC:17061	OTTHUMG00000017812.4	ENSG00000148450	22921	1979	1.01428	5.18088	8.1569e-10	1.04243e-08
ENSG00000152147.11	chr2	38751534	38785002	33469	+	protein_coding	GEMIN6	HGNC:20044	OTTHUMG00000128588.4	ENSG00000152147	79833	4363	-1.25259	5.05933	8.27948e-10	1.05733e-08
ENSG00000144481.17	chr2	233917373	234019522	102150	+	protein_coding	TRPM8	HGNC:17961	OTTHUMG00000059129.11	ENSG00000144481	79054	7928	1.73969	3.56679	8.29409e-10	1.05843e-08
ENSG00000115590.14	chr2	101991960	102028544	36585	+	protein_coding	IL1R2	HGNC:5994	OTTHUMG00000130695.3	ENSG00000115590	7850	2957	-4.40284	-0.148027	8.41702e-10	1.07334e-08
ENSG00000053108.17	chr5	133196455	133612541	416087	-	protein_coding	FSTL4	HGNC:21389	OTTHUMG00000162729.4	ENSG00000053108	23105	6711	6.7454	-1.20932	8.4323e-10	1.07451e-08
ENSG00000136235.17	chr7	23235967	23275108	39142	+	protein_coding	GPNMB	HGNC:4462	OTTHUMG00000022811.7	ENSG00000136235	10457	5906	1.66897	2.44065	8.48761e-10	1.08078e-08
ENSG00000230314.7	chr6	11043482	11079154	35673	+	lncRNA	ELOVL2-AS1	HGNC:44156	OTTHUMG00000014251.10	ENSG00000230314	100506409	2557	-3.34231	0.140107	8.50291e-10	1.08194e-08
ENSG00000183044.12	chr16	8674596	8784575	109980	+	protein_coding	ABAT	HGNC:23	OTTHUMG00000048201.6	ENSG00000183044	18	9713	1.69268	3.4488	8.65045e-10	1.09992e-08
ENSG00000139988.10	chr14	67701886	67734451	32566	+	protein_coding	RDH12	HGNC:19977	OTTHUMG00000170032.2	ENSG00000139988	145226	2355	2.48724	0.17372	8.66829e-10	1.1014e-08
ENSG00000104356.11	chr8	98117293	98159835	42543	+	protein_coding	POP1	HGNC:30129	OTTHUMG00000164635.3	ENSG00000104356	10940	4857	-1.05079	6.08088	8.6944e-10	1.10392e-08
ENSG00000233757.7	chr2	95207521	95259774	52254	+	protein_coding	ENSG00000233757		OTTHUMG00000155176.5	ENSG00000233757	344065	10554	-1.25087	3.69769	8.88248e-10	1.12699e-08
ENSG00000153064.12	chr4	101411286	102074812	663527	+	protein_coding	BANK1	HGNC:18233	OTTHUMG00000160958.3	ENSG00000153064	55024	6144	1.37121	4.76906	9.3345e-10	1.18303e-08
ENSG00000163399.16	chr1	116372668	116410261	37594	+	protein_coding	ATP1A1	HGNC:799	OTTHUMG00000012109.10	ENSG00000163399	476	7277	-1.0126	9.7099	9.33756e-10	1.18303e-08
ENSG00000239697.12	chr17	7548508	7557890	9383	+	protein_coding	TNFSF12	HGNC:11927	OTTHUMG00000108148.8	ENSG00000239697	8742	4562	-4.8195	-0.246003	9.43665e-10	1.19472e-08
ENSG00000113594.10	chr5	38474668	38608354	133687	-	protein_coding	LIFR	HGNC:6597	OTTHUMG00000131138.4	ENSG00000113594	3977	12159	1.06521	6.68908	9.82908e-10	1.24351e-08
ENSG00000169242.12	chr1	155127876	155134899	7024	+	protein_coding	EFNA1	HGNC:3221	OTTHUMG00000035312.3	ENSG00000169242	1942	2165	0.951556	5.35087	9.85476e-10	1.24587e-08
ENSG00000168522.13	chr8	43034194	43085788	51595	+	protein_coding	FNTA	HGNC:3782	OTTHUMG00000165279.5	ENSG00000168522	2339	9396	0.925739	6.48601	9.88048e-10	1.24822e-08
ENSG00000188095.6	chr15	89760591	89778754	18164	+	protein_coding	MESP2	HGNC:29659	OTTHUMG00000172016.4	ENSG00000188095	145873	1809	-4.42375	-0.55674	1.00403e-09	1.26751e-08
ENSG00000135124.16	chr12	121210065	121234106	24042	+	protein_coding	P2RX4	HGNC:8535	OTTHUMG00000169155.2	ENSG00000135124	5025	7951	0.993319	4.96651	1.0081e-09	1.27174e-08
ENSG00000126247.11	chr19	36139953	36150353	10401	+	protein_coding	CAPNS1	HGNC:1481	OTTHUMG00000160811.10	ENSG00000126247	826	3100	1.27713	8.70818	1.0151e-09	1.27965e-08
ENSG00000141503.17	chr17	4833340	4898061	64722	+	protein_coding	MINK1	HGNC:17565	OTTHUMG00000177932.4	ENSG00000141503	50488	7865	0.938781	7.15695	1.03533e-09	1.30422e-08
ENSG00000158270.12	chr18	316737	500722	183986	-	protein_coding	COLEC12	HGNC:16016	OTTHUMG00000178145.3	ENSG00000158270	81035	7343	1.17834	8.02486	1.04489e-09	1.31533e-08
ENSG00000177459.11	chr8	98064522	98093610	29089	+	protein_coding	ERICH5	HGNC:26823	OTTHUMG00000164819.2	ENSG00000177459	203111	1550	2.31096	2.03047	1.04896e-09	1.3195e-08
ENSG00000100629.17	chr14	80476983	80959517	482535	-	protein_coding	CEP128	HGNC:20359	OTTHUMG00000171442.5	ENSG00000100629	145508	9353	-1.69633	3.21015	1.05516e-09	1.32635e-08
ENSG00000198157.11	chrX	81113699	81201913	88215	-	protein_coding	HMGN5	HGNC:8013	OTTHUMG00000021911.3	ENSG00000198157	79366	2389	-1.2502	4.25153	1.09017e-09	1.36939e-08
ENSG00000162909.18	chr1	223701593	223776018	74426	+	protein_coding	CAPN2	HGNC:1479	OTTHUMG00000037376.5	ENSG00000162909	824	8585	-1.111	5.99761	1.09529e-09	1.37484e-08
ENSG00000095739.11	chr10	28677510	28682932	5423	+	protein_coding	BAMBI	HGNC:30251	OTTHUMG00000017874.3	ENSG00000095739	25805	2139	2.8127	6.01745	1.10941e-09	1.39158e-08
ENSG00000167693.17	chr17	799310	979776	180467	-	protein_coding	NXN	HGNC:18008	OTTHUMG00000090307.5	ENSG00000167693	64359	5889	-2.10211	3.5088	1.12237e-09	1.40683e-08
ENSG00000060140.9	chr12	10618923	10674318	55396	-	protein_coding	STYK1	HGNC:18889	OTTHUMG00000168408.4	ENSG00000060140	55359	3440	1.35761	3.87914	1.1442e-09	1.43317e-08
ENSG00000168906.13	chr2	85539168	85545281	6114	+	protein_coding	MAT2A	HGNC:6904	OTTHUMG00000130174.7	ENSG00000168906	4144	4485	-2.02572	9.38836	1.20006e-09	1.50208e-08
ENSG00000157693.15	chr9	114611206	114646422	35217	+	protein_coding	TMEM268	HGNC:24513	OTTHUMG00000020541.2	ENSG00000157693	203197	4792	-0.947758	5.58018	1.22358e-09	1.53043e-08
ENSG00000070778.13	chr14	88465778	88555007	89230	-	protein_coding	PTPN21	HGNC:9651	OTTHUMG00000170766.2	ENSG00000070778	11099	7670	1.44492	3.66688	1.28502e-09	1.60614e-08
ENSG00000105808.19	chr7	102579646	102616756	37111	-	protein_coding	RASA4	HGNC:23181	OTTHUMG00000150383.6	ENSG00000105808	10156	7744	2.42399	0.999345	1.29134e-09	1.61289e-08
ENSG00000187068.3	chr3	185076838	185153060	76223	-	protein_coding	C3orf70	HGNC:33731	OTTHUMG00000156696.2	ENSG00000187068	285382	7159	3.09944	-0.00887432	1.30066e-09	1.62339e-08
ENSG00000171303.8	chr2	26692722	26733420	40699	+	protein_coding	KCNK3	HGNC:6278	OTTHUMG00000125530.3	ENSG00000171303	3777	6191	4.03459	-0.30868	1.32051e-09	1.647e-08
ENSG00000143815.15	chr1	225401502	225428925	27424	-	protein_coding	LBR	HGNC:6518	OTTHUMG00000037520.18	ENSG00000143815	3930	5710	-1.03666	6.444	1.33852e-09	1.66828e-08
ENSG00000144036.16	chr2	72175984	72826041	650058	-	protein_coding	EXOC6B	HGNC:17085	OTTHUMG00000152723.3	ENSG00000144036	23233	10197	0.979772	5.63918	1.39462e-09	1.73697e-08
ENSG00000115963.14	chr2	150468195	150539011	70817	-	protein_coding	RND3	HGNC:671	OTTHUMG00000131859.4	ENSG00000115963	390	3594	2.7728	3.16714	1.44257e-09	1.79542e-08
ENSG00000124343.14	chrX	2752040	2816500	64461	+	protein_coding	XG	HGNC:12806	OTTHUMG00000021075.4	ENSG00000124343	7499	3357	3.82283	-0.0869168	1.45337e-09	1.8076e-08
ENSG00000133138.20	chrX	106802673	106876150	73478	+	protein_coding	TBC1D8B	HGNC:24715	OTTHUMG00000022152.5	ENSG00000133138	54885	9515	1.13774	4.57003	1.4762e-09	1.83469e-08
ENSG00000113389.16	chr5	32689070	32791724	102655	+	protein_coding	NPR3	HGNC:7945	OTTHUMG00000150316.10	ENSG00000113389	4883	9979	1.70107	5.84639	1.49299e-09	1.85425e-08
ENSG00000137393.10	chr6	18387350	18468870	81521	+	protein_coding	RNF144B	HGNC:21578	OTTHUMG00000014322.2	ENSG00000137393	255488	5171	0.931294	5.68566	1.49722e-09	1.85819e-08
ENSG00000196172.9	chr19	23739195	23758891	19697	-	protein_coding	ZNF681	HGNC:26457	OTTHUMG00000150831.4	ENSG00000196172	148213	6497	-1.08498	5.15867	1.52917e-09	1.89652e-08
ENSG00000253641.6	chr8	10474565	10482388	7824	+	lncRNA	LINC03022	HGNC:56151	OTTHUMG00000163782.4	ENSG00000253641	101929191	3195	4.03917	-0.87802	1.6251e-09	2.01408e-08
ENSG00000197329.12	chr2	64092652	64144420	51769	-	protein_coding	PELI1	HGNC:8827	OTTHUMG00000129511.4	ENSG00000197329	57162	4091	1.2027	5.21109	1.63595e-09	2.0261e-08
ENSG00000114353.17	chr3	50226292	50259362	33071	+	protein_coding	GNAI2	HGNC:4385	OTTHUMG00000156940.2	ENSG00000114353	2771	7405	0.919678	6.96191	1.71605e-09	2.1238e-08
ENSG00000254815.6	chr11	557595	560107	2513	+	lncRNA	LMNTD2-AS1	HGNC:41204	OTTHUMG00000165116.3	ENSG00000254815	692247	2418	1.79563	3.11983	1.76113e-09	2.17807e-08
ENSG00000118276.12	chr18	31622246	31685836	63591	-	protein_coding	B4GALT6	HGNC:929	OTTHUMG00000131980.4	ENSG00000118276	9331	5165	3.47802	-0.0476182	1.78081e-09	2.20086e-08
ENSG00000204583.10	chr12	132603150	132610582	7433	-	protein_coding	LRCOL1	HGNC:44160	OTTHUMG00000168043.5	ENSG00000204583	100507055	1856	3.36202	-0.151816	1.80072e-09	2.22391e-08
ENSG00000136147.18	chr13	49495610	49528981	33372	+	protein_coding	PHF11	HGNC:17024	OTTHUMG00000016916.6	ENSG00000136147	51131	4835	1.13667	3.77941	1.81437e-09	2.2392e-08
ENSG00000082269.17	chr6	70412941	70561174	148234	+	protein_coding	FAM135A	HGNC:21084	OTTHUMG00000014991.4	ENSG00000082269	57579	10476	1.02795	5.8052	1.82539e-09	2.25122e-08
ENSG00000023330.15	chr3	52198086	52214327	16242	+	protein_coding	ALAS1	HGNC:396	OTTHUMG00000158108.3	ENSG00000023330	211	2536	0.871879	6.45709	1.90939e-09	2.35318e-08
ENSG00000118804.9	chr4	76306733	76311130	4398	+	protein_coding	STBD1	HGNC:24854	OTTHUMG00000130109.2	ENSG00000118804	8987	2244	1.45579	3.4771	1.9322e-09	2.37963e-08
ENSG00000180182.11	chrX	40648305	40735858	87554	-	protein_coding	MED14	HGNC:2370	OTTHUMG00000024107.2	ENSG00000180182	9282	9668	0.88826	6.78579	1.95787e-09	2.40957e-08
ENSG00000163322.14	chr4	83459517	83523348	63832	-	protein_coding	ABRAXAS1	HGNC:25829	OTTHUMG00000130429.18	ENSG00000163322	84142	7699	1.48368	2.66344	1.96894e-09	2.42127e-08
ENSG00000112992.18	chr5	43602692	43707405	104714	+	protein_coding	NNT	HGNC:7863	OTTHUMG00000096961.14	ENSG00000112992	23530	12018	1.56526	3.47044	1.97013e-09	2.42127e-08
ENSG00000151623.15	chr4	148078762	148444698	365937	-	protein_coding	NR3C2	HGNC:7979	OTTHUMG00000161455.3	ENSG00000151623	4306	6607	-2.19016	3.0527	1.97271e-09	2.42276e-08
ENSG00000128016.7	chr19	39406847	39409412	2566	+	protein_coding	ZFP36	HGNC:12862	OTTHUMG00000182970.4	ENSG00000128016	7538	1976	1.40092	5.14674	2.02241e-09	2.48206e-08
ENSG00000171388.12	chrX	129645259	129654956	9698	-	protein_coding	APLN	HGNC:16665	OTTHUMG00000022371.3	ENSG00000171388	8862	3224	-2.35227	3.4266	2.04088e-09	2.50298e-08
ENSG00000106003.14	chr7	2512529	2529177	16649	+	protein_coding	LFNG	HGNC:6560	OTTHUMG00000152043.2	ENSG00000106003	3955	3440	-2.09625	3.01693	2.04636e-09	2.50797e-08
ENSG00000100373.10	chr22	45284949	45295874	10926	+	protein_coding	UPK3A	HGNC:12580	OTTHUMG00000151339.2	ENSG00000100373	7380	1084	1.77415	3.50926	2.04878e-09	2.50918e-08
ENSG00000058085.15	chr1	183186238	183245127	58890	+	protein_coding	LAMC2	HGNC:6493	OTTHUMG00000035520.4	ENSG00000058085	3918	6770	2.13474	5.44136	2.05827e-09	2.51907e-08
ENSG00000169252.6	chr5	148826611	148828623	2013	+	protein_coding	ADRB2	HGNC:286	OTTHUMG00000129933.1	ENSG00000169252	154	2013	0.995523	6.44033	2.08046e-09	2.54445e-08
ENSG00000160336.17	chr19	53431984	53461862	29879	+	protein_coding	ZNF761	HGNC:23179	OTTHUMG00000156999.8	ENSG00000160336	388561	5626	-1.54812	5.27754	2.16776e-09	2.64939e-08
ENSG00000183688.4	chr17	439978	445939	5962	-	protein_coding	RFLNB	HGNC:28705	OTTHUMG00000132483.1	ENSG00000183688	359845	3621	-1.88223	1.77282	2.18348e-09	2.66675e-08
ENSG00000169436.17	chr8	138588235	138914041	325807	-	protein_coding	COL22A1	HGNC:22989	OTTHUMG00000150035.3	ENSG00000169436	169044	7865	2.62971	0.664018	2.19294e-09	2.67645e-08
ENSG00000145934.17	chr5	166979029	168264157	1285129	+	protein_coding	TENM2	HGNC:29943	OTTHUMG00000162928.4	ENSG00000145934	57451	21297	3.29218	6.71225	2.22844e-09	2.71789e-08
ENSG00000135698.10	chr16	82147798	82170224	22427	-	protein_coding	MPHOSPH6	HGNC:7214	OTTHUMG00000137632.3	ENSG00000135698	10200	2188	-0.95515	6.79296	2.2803e-09	2.77922e-08
ENSG00000109436.8	chr4	140620782	140756385	135604	-	protein_coding	TBC1D9	HGNC:21710	OTTHUMG00000161405.3	ENSG00000109436	23158	5851	0.865725	6.4776	2.28623e-09	2.78452e-08
ENSG00000184678.11	chr1	149884459	149886682	2224	-	protein_coding	H2BC21	HGNC:4760	OTTHUMG00000012095.1	ENSG00000184678	8349	2224	1.23801	3.91812	2.34383e-09	2.85271e-08
ENSG00000100889.12	chr14	24094053	24110598	16546	+	protein_coding	PCK2	HGNC:8725	OTTHUMG00000028791.10	ENSG00000100889	5106	4177	-1.2558	6.51658	2.36838e-09	2.88061e-08
ENSG00000106070.20	chr7	50590063	50793462	203400	-	protein_coding	GRB10	HGNC:4564	OTTHUMG00000150622.22	ENSG00000106070	2887	9795	-1.35576	6.56421	2.37584e-09	2.88768e-08
ENSG00000187266.14	chr19	11377207	11384342	7136	-	protein_coding	EPOR	HGNC:3416	OTTHUMG00000182027.4	ENSG00000187266	2057	3077	1.39834	4.92256	2.37829e-09	2.88868e-08
ENSG00000213967.12	chr19	23914876	23945159	30284	+	protein_coding	ZNF726	HGNC:32462	OTTHUMG00000167681.6	ENSG00000213967	730087	6034	-1.19116	4.65579	2.38558e-09	2.89553e-08
ENSG00000065809.14	chr10	14518557	14774897	256341	-	protein_coding	FAM107B	HGNC:23726	OTTHUMG00000017709.4	ENSG00000065809	83641	7019	-1.04134	5.00982	2.42442e-09	2.94065e-08
ENSG00000185615.16	chr16	283164	287215	4052	+	protein_coding	PDIA2	HGNC:14180	OTTHUMG00000064891.5	ENSG00000185615	64714	2236	2.52782	1.49198	2.4512e-09	2.9711e-08
ENSG00000168807.17	chr16	69187147	69309052	121906	+	protein_coding	SNTB2	HGNC:11169	OTTHUMG00000137567.6	ENSG00000168807	6645	9857	1.29113	6.95592	2.46163e-09	2.98168e-08
ENSG00000103257.9	chr16	87830023	87869507	39485	-	protein_coding	SLC7A5	HGNC:11063	OTTHUMG00000137658.4	ENSG00000103257	8140	4764	-1.74918	8.97774	2.46978e-09	2.9895e-08
ENSG00000285825.2	chr11	124949205	124954044	4840	-	lncRNA	CCDC15-DT	HGNC:54193	OTTHUMG00000192911.2	ENSG00000285825	105369547	2749	-2.92028	1.13132	2.48532e-09	3.00624e-08
ENSG00000136878.14	chr9	129834698	129881828	47131	+	protein_coding	USP20	HGNC:12619	OTTHUMG00000020793.4	ENSG00000136878	10868	5511	0.848603	5.82257	2.51719e-09	3.04271e-08
ENSG00000146648.21	chr7	55019017	55211628	192612	+	protein_coding	EGFR	HGNC:3236	OTTHUMG00000023661.5	ENSG00000146648	1956	15941	-0.939627	6.49752	2.60712e-09	3.1484e-08
ENSG00000121104.8	chr17	49710332	49789180	78849	-	protein_coding	FAM117A	HGNC:24179	OTTHUMG00000161696.4	ENSG00000121104	81558	3800	1.27869	3.47079	2.6082e-09	3.1484e-08
ENSG00000101986.12	chrX	153724856	153744755	19900	+	protein_coding	ABCD1	HGNC:61	OTTHUMG00000024215.4	ENSG00000101986	215	4238	1.00552	5.06014	2.64007e-09	3.18469e-08
ENSG00000184160.8	chr4	3766348	3768526	2179	+	protein_coding	ADRA2C	HGNC:283	OTTHUMG00000159830.2	ENSG00000184160	152	2179	1.86584	3.37544	2.65467e-09	3.19969e-08
ENSG00000184500.16	chr3	93873051	93980003	106953	-	protein_coding	PROS1	HGNC:9456	OTTHUMG00000150354.7	ENSG00000184500	5627	5270	1.55643	2.69607	2.65613e-09	3.19969e-08
ENSG00000006047.13	chr17	7288263	7294639	6377	-	protein_coding	YBX2	HGNC:17948	OTTHUMG00000177992.3	ENSG00000006047	51087	4631	-2.93388	1.69273	2.67688e-09	3.22249e-08
ENSG00000261659.2	chr16	689001	692554	3554	+	lncRNA	ENSG00000261659		OTTHUMG00000172952.2	ENSG00000261659		3554	-1.41606	4.32612	2.71423e-09	3.26522e-08
ENSG00000254363.6	chr5	140157319	140173051	15733	+	lncRNA	ENSG00000254363		OTTHUMG00000163536.2	ENSG00000254363	101929719	6140	2.65255	0.961658	2.73294e-09	3.28549e-08
ENSG00000176845.13	chr17	83079609	83095122	15514	+	protein_coding	METRNL	HGNC:27584	OTTHUMG00000177771.3	ENSG00000176845	284207	2711	-1.45641	3.64876	2.74057e-09	3.29242e-08
ENSG00000171984.15	chr20	5750393	5864395	114003	+	protein_coding	SHLD1	HGNC:26318	OTTHUMG00000031813.4	ENSG00000171984	149840	2185	-1.75091	2.14218	2.79275e-09	3.35282e-08
ENSG00000141873.11	chr19	2732204	2740028	7825	-	protein_coding	SLC39A3	HGNC:17128	OTTHUMG00000180440.4	ENSG00000141873	29985	4428	-1.01795	4.71829	2.86582e-09	3.43821e-08
ENSG00000107338.10	chr9	37915898	38069227	153330	-	protein_coding	SHB	HGNC:10838	OTTHUMG00000019936.2	ENSG00000107338	6461	6035	1.06665	4.25303	2.88342e-09	3.45697e-08
ENSG00000137634.10	chr11	114570591	114595786	25196	-	protein_coding	NXPE4	HGNC:23117	OTTHUMG00000168291.2	ENSG00000137634	54827	2187	8.13417	0.00619872	2.90654e-09	3.48232e-08
ENSG00000153815.18	chr16	81444808	81711762	266955	+	protein_coding	CMIP	HGNC:24319	OTTHUMG00000176520.4	ENSG00000153815	80790	13062	0.880903	5.99072	2.92166e-09	3.49806e-08
ENSG00000077616.11	chr11	90131515	90192894	61380	+	protein_coding	NAALAD2	HGNC:14526	OTTHUMG00000166368.6	ENSG00000077616	10003	7168	5.90671	-0.444624	2.95265e-09	3.53276e-08
ENSG00000225032.5	chr9	127816066	127822520	6455	+	lncRNA	ENSG00000225032		OTTHUMG00000020714.1	ENSG00000225032	102723566	2247	1.7135	1.56866	2.9871e-09	3.57156e-08
ENSG00000118961.15	chr2	20684014	20823130	139117	-	protein_coding	LDAH	HGNC:26145	OTTHUMG00000122097.7	ENSG00000118961	60526	4433	-3.27693	-0.0780792	3.01393e-09	3.6012e-08
ENSG00000134612.13	chr11	89639237	89698599	59363	+	transcribed_unprocessed_pseudogene	FOLH1B	HGNC:13636	OTTHUMG00000167376.4	ENSG00000134612		2135	1.23321	3.29269	3.02547e-09	3.61254e-08
ENSG00000064655.19	chr20	46894624	47188844	294221	+	protein_coding	EYA2	HGNC:3520	OTTHUMG00000033041.9	ENSG00000064655	2139	3618	1.47282	4.60724	3.10203e-09	3.70144e-08
ENSG00000184313.20	chr1	54641754	54710266	68513	+	protein_coding	MROH7	HGNC:24802	OTTHUMG00000009890.7	ENSG00000184313	374977	9088	4.41029	-0.592152	3.13657e-09	3.74013e-08
ENSG00000127585.12	chr16	692498	705808	13311	-	protein_coding	FBXL16	HGNC:14150	OTTHUMG00000090420.4	ENSG00000127585	146330	3968	1.28068	4.6325	3.14167e-09	3.74369e-08
ENSG00000237372.5	chr9	89639750	89719760	80011	+	lncRNA	ENSG00000237372		OTTHUMG00000020188.5	ENSG00000237372	100129066	3411	-4.32232	-0.64107	3.18313e-09	3.79053e-08
ENSG00000114374.13	chrY	12537650	12860839	323190	+	protein_coding	USP9Y	HGNC:12633	OTTHUMG00000036469.3	ENSG00000114374	8287	18224	0.845499	7.95949	3.30904e-09	3.9378e-08
ENSG00000181751.10	chr5	103258763	103278660	19898	+	protein_coding	MACIR	HGNC:25052	OTTHUMG00000128738.3	ENSG00000181751	90355	3507	0.917155	6.28159	3.33131e-09	3.96164e-08
ENSG00000198554.12	chr14	54938949	55027105	88157	-	protein_coding	WDHD1	HGNC:23170	OTTHUMG00000140304.9	ENSG00000198554	11169	6386	-1.49611	5.27094	3.42542e-09	4.0708e-08
ENSG00000291176.1	chr2	96010526	96023398	12873	+	lncRNA	ENSG00000291176			ENSG00000291176		2726	1.58613	2.32195	3.45794e-09	4.10669e-08
ENSG00000289901.1	chr13	109424172	109424332	161	-	lncRNA	ENSG00000289901			ENSG00000289901		161	1.47412	3.73344	3.48836e-09	4.14003e-08
ENSG00000187653.11	chr4	90838903	90839037	135	-	processed_pseudogene	TMSB4XP8	HGNC:11885	OTTHUMG00000130951.3	ENSG00000187653		135	1.74862	4.28289	3.55266e-09	4.2135e-08
ENSG00000163995.21	chr4	7965310	8158832	193523	-	protein_coding	ABLIM2	HGNC:19195	OTTHUMG00000057427.26	ENSG00000163995	84448	6166	2.25579	1.59121	3.57928e-09	4.24222e-08
ENSG00000138759.20	chr4	78057323	78544269	486947	+	protein_coding	FRAS1	HGNC:19185	OTTHUMG00000160856.5	ENSG00000138759	80144	20323	1.22519	7.37679	3.6494e-09	4.32242e-08
ENSG00000112769.20	chr6	112107931	112254939	147009	-	protein_coding	LAMA4	HGNC:6484	OTTHUMG00000015386.10	ENSG00000112769	3910	11983	-4.8364	0.541471	3.65839e-09	4.33016e-08
ENSG00000112139.17	chr6	37630679	37699306	68628	-	protein_coding	MDGA1	HGNC:19267	OTTHUMG00000014626.8	ENSG00000112139	266727	14690	2.79679	1.22407	3.71481e-09	4.39399e-08
ENSG00000113763.12	chr5	176810519	176880898	70380	+	protein_coding	UNC5A	HGNC:12567	OTTHUMG00000163225.4	ENSG00000113763	90249	4317	3.98714	-0.928884	3.7962e-09	4.48725e-08
ENSG00000137843.12	chr15	40217428	40277487	60060	+	protein_coding	PAK6	HGNC:16061	OTTHUMG00000129921.4	ENSG00000137843	56924	6697	1.05156	4.58832	3.80875e-09	4.49907e-08
ENSG00000248988.1	chr4	159007119	159007835	717	+	processed_pseudogene	PSME2P3	HGNC:30156	OTTHUMG00000161987.1	ENSG00000248988		717	2.00559	2.06029	3.83635e-09	4.52864e-08
ENSG00000230882.1	chr7	76071469	76074963	3495	-	processed_pseudogene	ENSG00000230882		OTTHUMG00000156621.2	ENSG00000230882		3495	-1.6829	3.48042	3.84425e-09	4.53493e-08
ENSG00000116117.19	chr2	204545475	205620162	1074688	+	protein_coding	PARD3B	HGNC:14446	OTTHUMG00000154562.5	ENSG00000116117	117583	10522	1.2087	5.12505	3.85162e-09	4.54058e-08
ENSG00000109103.12	chr17	28546708	28552631	5924	-	protein_coding	UNC119	HGNC:12565	OTTHUMG00000132606.7	ENSG00000109103	9094	5090	0.926475	5.17052	3.91861e-09	4.61647e-08
ENSG00000196632.11	chrX	54192823	54358642	165820	-	protein_coding	WNK3	HGNC:14543	OTTHUMG00000021626.4	ENSG00000196632	65267	11443	1.16859	4.46297	3.98145e-09	4.68738e-08
ENSG00000291194.1	chr17	20408311	20434286	25976	+	lncRNA	ENSG00000291194			ENSG00000291194		8279	1.28416	3.45057	4.05557e-09	4.77145e-08
ENSG00000004866.22	chr7	116953238	117230176	276939	+	protein_coding	ST7	HGNC:11351	OTTHUMG00000023888.24	ENSG00000004866	7982	6526	-1.12682	5.07609	4.11206e-09	4.83469e-08
ENSG00000135048.14	chr9	71683366	71816690	133325	-	protein_coding	CEMIP2	HGNC:11869	OTTHUMG00000020000.5	ENSG00000135048	23670	9254	1.24603	4.84651	4.20687e-09	4.94286e-08
ENSG00000067191.17	chr17	39173453	39197702	24250	-	protein_coding	CACNB1	HGNC:1401	OTTHUMG00000133217.5	ENSG00000067191	782	7096	1.40801	3.00691	4.24314e-09	4.98216e-08
ENSG00000141668.10	chr18	72536680	72638521	101842	-	protein_coding	CBLN2	HGNC:1544	OTTHUMG00000132825.3	ENSG00000141668	147381	5483	1.77213	9.22666	4.25601e-09	4.99394e-08
ENSG00000139514.13	chr13	29509414	29595688	86275	-	protein_coding	SLC7A1	HGNC:11057	OTTHUMG00000016658.6	ENSG00000139514	6541	7688	-1.04201	7.68982	4.30092e-09	5.04329e-08
ENSG00000008118.10	chr1	209583714	209613939	30226	+	protein_coding	CAMK1G	HGNC:14585	OTTHUMG00000036361.5	ENSG00000008118	57172	3328	-4.34561	-0.622158	4.31065e-09	5.05134e-08
ENSG00000106524.9	chr7	16599779	16645817	46039	-	protein_coding	ANKMY2	HGNC:25370	OTTHUMG00000090806.3	ENSG00000106524	57037	2851	0.986864	4.555	4.32375e-09	5.06332e-08
ENSG00000283528.2	chr7	143639230	143647646	8417	-	protein_coding	TCAF2C	HGNC:53641	OTTHUMG00000191659.1	ENSG00000283528		2577	2.15301	0.784067	4.32692e-09	5.06367e-08
ENSG00000204397.10	chr11	105041326	105101431	60106	-	protein_coding	CARD16	HGNC:33701	OTTHUMG00000166157.3	ENSG00000204397	114769	1647	4.1004	-0.266511	4.3682e-09	5.10859e-08
ENSG00000196876.19	chr12	51590266	51812864	222599	+	protein_coding	SCN8A	HGNC:10596	OTTHUMG00000169490.14	ENSG00000196876	6334	19016	3.19926	0.783893	4.41453e-09	5.15697e-08
ENSG00000213190.4	chr1	151060397	151069544	9148	+	protein_coding	MLLT11	HGNC:16997	OTTHUMG00000035160.3	ENSG00000213190	10962	2483	1.73993	5.96261	4.41541e-09	5.15697e-08
ENSG00000161849.3	chr12	52377812	52385652	7841	-	protein_coding	KRT84	HGNC:6461	OTTHUMG00000169634.1	ENSG00000161849	3890	2092	3.91039	0.296072	4.50269e-09	5.25542e-08
ENSG00000198842.10	chr1	167094075	167129165	35091	+	protein_coding	STYXL2	HGNC:25034	OTTHUMG00000034434.3	ENSG00000198842	92235	4274	-4.65379	1.79866	4.59353e-09	5.3579e-08
ENSG00000158158.12	chr2	96760902	96811874	50973	+	protein_coding	CNNM4	HGNC:105	OTTHUMG00000130532.3	ENSG00000158158	26504	5088	0.885299	6.15396	4.71925e-09	5.5009e-08
ENSG00000144802.11	chr3	101827991	101861022	33032	+	protein_coding	NFKBIZ	HGNC:29805	OTTHUMG00000159194.18	ENSG00000144802	64332	5902	1.87585	7.41068	4.87759e-09	5.68172e-08
ENSG00000247011.3	chr17	50934989	50944713	9725	-	lncRNA	ENSG00000247011		OTTHUMG00000162317.1	ENSG00000247011		2058	-1.91238	1.14697	4.88908e-09	5.69135e-08
ENSG00000132763.15	chr1	45500300	45513382	13083	+	protein_coding	MMACHC	HGNC:24525	OTTHUMG00000007742.6	ENSG00000132763	25974	5049	-1.00476	5.02334	4.93317e-09	5.73888e-08
ENSG00000006634.8	chr7	87876216	87909553	33338	+	protein_coding	DBF4	HGNC:17364	OTTHUMG00000131034.7	ENSG00000006634	10926	4595	-1.62071	4.1491	5.12601e-09	5.95928e-08
ENSG00000141179.14	chr17	55751051	55842830	91780	+	protein_coding	PCTP	HGNC:8752	OTTHUMG00000177859.3	ENSG00000141179	58488	5808	-1.0947	4.59311	5.13269e-09	5.96312e-08
ENSG00000136161.13	chr13	48488963	48533256	44294	-	protein_coding	RCBTB2	HGNC:1914	OTTHUMG00000016902.3	ENSG00000136161	1102	3541	1.55617	4.43128	5.27557e-09	6.12508e-08
ENSG00000103995.14	chr15	48712928	48811146	98219	-	protein_coding	CEP152	HGNC:29298	OTTHUMG00000172219.3	ENSG00000103995	22995	8165	-1.32776	4.39743	5.28917e-09	6.13683e-08
ENSG00000188738.16	chr2	185738804	185833290	94487	+	protein_coding	FSIP2	HGNC:21675	OTTHUMG00000153874.7	ENSG00000188738	401024	23585	3.71573	-0.360852	5.47728e-09	6.35091e-08
ENSG00000116663.11	chr1	11664200	11674354	10155	+	protein_coding	FBXO6	HGNC:13585	OTTHUMG00000002229.2	ENSG00000116663	26270	1735	-1.62321	2.97053	5.49585e-09	6.36825e-08
ENSG00000185697.17	chr8	66562175	66614247	52073	-	protein_coding	MYBL1	HGNC:7547	OTTHUMG00000164559.5	ENSG00000185697	4603	7239	-2.41527	1.29925	5.53212e-09	6.40275e-08
ENSG00000197299.13	chr15	90717346	90816166	98821	+	protein_coding	BLM	HGNC:1058	OTTHUMG00000149834.7	ENSG00000197299	641	7876	-1.82802	3.83675	5.53289e-09	6.40275e-08
ENSG00000246985.8	chr12	93542022	93571768	29747	-	lncRNA	SOCS2-AS1	HGNC:27054	OTTHUMG00000170159.3	ENSG00000246985	144481	4441	3.62464	-0.645348	5.55934e-09	6.42915e-08
ENSG00000197888.3	chr4	68537173	68576413	39241	-	protein_coding	UGT2B17	HGNC:12547	OTTHUMG00000129305.1	ENSG00000197888	7367	2572	2.85946	7.02461	5.57792e-09	6.44641e-08
ENSG00000261829.1	chr2	231052040	231052637	598	+	lncRNA	ENSG00000261829		OTTHUMG00000176272.1	ENSG00000261829		598	-2.64677	0.604204	5.60479e-09	6.47322e-08
ENSG00000121691.7	chr11	34438934	34472060	33127	+	protein_coding	CAT	HGNC:1516	OTTHUMG00000044353.5	ENSG00000121691	847	3579	0.819148	6.79479	5.64439e-09	6.51468e-08
ENSG00000071282.12	chr3	8501807	8574668	72862	+	protein_coding	LMCD1	HGNC:6633	OTTHUMG00000154971.6	ENSG00000071282	29995	9025	3.18925	0.940547	5.67753e-09	6.54865e-08
ENSG00000141934.10	chr19	281040	291403	10364	-	protein_coding	PLPP2	HGNC:9230	OTTHUMG00000180530.9	ENSG00000141934	8612	6958	0.952477	5.34069	5.72425e-09	6.59823e-08
ENSG00000124788.19	chr6	16299112	16761491	462380	-	protein_coding	ATXN1	HGNC:10548	OTTHUMG00000014303.5	ENSG00000124788	6310	19278	1.58784	5.59764	5.72934e-09	6.59978e-08
ENSG00000005893.17	chrX	120426148	120469365	43218	-	protein_coding	LAMP2	HGNC:6501	OTTHUMG00000022301.5	ENSG00000005893	3920	10628	0.841142	7.72121	5.75637e-09	6.62659e-08
ENSG00000187889.13	chr1	56718789	56819696	100908	-	protein_coding	FYB2	HGNC:27295	OTTHUMG00000008281.4	ENSG00000187889	199920	4648	-2.15797	2.64826	5.80785e-09	6.6815e-08
ENSG00000139192.12	chr12	6451690	6466517	14828	+	protein_coding	TAPBPL	HGNC:30683	OTTHUMG00000168317.2	ENSG00000139192	55080	3188	1.56892	4.23259	5.87459e-09	6.75386e-08
ENSG00000240875.6	chr3	156747343	156817062	69720	-	lncRNA	LINC00886	HGNC:48572	OTTHUMG00000158647.5	ENSG00000240875	730091	3961	2.77398	0.270354	5.88611e-09	6.7627e-08
ENSG00000176293.20	chr19	58059239	58086310	27072	+	protein_coding	ZNF135	HGNC:12919	OTTHUMG00000160719.5	ENSG00000176293	7694	6418	-3.3224	-0.0439708	6.29308e-09	7.22557e-08
ENSG00000243955.6	chr6	52791371	52803860	12490	-	protein_coding	GSTA1	HGNC:4626	OTTHUMG00000014861.2	ENSG00000243955	2938	1262	-1.3576	3.30342	6.42175e-09	7.36851e-08
ENSG00000150995.21	chr3	4493345	4847506	354162	+	protein_coding	ITPR1	HGNC:6180	OTTHUMG00000154996.16	ENSG00000150995	3708	32120	1.69377	4.90753	6.46244e-09	7.41037e-08
ENSG00000172250.18	chr22	42500553	42512562	12010	+	transcribed_unitary_pseudogene	SERHL	HGNC:14408	OTTHUMG00000150888.6	ENSG00000172250	94009	3020	1.65827	2.97811	6.65782e-09	7.62945e-08
ENSG00000107897.20	chr10	27168135	27243046	74912	-	protein_coding	ACBD5	HGNC:23338	OTTHUMG00000017854.6	ENSG00000107897	91452	11794	0.890949	6.29309	6.81947e-09	7.80963e-08
ENSG00000114948.13	chr2	206443532	206621127	177596	+	protein_coding	ADAM23	HGNC:202	OTTHUMG00000132919.5	ENSG00000114948	8745	6425	1.78154	3.10442	6.97179e-09	7.97888e-08
ENSG00000149582.16	chr11	118531041	118547280	16240	+	protein_coding	TMEM25	HGNC:25890	OTTHUMG00000166339.4	ENSG00000149582	84866	5529	0.905185	5.53851	7.10837e-09	8.12991e-08
ENSG00000134247.10	chr1	116909916	116990353	80438	+	protein_coding	PTGFRN	HGNC:9601	OTTHUMG00000012028.2	ENSG00000134247	5738	6488	0.846566	5.9745	7.1975e-09	8.22652e-08
ENSG00000169718.18	chr17	82057506	82065887	8382	-	protein_coding	DUS1L	HGNC:30086	OTTHUMG00000178525.4	ENSG00000169718	64118	5999	-0.846552	7.14612	7.30213e-09	8.34069e-08
ENSG00000278530.5	chrX	80228489	80335364	106876	-	transcribed_unitary_pseudogene	CHMP1B2P	HGNC:49380	OTTHUMG00000021903.3	ENSG00000278530	101060146	7046	2.00386	2.13046	7.36232e-09	8.404e-08
ENSG00000118263.16	chr2	207074137	207173856	99720	-	protein_coding	KLF7	HGNC:6350	OTTHUMG00000132935.4	ENSG00000118263	8609	9616	1.61971	2.9403	7.38438e-09	8.42374e-08
ENSG00000057657.17	chr6	105993463	106109939	116477	+	protein_coding	PRDM1	HGNC:9346	OTTHUMG00000015299.8	ENSG00000057657	639	6750	-4.92908	-0.829758	7.45541e-09	8.49927e-08
ENSG00000166886.13	chr12	57089043	57095476	6434	+	protein_coding	NAB2	HGNC:7627	OTTHUMG00000171192.2	ENSG00000166886	4665	2861	1.31158	3.75654	7.53903e-09	8.58904e-08
ENSG00000128965.13	chr15	40952962	40956512	3551	+	protein_coding	CHAC1	HGNC:28680	OTTHUMG00000130208.11	ENSG00000128965	79094	2051	-3.97412	3.22749	7.55303e-09	8.59943e-08
ENSG00000267815.1	chr19	50310022	50310539	518	-	lncRNA	ENSG00000267815		OTTHUMG00000183045.1	ENSG00000267815		457	2.0824	0.361298	7.66201e-09	8.71789e-08
ENSG00000198934.5	chrX	76427710	76431342	3633	+	protein_coding	MAGEE1	HGNC:24934	OTTHUMG00000021879.3	ENSG00000198934	57692	3633	1.24872	3.36832	7.68041e-09	8.73319e-08
ENSG00000205336.14	chr16	57610652	57665580	54929	+	protein_coding	ADGRG1	HGNC:4512	OTTHUMG00000176742.24	ENSG00000205336	9289	9011	1.20454	6.6188	7.76334e-09	8.81759e-08
ENSG00000197461.13	chr7	497258	520296	23039	-	protein_coding	PDGFA	HGNC:8799	OTTHUMG00000151412.6	ENSG00000197461	5154	4588	1.08502	3.93282	7.76464e-09	8.81759e-08
ENSG00000188050.3	chr7	122697735	122699117	1383	-	protein_coding	RNF133	HGNC:21154	OTTHUMG00000157092.2	ENSG00000188050	168433	1383	-2.53154	0.371763	7.85455e-09	8.91396e-08
ENSG00000167371.21	chr16	29811382	29815892	4511	+	protein_coding	PRRT2	HGNC:30500	OTTHUMG00000177142.66	ENSG00000167371	112476	3755	1.79578	2.92227	7.87458e-09	8.93094e-08
ENSG00000189362.12	chr2	190504338	190534722	30385	-	protein_coding	NEMP2	HGNC:33700	OTTHUMG00000154454.3	ENSG00000189362	100131211	6525	-1.4957	2.74696	7.88178e-09	8.93336e-08
ENSG00000204991.11	chr16	89818179	89871319	53141	+	protein_coding	SPIRE2	HGNC:30623	OTTHUMG00000173039.3	ENSG00000204991	84501	7999	0.925878	6.31695	7.98673e-09	9.0465e-08
ENSG00000262903.1	chr17	3655621	3658092	2472	-	lncRNA	CTNS-AS1	HGNC:56090	OTTHUMG00000177717.1	ENSG00000262903		874	1.92038	1.99345	8.04048e-09	9.10153e-08
ENSG00000129038.16	chr15	73925989	73952137	26149	+	protein_coding	LOXL1	HGNC:6665	OTTHUMG00000137595.5	ENSG00000129038	4016	3637	1.18296	3.97317	8.10045e-09	9.15899e-08
ENSG00000123130.17	chrX	23701055	23766475	65421	-	protein_coding	ACOT9	HGNC:17152	OTTHUMG00000021257.6	ENSG00000123130	23597	6244	1.06448	5.41011	8.10502e-09	9.15899e-08
ENSG00000172943.21	chrX	53936676	54048958	112283	-	protein_coding	PHF8	HGNC:20672	OTTHUMG00000021622.4	ENSG00000172943	23133	10104	-0.850879	7.34886	8.10794e-09	9.15899e-08
ENSG00000233967.7	chr6	80441295	80466674	25380	+	lncRNA	ENSG00000233967		OTTHUMG00000015092.6	ENSG00000233967		6270	2.45181	0.28213	8.11201e-09	9.15899e-08
ENSG00000138448.13	chr2	186590010	186680901	90892	+	protein_coding	ITGAV	HGNC:6150	OTTHUMG00000132635.6	ENSG00000138448	3685	19336	0.848095	7.3797	8.15898e-09	9.20612e-08
ENSG00000287778.2	chr4	11426874	11467802	40929	+	lncRNA	ENSG00000287778		OTTHUMG00000195191.1	ENSG00000287778		8502	2.09284	0.931908	8.18136e-09	9.22548e-08
ENSG00000160991.17	chr7	102433106	102456825	23720	+	protein_coding	ORAI2	HGNC:21667	OTTHUMG00000157722.4	ENSG00000160991	80228	11107	0.92873	5.13984	8.19112e-09	9.23058e-08
ENSG00000106484.16	chr7	130486171	130506465	20295	+	protein_coding	MEST	HGNC:7028	OTTHUMG00000156661.29	ENSG00000106484	4232	4767	-1.02591	4.80639	8.34604e-09	9.39916e-08
ENSG00000198792.13	chr22	38219291	38273010	53720	-	protein_coding	TMEM184B	HGNC:1310	OTTHUMG00000030557.18	ENSG00000198792	25829	7056	0.819155	6.28955	8.40505e-09	9.45957e-08
ENSG00000137310.13	chr6	31158331	31167159	8829	+	protein_coding	TCF19	HGNC:11629	OTTHUMG00000031274.4	ENSG00000137310	6941	5628	-1.11187	5.76854	8.45777e-09	9.51284e-08
ENSG00000285744.1	chr8	78805293	78956082	150790	+	lncRNA	ENSG00000285744		OTTHUMG00000192693.1	ENSG00000285744		2921	4.01939	-0.584785	8.47428e-09	9.52533e-08
ENSG00000081665.14	chr19	19785839	19821751	35913	-	protein_coding	ZNF506	HGNC:23780	OTTHUMG00000182367.5	ENSG00000081665	440515	9537	-1.19427	4.11448	8.56993e-09	9.62671e-08
ENSG00000144278.15	chr2	153871922	154453979	582058	+	protein_coding	GALNT13	HGNC:23242	OTTHUMG00000131917.5	ENSG00000144278	114805	6641	1.04327	5.37984	8.7585e-09	9.83227e-08
ENSG00000121957.15	chr1	108875350	108934545	59196	+	protein_coding	GPSM2	HGNC:29501	OTTHUMG00000011730.5	ENSG00000121957	29899	19578	-1.2686	4.74928	9.04104e-09	1.0143e-07
ENSG00000291044.1	chr22	21102984	21122286	19303	+	lncRNA	ENSG00000291044			ENSG00000291044		6589	1.51538	2.18395	9.26371e-09	1.03862e-07
ENSG00000111269.3	chr12	12611827	12645108	33282	+	protein_coding	CREBL2	HGNC:2350	OTTHUMG00000168704.2	ENSG00000111269	1389	3922	0.848821	6.66532	9.60166e-09	1.07582e-07
ENSG00000106128.19	chr7	30938669	30993254	54586	+	protein_coding	GHRHR	HGNC:4266	OTTHUMG00000152801.4	ENSG00000106128	2692	3134	-5.5475	-0.316067	9.65345e-09	1.0799e-07
ENSG00000196684.12	chr19	16134028	16158575	24548	+	protein_coding	HSH2D	HGNC:24920	OTTHUMG00000182256.5	ENSG00000196684	84941	3398	1.26937	4.3255	9.65437e-09	1.0799e-07
ENSG00000136158.12	chr13	80335976	80341126	5151	-	protein_coding	SPRY2	HGNC:11270	OTTHUMG00000017140.3	ENSG00000136158	10253	3213	3.02224	1.24322	9.65643e-09	1.0799e-07
ENSG00000187024.15	chr9	127690348	127724873	34526	-	protein_coding	PTRH1	HGNC:27039	OTTHUMG00000020710.9	ENSG00000187024	138428	4072	-1.32623	3.49315	9.81259e-09	1.09667e-07
ENSG00000171033.13	chr8	78516340	78605267	88928	+	protein_coding	PKIA	HGNC:9017	OTTHUMG00000164618.2	ENSG00000171033	5569	4015	2.29811	2.14813	9.8712e-09	1.10252e-07
ENSG00000158710.15	chr1	159918107	159925507	7401	-	protein_coding	TAGLN2	HGNC:11554	OTTHUMG00000022793.3	ENSG00000158710	8407	2262	1.03896	5.16665	9.94183e-09	1.10971e-07
ENSG00000172985.11	chr2	109129205	109504634	375430	+	protein_coding	SH3RF3	HGNC:24699	OTTHUMG00000153439.7	ENSG00000172985	344558	5948	-2.8926	0.560726	1.01179e-08	1.12865e-07
ENSG00000133243.10	chr19	1985438	2034881	49444	-	protein_coding	BTBD2	HGNC:15504	OTTHUMG00000180017.7	ENSG00000133243	55643	5934	0.896915	6.76492	1.02846e-08	1.14652e-07
ENSG00000247315.4	chr20	297570	300321	2752	+	protein_coding	ZCCHC3	HGNC:16230	OTTHUMG00000188280.2	ENSG00000247315	85364	2752	-0.934375	5.64966	1.03123e-08	1.14888e-07
ENSG00000240849.11	chr20	50118254	50153734	35481	-	protein_coding	PEDS1	HGNC:16735	OTTHUMG00000152625.5	ENSG00000240849	387521	7931	0.831022	5.58658	1.04893e-08	1.16787e-07
ENSG00000100031.19	chr22	24594811	24629005	34195	+	protein_coding	GGT1	HGNC:4250	OTTHUMG00000030859.34	ENSG00000100031	2678	4375	1.33797	3.58006	1.05344e-08	1.17214e-07
ENSG00000170017.12	chr3	105366909	105576900	209992	+	protein_coding	ALCAM	HGNC:400	OTTHUMG00000159192.2	ENSG00000170017	214	7179	-1.08389	6.53638	1.06804e-08	1.18764e-07
ENSG00000106258.15	chr7	99648194	99679998	31805	-	protein_coding	CYP3A5	HGNC:2638	OTTHUMG00000156724.4	ENSG00000106258	1577	9817	3.41192	1.53992	1.07947e-08	1.19959e-07
ENSG00000272398.6	chr6	106969831	106975627	5797	-	protein_coding	CD24	HGNC:1645	OTTHUMG00000188439.3	ENSG00000272398	100133941	3096	2.19239	2.1996	1.08703e-08	1.20723e-07
ENSG00000165140.12	chr9	94603133	94640249	37117	-	protein_coding	FBP1	HGNC:3606	OTTHUMG00000020268.3	ENSG00000165140	2203	1910	0.993902	5.55817	1.09497e-08	1.21529e-07
ENSG00000115306.16	chr2	54456317	54671446	215130	+	protein_coding	SPTBN1	HGNC:11275	OTTHUMG00000133746.7	ENSG00000115306	6711	18473	1.19989	7.72942	1.10865e-08	1.22969e-07
ENSG00000188766.13	chr19	38388421	38399587	11167	+	protein_coding	SPRED3	HGNC:31041	OTTHUMG00000182082.4	ENSG00000188766	399473	5864	1.38064	3.01763	1.13115e-08	1.25386e-07
ENSG00000067704.10	chr1	220094132	220148041	53910	+	protein_coding	IARS2	HGNC:29685	OTTHUMG00000037287.4	ENSG00000067704	55699	4135	-0.965472	7.94743	1.13377e-08	1.25598e-07
ENSG00000065308.5	chr6	52497408	52577060	79653	-	protein_coding	TRAM2	HGNC:16855	OTTHUMG00000014850.2	ENSG00000065308	9697	7047	0.896521	6.16182	1.15208e-08	1.27546e-07
ENSG00000002834.18	chr17	38869859	38921770	51912	+	protein_coding	LASP1	HGNC:6513	OTTHUMG00000133182.8	ENSG00000002834	3927	7061	0.781847	7.36824	1.17749e-08	1.30277e-07
ENSG00000131831.18	chrX	17800049	17861337	61289	-	protein_coding	RAI2	HGNC:9835	OTTHUMG00000021209.6	ENSG00000131831	10742	2622	1.80792	4.7135	1.17845e-08	1.30302e-07
ENSG00000142102.16	chr11	289126	296107	6982	+	protein_coding	PGGHG	HGNC:26210	OTTHUMG00000153218.5	ENSG00000142102	80162	5269	1.05346	5.1428	1.18958e-08	1.31381e-07
ENSG00000123983.15	chr2	222860942	222944639	83698	+	protein_coding	ACSL3	HGNC:3570	OTTHUMG00000133160.6	ENSG00000123983	2181	14436	-1.36414	7.9986	1.19004e-08	1.31381e-07
ENSG00000163818.20	chr3	45823316	45916042	92727	-	protein_coding	LZTFL1	HGNC:6741	OTTHUMG00000133452.12	ENSG00000163818	54585	9391	-1.22327	3.33418	1.19044e-08	1.31381e-07
ENSG00000102098.19	chrX	18239313	18354688	115376	-	protein_coding	SCML2	HGNC:10581	OTTHUMG00000021212.4	ENSG00000102098	10389	4327	-1.72891	2.98075	1.19747e-08	1.32073e-07
ENSG00000139190.17	chr12	6462237	6470677	8441	-	protein_coding	VAMP1	HGNC:12642	OTTHUMG00000168269.2	ENSG00000139190	6843	3270	1.36526	3.30493	1.2001e-08	1.32281e-07
ENSG00000110090.13	chr11	68754620	68844410	89791	-	protein_coding	CPT1A	HGNC:2328	OTTHUMG00000167892.6	ENSG00000110090	1374	6571	0.943757	7.48727	1.22856e-08	1.35333e-07
ENSG00000156976.17	chr3	186783205	186789897	6693	+	protein_coding	EIF4A2	HGNC:3284	OTTHUMG00000156564.6	ENSG00000156976	1974	6130	0.979508	8.20022	1.24724e-08	1.37306e-07
ENSG00000206140.12	chr22	21466423	21471269	4847	+	protein_coding	TMEM191C	HGNC:33601	OTTHUMG00000150780.3	ENSG00000206140	645426	4299	1.53213	2.23856	1.25726e-08	1.38322e-07
ENSG00000100307.13	chr22	39120167	39152680	32514	-	protein_coding	CBX7	HGNC:1557	OTTHUMG00000150418.4	ENSG00000100307	23492	7467	1.17228	4.75409	1.27062e-08	1.39705e-07
ENSG00000133639.6	chr12	92140278	92145846	5569	-	protein_coding	BTG1	HGNC:1130	OTTHUMG00000170092.6	ENSG00000133639	694	4855	1.27697	5.71921	1.28171e-08	1.40836e-07
ENSG00000114270.18	chr3	48564073	48595329	31257	-	protein_coding	COL7A1	HGNC:2214	OTTHUMG00000133541.3	ENSG00000114270	1294	11133	1.10735	5.36874	1.29069e-08	1.41735e-07
ENSG00000181830.9	chr11	45804072	45813016	8945	+	protein_coding	SLC35C1	HGNC:20197	OTTHUMG00000166519.3	ENSG00000181830	55343	3875	0.944463	5.4468	1.30476e-08	1.4319e-07
ENSG00000141664.10	chr18	62523025	62587709	64685	+	protein_coding	ZCCHC2	HGNC:22916	OTTHUMG00000180165.3	ENSG00000141664	54877	10213	-0.985042	5.49791	1.30785e-08	1.43441e-07
ENSG00000111670.16	chr12	101745499	101830959	85461	-	protein_coding	GNPTAB	HGNC:29670	OTTHUMG00000170444.3	ENSG00000111670	79158	9774	1.09253	7.01165	1.32521e-08	1.45254e-07
ENSG00000166881.10	chr12	57055643	57088063	32421	-	protein_coding	NEMP1	HGNC:29001	OTTHUMG00000171021.2	ENSG00000166881	23306	5730	-1.35473	5.63742	1.34226e-08	1.47031e-07
ENSG00000125871.14	chr20	17969018	17991122	22105	+	protein_coding	MGME1	HGNC:16205	OTTHUMG00000031955.3	ENSG00000125871	92667	2231	-0.935349	5.39734	1.34985e-08	1.47771e-07
ENSG00000196616.14	chr4	99304971	99352760	47790	-	protein_coding	ADH1B	HGNC:250	OTTHUMG00000161413.4	ENSG00000196616	125	10770	8.67451	0.516152	1.37114e-08	1.50009e-07
ENSG00000158825.6	chr1	20589086	20618903	29818	+	protein_coding	CDA	HGNC:1712	OTTHUMG00000002845.2	ENSG00000158825	978	820	2.60195	-0.110237	1.37762e-08	1.50624e-07
ENSG00000158122.12	chr9	96639577	96655317	15741	-	protein_coding	PRXL2C	HGNC:16881	OTTHUMG00000020299.2	ENSG00000158122	195827	3098	1.35718	3.28599	1.40056e-08	1.53038e-07
ENSG00000125347.15	chr5	132440440	132508719	68280	-	protein_coding	IRF1	HGNC:6116	OTTHUMG00000059497.17	ENSG00000125347	3659	12265	2.31654	4.31856	1.41988e-08	1.55052e-07
ENSG00000023191.17	chr11	494512	507300	12789	-	protein_coding	RNH1	HGNC:10074	OTTHUMG00000119086.10	ENSG00000023191	6050	7374	0.939991	6.76585	1.43064e-08	1.56131e-07
ENSG00000089041.17	chr12	121132819	121188032	55214	+	protein_coding	P2RX7	HGNC:8537	OTTHUMG00000169153.6	ENSG00000089041	5027	5546	3.85679	-0.717686	1.49616e-08	1.63181e-07
ENSG00000105849.6	chr7	19695461	19709037	13577	-	protein_coding	POLR1F	HGNC:18027	OTTHUMG00000152497.2	ENSG00000105849	221830	3948	-1.04932	5.81444	1.49773e-08	1.63251e-07
ENSG00000197978.10	chr15	82429816	82439153	9338	+	protein_coding	GOLGA6L9	HGNC:37229	OTTHUMG00000170547.4	ENSG00000197978	440295	6778	1.19151	4.54534	1.51426e-08	1.6495e-07
ENSG00000254089.2	chr8	93259667	93298528	38862	+	lncRNA	ENSG00000254089		OTTHUMG00000164236.2	ENSG00000254089		1202	-2.69333	0.485033	1.53002e-08	1.66564e-07
ENSG00000158691.15	chr6	28378955	28399747	20793	-	protein_coding	ZSCAN12	HGNC:13172	OTTHUMG00000014522.1	ENSG00000158691	9753	11366	-1.27837	4.4347	1.5711e-08	1.70931e-07
ENSG00000133731.10	chr8	81656914	81686331	29418	-	protein_coding	IMPA1	HGNC:6050	OTTHUMG00000164682.4	ENSG00000133731	3612	4405	0.83219	6.5819	1.58042e-08	1.7184e-07
ENSG00000176438.13	chr14	95407266	95516650	109385	-	protein_coding	SYNE3	HGNC:19861	OTTHUMG00000171632.4	ENSG00000176438	161176	18219	1.99526	2.15712	1.58346e-08	1.72063e-07
ENSG00000155629.15	chr10	96593315	96720514	127200	-	protein_coding	PIK3AP1	HGNC:30034	OTTHUMG00000018838.3	ENSG00000155629	118788	5688	1.54222	4.31439	1.58751e-08	1.72397e-07
ENSG00000270619.1	chrX	118278159	118283367	5209	+	processed_pseudogene	ENSG00000270619		OTTHUMG00000185062.1	ENSG00000270619		190	-5.06586	-0.711375	1.61455e-08	1.75226e-07
ENSG00000241743.4	chrX	113616300	114059289	442990	-	lncRNA	XACT	HGNC:45056	OTTHUMG00000022220.5	ENSG00000241743		347964	-5.55691	-0.298723	1.61879e-08	1.75578e-07
ENSG00000106268.16	chr7	2242226	2251146	8921	+	protein_coding	NUDT1	HGNC:8048	OTTHUMG00000023072.6	ENSG00000106268	4521	2089	-1.68927	3.91408	1.62483e-08	1.76125e-07
ENSG00000249641.2	chr12	53935328	53939643	4316	-	lncRNA	HOXC13-AS	HGNC:43753	OTTHUMG00000160009.2	ENSG00000249641	100874366	1408	1.69298	2.09507	1.62677e-08	1.76226e-07
ENSG00000173611.18	chr9	124942608	125143528	200921	-	protein_coding	SCAI	HGNC:26709	OTTHUMG00000020667.4	ENSG00000173611	286205	13036	1.06596	5.28943	1.63012e-08	1.76482e-07
ENSG00000189067.14	chr16	11547722	11636381	88660	-	protein_coding	LITAF	HGNC:16841	OTTHUMG00000177415.6	ENSG00000189067	9516	5058	2.02208	3.40788	1.64051e-08	1.77497e-07
ENSG00000067082.15	chr10	3775996	3785281	9286	-	protein_coding	KLF6	HGNC:2235	OTTHUMG00000017567.2	ENSG00000067082	1316	6139	2.17221	6.16529	1.64608e-08	1.7799e-07
ENSG00000147872.10	chr9	19108375	19149290	40916	-	protein_coding	PLIN2	HGNC:248	OTTHUMG00000019624.3	ENSG00000147872	123	5011	-1.35807	2.9652	1.65094e-08	1.78406e-07
ENSG00000268658.5	chr19	21483374	21503238	19865	+	lncRNA	LINC00664	HGNC:44319	OTTHUMG00000182847.2	ENSG00000268658	400680	5889	-5.02401	-0.0572749	1.67899e-08	1.81327e-07
ENSG00000169435.14	chr4	73571550	73620631	49082	-	protein_coding	RASSF6	HGNC:20796	OTTHUMG00000130007.3	ENSG00000169435	166824	6630	1.32962	3.79079	1.69418e-08	1.82856e-07
ENSG00000162729.14	chr1	160091340	160098943	7604	-	protein_coding	IGSF8	HGNC:17813	OTTHUMG00000024075.6	ENSG00000162729	93185	2592	0.861538	6.0464	1.71327e-08	1.84802e-07
ENSG00000278558.5	chr22	18527802	18530573	2772	+	protein_coding	TMEM191B	HGNC:33600	OTTHUMG00000188353.3	ENSG00000278558	728229	2067	1.36448	2.69344	1.7461e-08	1.88228e-07
ENSG00000004809.14	chr6	110424687	110476641	51955	-	protein_coding	SLC22A16	HGNC:20302	OTTHUMG00000016171.5	ENSG00000004809	85413	3907	3.21262	-0.587718	1.75256e-08	1.88712e-07
ENSG00000246228.7	chr8	127289808	127482139	192332	-	lncRNA	CASC8	HGNC:45129	OTTHUMG00000187906.1	ENSG00000246228	727677	2351	-2.40035	1.74745	1.75272e-08	1.88712e-07
ENSG00000146263.12	chr6	97142161	97283217	141057	-	protein_coding	MMS22L	HGNC:21475	OTTHUMG00000015248.4	ENSG00000146263	253714	21793	-1.47936	5.52236	1.78037e-08	1.91572e-07
ENSG00000235560.4	chr16	30534752	30537149	2398	+	lncRNA	ZNF747-DT	HGNC:55668	OTTHUMG00000176947.2	ENSG00000235560	107984875	1832	-1.75544	1.77101	1.82352e-08	1.96095e-07
ENSG00000124098.10	chr20	56358974	56368663	9690	+	protein_coding	FAM210B	HGNC:16102	OTTHUMG00000032793.3	ENSG00000124098	116151	3518	0.956721	6.61721	1.9018e-08	2.04388e-07
ENSG00000008394.13	chr12	16347142	16609259	262118	+	protein_coding	MGST1	HGNC:7061	OTTHUMG00000168816.5	ENSG00000008394	4257	7441	1.21098	6.8078	1.9069e-08	2.04812e-07
ENSG00000103316.12	chr16	21238874	21303083	64210	-	protein_coding	CRYM	HGNC:2418	OTTHUMG00000090707.4	ENSG00000103316	1428	3593	-1.87067	5.23836	1.914e-08	2.05449e-07
ENSG00000184635.16	chr19	19900913	19963464	62552	+	protein_coding	ZNF93	HGNC:13169	OTTHUMG00000182371.4	ENSG00000184635	81931	5579	-1.82877	3.15897	1.92737e-08	2.06759e-07
ENSG00000111206.13	chr12	2857680	2877174	19495	-	protein_coding	FOXM1	HGNC:3818	OTTHUMG00000168118.2	ENSG00000111206	2305	4919	-1.31399	6.70503	1.93345e-08	2.07284e-07
ENSG00000286529.1	chr18	74293217	74298662	5446	+	lncRNA	ENSG00000286529		OTTHUMG00000194893.1	ENSG00000286529		1467	-3.21836	0.0427017	1.95557e-08	2.09529e-07
ENSG00000130477.16	chr19	17601336	17688365	87030	-	protein_coding	UNC13A	HGNC:23150	OTTHUMG00000163877.4	ENSG00000130477	23025	11180	-3.13437	1.82838	2.00217e-08	2.14391e-07
ENSG00000037042.9	chr17	42659284	42667006	7723	+	protein_coding	TUBG2	HGNC:12419	OTTHUMG00000180640.2	ENSG00000037042	27175	2793	1.06011	4.64197	2.02015e-08	2.16186e-07
ENSG00000197119.13	chr14	100291116	100306547	15432	-	protein_coding	SLC25A29	HGNC:20116	OTTHUMG00000171569.5	ENSG00000197119	123096	7446	0.943645	6.03867	2.1195e-08	2.2668e-07
ENSG00000163528.13	chr3	14112077	14124870	12794	-	protein_coding	CHCHD4	HGNC:26467	OTTHUMG00000129805.4	ENSG00000163528	131474	1772	-0.897758	5.12876	2.12758e-08	2.27406e-07
ENSG00000154134.15	chr11	124865432	124881471	16040	+	protein_coding	ROBO3	HGNC:13433	OTTHUMG00000165934.3	ENSG00000154134	64221	6981	-2.66815	1.49289	2.1482e-08	2.29391e-07
ENSG00000185869.15	chr19	36888124	36916291	28168	-	protein_coding	ZNF829	HGNC:34032	OTTHUMG00000048161.3	ENSG00000185869	374899	7742	-1.29823	3.6425	2.14875e-08	2.29391e-07
ENSG00000224295.3	chr11	5518441	5524955	6515	-	unitary_pseudogene	OLFM5P	HGNC:51927	OTTHUMG00000066889.3	ENSG00000224295		1479	3.05676	0.329012	2.22533e-08	2.37422e-07
ENSG00000144452.15	chr2	214931542	215138626	207085	-	protein_coding	ABCA12	HGNC:14637	OTTHUMG00000154801.4	ENSG00000144452	26154	9614	-5.95146	1.60487	2.24963e-08	2.3987e-07
ENSG00000226268.3	chr11	49433480	49434438	959	-	processed_pseudogene	ENSG00000226268		OTTHUMG00000166675.3	ENSG00000226268		959	-0.968808	4.54023	2.30476e-08	2.456e-07
ENSG00000237330.3	chr1	1070967	1074306	3340	-	protein_coding	RNF223	HGNC:40020	OTTHUMG00000185582.2	ENSG00000237330	401934	1900	1.30331	3.43776	2.31286e-08	2.46314e-07
ENSG00000168237.18	chr3	52287089	52295257	8169	+	protein_coding	GLYCTK	HGNC:24247	OTTHUMG00000158380.2	ENSG00000168237	132158	4794	-1.53781	3.0513	2.32356e-08	2.47305e-07
ENSG00000186517.14	chr1	161046946	161069970	23025	-	protein_coding	ARHGAP30	HGNC:27414	OTTHUMG00000031477.4	ENSG00000186517	257106	5064	3.01787	0.717752	2.35145e-08	2.50122e-07
ENSG00000276085.1	chr17	36194869	36196758	1890	-	protein_coding	CCL3L1	HGNC:10628	OTTHUMG00000188419.1	ENSG00000276085	414062	1469	3.12432	1.43276	2.3549e-08	2.50338e-07
ENSG00000154309.9	chr1	222815022	223005995	190974	+	protein_coding	DISP1	HGNC:19711		ENSG00000154309	84976	13030	-1.03322	4.31471	2.39149e-08	2.54074e-07
ENSG00000251615.3	chr4	8355090	8358338	3249	-	lncRNA	ENSG00000251615		OTTHUMG00000160053.5	ENSG00000251615		3249	1.78153	1.44198	2.44346e-08	2.59439e-07
ENSG00000156273.16	chr21	29194071	29630751	436681	+	protein_coding	BACH1	HGNC:935	OTTHUMG00000078878.10	ENSG00000156273	571	7666	-1.09488	4.94149	2.46687e-08	2.61767e-07
ENSG00000146670.10	chr11	65066300	65084164	17865	-	protein_coding	CDCA5	HGNC:14626	OTTHUMG00000150420.3	ENSG00000146670	113130	3901	-1.54404	5.39821	2.52643e-08	2.67926e-07
ENSG00000130513.7	chr19	18374731	18389176	14446	+	protein_coding	GDF15	HGNC:30142	OTTHUMG00000183360.6	ENSG00000130513	9518	2087	-1.37215	10.1465	2.53027e-08	2.68172e-07
ENSG00000091490.11	chr4	25747433	25863760	116328	-	protein_coding	SEL1L3	HGNC:29108	OTTHUMG00000160331.6	ENSG00000091490	23231	7483	0.976001	6.03285	2.53714e-08	2.68739e-07
ENSG00000137877.10	chr15	41848146	41894053	45908	-	protein_coding	SPTBN5	HGNC:15680	OTTHUMG00000172720.4	ENSG00000137877	51332	12312	1.63451	2.91815	2.55897e-08	2.70888e-07
ENSG00000105711.14	chr19	35030470	35040449	9980	+	protein_coding	SCN1B	HGNC:10586	OTTHUMG00000182472.5	ENSG00000105711	6324	8200	2.63675	1.65883	2.57159e-08	2.72061e-07
ENSG00000140396.13	chr8	70109782	70403808	294027	-	protein_coding	NCOA2	HGNC:7669	OTTHUMG00000164671.4	ENSG00000140396	10499	10009	0.778112	7.65869	2.61541e-08	2.76531e-07
ENSG00000235105.1	chr1	48435967	48437223	1257	+	processed_pseudogene	ENSG00000235105		OTTHUMG00000007790.1	ENSG00000235105		1257	-1.46742	2.92473	2.62552e-08	2.77434e-07
ENSG00000006062.18	chr17	45263119	45317029	53911	-	protein_coding	MAP3K14	HGNC:6853	OTTHUMG00000180364.13	ENSG00000006062	9020	5668	1.32447	3.89505	2.63345e-08	2.78105e-07
ENSG00000261770.1	chr19	27757184	27760849	3666	-	lncRNA	ENSG00000261770		OTTHUMG00000175751.2	ENSG00000261770		3666	1.4572	3.02002	2.65333e-08	2.80037e-07
ENSG00000063660.9	chr2	240435663	240468076	32414	+	protein_coding	GPC1	HGNC:4449	OTTHUMG00000133349.7	ENSG00000063660	2817	6522	1.02937	4.30084	2.67071e-08	2.81651e-07
ENSG00000171219.9	chr11	64823052	64844653	21602	-	protein_coding	CDC42BPG	HGNC:29829	OTTHUMG00000045365.6	ENSG00000171219	55561	6531	0.8951	6.7867	2.67182e-08	2.81651e-07
ENSG00000163947.12	chr3	56727418	57079329	351912	-	protein_coding	ARHGEF3	HGNC:683	OTTHUMG00000158857.9	ENSG00000163947	50650	6576	1.17235	4.1885	2.74717e-08	2.89421e-07
ENSG00000075275.18	chr22	46360834	46537620	176787	-	protein_coding	CELSR1	HGNC:1850	OTTHUMG00000150423.5	ENSG00000075275	9620	16045	1.07736	5.41786	2.76432e-08	2.91054e-07
ENSG00000104611.12	chr8	19313693	19396218	82526	+	protein_coding	SH2D4A	HGNC:26102	OTTHUMG00000097005.4	ENSG00000104611	63898	4072	0.80113	5.75734	2.7795e-08	2.92478e-07
ENSG00000105281.12	chr19	46774883	46788594	13712	-	protein_coding	SLC1A5	HGNC:10943	OTTHUMG00000183434.3	ENSG00000105281	6510	3332	-0.933573	8.25787	2.7914e-08	2.93555e-07
ENSG00000166816.15	chr16	75111860	75116780	4921	-	protein_coding	LDHD	HGNC:19708	OTTHUMG00000137605.4	ENSG00000166816	197257	2368	2.14357	3.37695	2.80543e-08	2.94855e-07
ENSG00000265168.1	chr17	28573117	28574243	1127	+	lncRNA	ENSG00000265168		OTTHUMG00000179308.1	ENSG00000265168		298	1.64063	1.37318	2.8196e-08	2.96167e-07
ENSG00000182795.13	chr1	207018522	207032756	14235	-	protein_coding	C1orf116	HGNC:28667	OTTHUMG00000036580.3	ENSG00000182795	79098	5501	-0.869026	7.11073	2.87948e-08	3.02277e-07
ENSG00000013374.17	chr7	151341772	151378449	36678	+	protein_coding	NUB1	HGNC:17623	OTTHUMG00000157365.5	ENSG00000013374	51667	5338	0.775954	6.37369	2.88207e-08	3.02369e-07
ENSG00000171492.14	chr1	89821014	89936611	115598	+	protein_coding	LRRC8D	HGNC:16992	OTTHUMG00000010583.5	ENSG00000171492	55144	4852	-1.04142	5.60513	2.93534e-08	3.07774e-07
ENSG00000289559.2	chr6	32893197	32894665	1469	-	lncRNA	ENSG00000289559			ENSG00000289559		1469	-2.15214	0.418518	2.94501e-08	3.08605e-07
ENSG00000241635.8	chr2	233760270	233773300	13031	+	protein_coding	UGT1A1	HGNC:12530	OTTHUMG00000059117.3	ENSG00000241635	54658	4446	2.07162	0.968228	2.95146e-08	3.09097e-07
ENSG00000196873.16	chr9	68232003	68300035	68033	+	protein_coding	ZNG1C	HGNC:18519	OTTHUMG00000184383.3	ENSG00000196873	445571	11966	-0.977927	5.54603	2.95654e-08	3.09445e-07
ENSG00000169499.15	chr8	38901235	38973912	72678	+	protein_coding	PLEKHA2	HGNC:14336	OTTHUMG00000164069.9	ENSG00000169499	59339	6328	1.49403	4.44829	2.97958e-08	3.11671e-07
ENSG00000174276.7	chr11	65116403	65117701	1299	-	protein_coding	ZNHIT2	HGNC:1177	OTTHUMG00000165604.3	ENSG00000174276	741	1299	-1.27549	5.11011	3.01487e-08	3.15177e-07
ENSG00000047644.20	chrX	10015254	10144474	129221	+	protein_coding	WWC3	HGNC:29237	OTTHUMG00000021123.1	ENSG00000047644	55841	7416	1.1027	4.76828	3.0609e-08	3.19799e-07
ENSG00000144677.15	chr3	37861880	37984469	122590	+	protein_coding	CTDSPL	HGNC:16890	OTTHUMG00000155942.4	ENSG00000144677	10217	5876	-0.839552	6.79448	3.06518e-08	3.19864e-07
ENSG00000113212.7	chr5	141172644	141176383	3740	+	protein_coding	PCDHB7	HGNC:8692	OTTHUMG00000129608.4	ENSG00000113212	56129	3740	-2.89228	1.65724	3.06683e-08	3.19864e-07
ENSG00000134874.18	chr13	95578202	95644706	66505	-	protein_coding	DZIP1	HGNC:20908	OTTHUMG00000017224.7	ENSG00000134874	22873	8473	2.1945	0.456855	3.06697e-08	3.19864e-07
ENSG00000148153.14	chr9	112683926	112718149	34224	-	protein_coding	INIP	HGNC:24994	OTTHUMG00000020509.4	ENSG00000148153	58493	4336	-0.92057	5.61645	3.0817e-08	3.21211e-07
ENSG00000135541.22	chr6	135283407	135498434	215028	-	protein_coding	AHI1	HGNC:21575	OTTHUMG00000015631.9	ENSG00000135541	54806	31596	1.0508	5.59667	3.14872e-08	3.28002e-07
ENSG00000069974.17	chr15	55202966	55319113	116148	-	protein_coding	RAB27A	HGNC:9766	OTTHUMG00000131959.5	ENSG00000069974	5873	11345	1.00441	4.48121	3.16008e-08	3.28991e-07
ENSG00000104219.13	chr8	17156482	17224799	68318	+	protein_coding	ZDHHC2	HGNC:18469	OTTHUMG00000163860.5	ENSG00000104219	51201	6282	0.884204	5.60065	3.27621e-08	3.4088e-07
ENSG00000159842.16	chr17	1003519	1229738	226220	-	protein_coding	ABR	HGNC:81	OTTHUMG00000090313.18	ENSG00000159842	29	12532	0.850415	6.88866	3.3571e-08	3.49091e-07
ENSG00000104154.7	chr15	45479606	45522755	43150	-	protein_coding	SLC30A4	HGNC:11015	OTTHUMG00000131439.4	ENSG00000104154	7782	8026	0.900962	8.87182	3.39909e-08	3.53249e-07
ENSG00000158301.20	chrX	102712445	102717733	5289	+	protein_coding	GPRASP2	HGNC:25169	OTTHUMG00000185178.1	ENSG00000158301	114928	3706	0.994571	4.34151	3.47659e-08	3.61081e-07
ENSG00000122591.13	chr7	22889371	23014130	124760	-	protein_coding	HYCC1	HGNC:24587	OTTHUMG00000128435.4	ENSG00000122591	84668	18606	1.53142	3.9559	3.47855e-08	3.61081e-07
ENSG00000109501.15	chr4	6269849	6303265	33417	+	protein_coding	WFS1	HGNC:12762	OTTHUMG00000090431.5	ENSG00000109501	7466	6369	0.950382	5.14012	3.48373e-08	3.61407e-07
ENSG00000112715.26	chr6	43770184	43786487	16304	+	protein_coding	VEGFA	HGNC:12680	OTTHUMG00000014745.14	ENSG00000112715	7422	14431	-0.959853	7.39537	3.50482e-08	3.6338e-07
ENSG00000272619.1	chr7	143363899	143364229	331	+	lncRNA	FAM131B-AS1	HGNC:55208	OTTHUMG00000186356.1	ENSG00000272619		331	3.18226	-0.587996	3.51311e-08	3.64026e-07
ENSG00000171291.9	chr19	11848726	11883750	35025	+	protein_coding	ZNF439	HGNC:20873	OTTHUMG00000156527.3	ENSG00000171291	90594	5207	-1.76428	1.75768	3.52761e-08	3.65313e-07
ENSG00000165476.14	chr10	63521401	63625128	103728	+	protein_coding	REEP3	HGNC:23711	OTTHUMG00000018318.6	ENSG00000165476	221035	5215	1.23997	6.78508	3.56388e-08	3.68854e-07
ENSG00000233621.3	chr1	37350934	37474432	123499	-	lncRNA	ZC3H12A-DT	HGNC:49453	OTTHUMG00000004224.3	ENSG00000233621	728431	3462	1.39348	2.59651	3.59768e-08	3.72133e-07
ENSG00000155846.17	chr5	149730298	149855022	124725	+	protein_coding	PPARGC1B	HGNC:30022	OTTHUMG00000130055.3	ENSG00000155846	133522	12889	-1.42698	3.6617	3.6081e-08	3.72937e-07
ENSG00000132004.13	chr19	12688053	12696631	8579	-	protein_coding	FBXW9	HGNC:28136	OTTHUMG00000150152.4	ENSG00000132004	84261	2103	-1.3034	3.47678	3.60968e-08	3.72937e-07
ENSG00000104524.14	chr8	143603210	143609773	6564	-	protein_coding	PYCR3	HGNC:25846	OTTHUMG00000157010.7	ENSG00000104524	65263	3947	-0.878029	6.3964	3.61397e-08	3.73161e-07
ENSG00000166619.15	chr20	37492472	37527931	35460	-	protein_coding	BLCAP	HGNC:1055	OTTHUMG00000032419.8	ENSG00000166619	10904	7869	0.80112	5.83592	3.62663e-08	3.7425e-07
ENSG00000236671.9	chr10	52230398	52314507	84110	-	lncRNA	PRKG1-AS1	HGNC:45029	OTTHUMG00000018251.4	ENSG00000236671		6307	3.86107	1.55772	3.64314e-08	3.75734e-07
ENSG00000205038.12	chr8	109362461	109537207	174747	+	protein_coding	PKHD1L1	HGNC:20313	OTTHUMG00000164934.4	ENSG00000205038	93035	20621	3.33659	0.0982943	3.66727e-08	3.78001e-07
ENSG00000169562.13	chrX	71212811	71225516	12706	+	protein_coding	GJB1	HGNC:4283	OTTHUMG00000021797.5	ENSG00000169562	2705	4654	2.20206	1.05936	3.69475e-08	3.80611e-07
ENSG00000101079.21	chr20	36651766	36746090	94325	-	protein_coding	NDRG3	HGNC:14462	OTTHUMG00000032398.4	ENSG00000101079	57446	3260	0.953915	6.66006	3.75808e-08	3.86909e-07
ENSG00000138311.18	chr10	62374192	62480288	106097	+	protein_coding	ZNF365	HGNC:18194	OTTHUMG00000192644.2	ENSG00000138311	22891	4960	3.11183	0.614657	3.76993e-08	3.87903e-07
ENSG00000251161.4	chr15	40906811	40910337	3527	+	lncRNA	ENSG00000251161		OTTHUMG00000172510.3	ENSG00000251161		1711	1.87019	1.06146	3.79562e-08	3.90318e-07
ENSG00000142149.9	chr21	31873020	32044633	171614	+	protein_coding	HUNK	HGNC:13326	OTTHUMG00000085019.4	ENSG00000142149	30811	8589	-0.957738	4.45857	3.79842e-08	3.90378e-07
ENSG00000065357.20	chr12	55927319	55954027	26709	+	protein_coding	DGKA	HGNC:2849	OTTHUMG00000170109.14	ENSG00000065357	1606	10098	1.24881	5.70012	3.80135e-08	3.90452e-07
ENSG00000177096.9	chr22	42074248	42079438	5191	+	protein_coding	PHETA2	HGNC:27161	OTTHUMG00000151285.4	ENSG00000177096	150368	2451	-1.24519	4.43943	3.81115e-08	3.91231e-07
ENSG00000160691.19	chr1	154962298	154974395	12098	-	protein_coding	SHC1	HGNC:10840	OTTHUMG00000037295.6	ENSG00000160691	6464	4342	0.845768	5.92996	3.88384e-08	3.98461e-07
ENSG00000215717.7	chr1	109090764	109096934	6171	+	protein_coding	TMEM167B	HGNC:30187	OTTHUMG00000042364.5	ENSG00000215717	56900	3613	0.782839	5.88758	3.89146e-08	3.9901e-07
ENSG00000178467.18	chr3	48989889	49007153	17265	+	protein_coding	P4HTM	HGNC:28858	OTTHUMG00000074057.6	ENSG00000178467	54681	7637	0.753957	6.26834	3.89955e-08	3.99607e-07
ENSG00000162894.12	chr1	206903317	206923247	19931	-	protein_coding	FCMR	HGNC:14315	OTTHUMG00000036457.6	ENSG00000162894	9214	3417	2.83863	0.533186	3.99549e-08	4.09201e-07
ENSG00000116396.15	chr1	110210314	110283100	72787	+	protein_coding	KCNC4	HGNC:6236	OTTHUMG00000011037.11	ENSG00000116396	3749	26071	1.59236	2.8199	4.04685e-08	4.14221e-07
ENSG00000166965.13	chr15	90954881	90963125	8245	+	protein_coding	RCCD1	HGNC:30457	OTTHUMG00000171684.3	ENSG00000166965	91433	4958	-0.935828	4.6007	4.0572e-08	4.15039e-07
ENSG00000139182.15	chr12	7129698	7158945	29248	+	protein_coding	CLSTN3	HGNC:18371	OTTHUMG00000168167.5	ENSG00000139182	9746	6730	1.24069	5.93454	4.06242e-08	4.15332e-07
ENSG00000127129.10	chr1	41478775	41484683	5909	-	protein_coding	EDN2	HGNC:3177	OTTHUMG00000006362.2	ENSG00000127129	1907	1649	1.83336	2.63851	4.07899e-08	4.16785e-07
ENSG00000128641.19	chr2	191245185	191425389	180205	+	protein_coding	MYO1B	HGNC:7596	OTTHUMG00000132718.11	ENSG00000128641	4430	9533	-0.806001	7.1354	4.11943e-08	4.20673e-07
ENSG00000166444.19	chr11	8693351	8910951	217601	-	protein_coding	DENND2B	HGNC:11350	OTTHUMG00000165835.4	ENSG00000166444	6764	14262	1.52188	4.34387	4.1672e-08	4.25305e-07
ENSG00000129810.15	chr3	20160593	20186206	25614	-	protein_coding	SGO1	HGNC:25088	OTTHUMG00000130479.7	ENSG00000129810	151648	3742	-1.92489	3.31962	4.19089e-08	4.27476e-07
ENSG00000154316.16	chr8	11339637	11368452	28816	+	transcribed_unitary_pseudogene	TDH	HGNC:15547	OTTHUMG00000165365.6	ENSG00000154316	157739	2235	2.37183	1.265	4.1952e-08	4.27668e-07
ENSG00000135801.11	chr1	229593134	229626122	32989	-	protein_coding	TAF5L	HGNC:17304	OTTHUMG00000039463.2	ENSG00000135801	27097	6464	-0.984227	5.63428	4.24769e-08	4.32768e-07
ENSG00000272750.1	chr1	222658867	222661512	2646	-	lncRNA	ENSG00000272750		OTTHUMG00000185864.2	ENSG00000272750		2646	1.38001	2.71948	4.26042e-08	4.33815e-07
ENSG00000130511.16	chr19	18418864	18434562	15699	+	protein_coding	SSBP4	HGNC:15676	OTTHUMG00000183362.10	ENSG00000130511	170463	2974	-0.847807	5.304	4.29598e-08	4.37113e-07
ENSG00000197694.19	chr9	128552558	128633662	81105	+	protein_coding	SPTAN1	HGNC:11273	OTTHUMG00000020754.14	ENSG00000197694	6709	16487	0.965345	7.89913	4.29777e-08	4.37113e-07
ENSG00000270885.2	chr17	35731639	35743521	11883	+	protein_coding	RASL10B	HGNC:30295	OTTHUMG00000188385.2	ENSG00000270885	91608	3512	-2.25313	0.427917	4.30964e-08	4.38068e-07
ENSG00000198930.13	chrX	152727484	152733735	6252	-	protein_coding	CSAG1	HGNC:24294	OTTHUMG00000022648.4	ENSG00000198930	158511	1092	1.79105	2.40606	4.36031e-08	4.42963e-07
ENSG00000148660.22	chr10	73812501	73874591	62091	-	protein_coding	CAMK2G	HGNC:1463	OTTHUMG00000018492.4	ENSG00000148660	818	8353	0.777071	6.13522	4.43282e-08	4.50071e-07
ENSG00000213420.8	chr7	100169606	100177381	7776	-	protein_coding	GPC2	HGNC:4450	OTTHUMG00000154894.5	ENSG00000213420	221914	3837	-1.26131	2.65158	4.48504e-08	4.54838e-07
ENSG00000008735.14	chr22	50600793	50613981	13189	+	protein_coding	MAPK8IP2	HGNC:6883	OTTHUMG00000150181.8	ENSG00000008735	23542	5793	-0.952595	5.07457	4.48715e-08	4.54838e-07
ENSG00000178075.20	chr3	113828182	113947174	118993	+	protein_coding	GRAMD1C	HGNC:25252	OTTHUMG00000159340.5	ENSG00000178075	54762	7444	1.29292	4.25558	4.48882e-08	4.54838e-07
ENSG00000051620.11	chr6	138403531	138422197	18667	+	protein_coding	HEBP2	HGNC:15716	OTTHUMG00000015671.4	ENSG00000051620	23593	10352	-0.81172	8.01254	4.49009e-08	4.54838e-07
ENSG00000127561.16	chr16	1989660	1994275	4616	+	protein_coding	SYNGR3	HGNC:11501	OTTHUMG00000128711.5	ENSG00000127561	9143	3395	1.69076	1.87108	4.50925e-08	4.56516e-07
ENSG00000012171.20	chr3	50267558	50277546	9989	+	protein_coding	SEMA3B	HGNC:10724	OTTHUMG00000156970.6	ENSG00000012171	7869	5768	1.55591	5.60002	4.51642e-08	4.5698e-07
ENSG00000110619.18	chr11	3000922	3057613	56692	-	protein_coding	CARS1	HGNC:1493	OTTHUMG00000010927.9	ENSG00000110619	833	10037	-0.839081	5.95896	4.52609e-08	4.57695e-07
ENSG00000186350.12	chr9	134317098	134440585	123488	+	protein_coding	RXRA	HGNC:10477	OTTHUMG00000020887.5	ENSG00000186350	6256	12077	0.797326	6.92137	4.75211e-08	4.8001e-07
ENSG00000077942.19	chr22	45502238	45601135	98898	+	protein_coding	FBLN1	HGNC:3600	OTTHUMG00000151340.4	ENSG00000077942	2192	7285	-3.02334	0.501403	4.7522e-08	4.8001e-07
ENSG00000077684.16	chr4	128809700	128875224	65525	+	protein_coding	JADE1	HGNC:30027	OTTHUMG00000161176.7	ENSG00000077684	79960	9052	-1.11516	4.56071	4.77328e-08	4.81863e-07
ENSG00000166349.11	chr11	36510372	36593156	82785	+	protein_coding	RAG1	HGNC:9831	OTTHUMG00000166392.2	ENSG00000166349	5896	8069	-3.41574	-0.146528	4.79473e-08	4.83752e-07
ENSG00000116991.12	chr1	232397965	232630571	232607	-	protein_coding	SIPA1L2	HGNC:23800	OTTHUMG00000037820.1	ENSG00000116991	57568	8552	-0.937589	6.55133	4.83735e-08	4.87773e-07
ENSG00000021300.14	chr11	73646178	73662819	16642	+	protein_coding	PLEKHB1	HGNC:19079	OTTHUMG00000168030.4	ENSG00000021300	58473	4933	1.27942	4.71846	4.93904e-08	4.97742e-07
ENSG00000075290.8	chr10	100463009	100483744	20736	+	protein_coding	WNT8B	HGNC:12789	OTTHUMG00000018912.2	ENSG00000075290	7479	2144	-2.53363	0.0985196	4.95332e-08	4.98896e-07
ENSG00000205488.9	chr10	5510036	5526246	16211	-	lncRNA	CALML3-AS1	HGNC:44682	OTTHUMG00000168090.2	ENSG00000205488		9205	-1.88511	2.02403	5.0524e-08	5.08585e-07
ENSG00000115840.14	chr2	171783405	171999859	216455	-	protein_coding	SLC25A12	HGNC:10982	OTTHUMG00000134290.4	ENSG00000115840	8604	6126	0.99994	4.66816	5.10304e-08	5.1339e-07
ENSG00000077713.19	chrX	119399336	119454478	55143	+	protein_coding	SLC25A43	HGNC:30557	OTTHUMG00000022272.2	ENSG00000077713	203427	2839	1.25517	4.41215	5.14062e-08	5.16875e-07
ENSG00000162804.14	chr2	240998618	241095568	96951	+	protein_coding	SNED1	HGNC:24696	OTTHUMG00000151803.4	ENSG00000162804	25992	13812	1.2392	4.72076	5.20524e-08	5.23075e-07
ENSG00000197530.13	chr1	1615454	1630605	15152	+	protein_coding	MIB2	HGNC:30577	OTTHUMG00000074647.10	ENSG00000197530	142678	8723	0.929234	5.54914	5.32071e-08	5.34189e-07
ENSG00000196924.19	chrX	154348524	154374634	26111	-	protein_coding	FLNA	HGNC:3754	OTTHUMG00000022712.33	ENSG00000196924	2316	10860	0.965816	7.6936	5.3219e-08	5.34189e-07
ENSG00000183248.12	chr19	7868719	7874390	5672	-	protein_coding	PRR36	HGNC:26172	OTTHUMG00000182504.8	ENSG00000183248	80164	4467	1.01991	4.77687	5.41494e-08	5.43219e-07
ENSG00000173535.15	chr8	23102921	23117445	14525	+	protein_coding	TNFRSF10C	HGNC:11906	OTTHUMG00000097844.4	ENSG00000173535	8794	1545	1.6936	2.0411	5.45951e-08	5.47379e-07
ENSG00000167434.10	chr17	60149942	60170899	20958	+	protein_coding	CA4	HGNC:1375	OTTHUMG00000179987.4	ENSG00000167434	762	2418	-4.54662	-0.4681	5.57407e-08	5.58547e-07
ENSG00000280047.1	chr5	142165767	142168387	2621	+	TEC	ENSG00000280047		OTTHUMG00000162829.1	ENSG00000280047		2621	2.06729	1.57238	5.64991e-08	5.65825e-07
ENSG00000129474.16	chr14	22971177	22982551	11375	-	protein_coding	AJUBA	HGNC:20250	OTTHUMG00000028711.6	ENSG00000129474	84962	5885	-1.37359	4.26549	5.78203e-08	5.78728e-07
ENSG00000154548.9	chr6	89095959	89118071	22113	-	protein_coding	SRSF12	HGNC:21220	OTTHUMG00000015192.3	ENSG00000154548	135295	4538	-3.76288	-0.664326	5.85419e-08	5.85618e-07
ENSG00000196155.13	chr16	67277510	67289499	11990	+	protein_coding	PLEKHG4	HGNC:24501	OTTHUMG00000172936.4	ENSG00000196155	25894	7328	-1.98108	5.24993	5.90638e-08	5.90504e-07
ENSG00000285907.1	chr9	89563537	89604687	41151	-	lncRNA	ENSG00000285907		OTTHUMG00000193385.1	ENSG00000285907		5273	-1.83685	1.75836	5.96378e-08	5.95905e-07
ENSG00000167965.18	chr16	2204248	2209453	5206	+	protein_coding	MLST8	HGNC:24825	OTTHUMG00000128827.6	ENSG00000167965	64223	4360	-0.76451	6.10539	6.03618e-08	6.02798e-07
ENSG00000171130.19	chr7	149872968	149891204	18237	+	protein_coding	ATP6V0E2	HGNC:21723	OTTHUMG00000158094.5	ENSG00000171130	155066	6749	0.960302	6.84963	6.07442e-08	6.06273e-07
ENSG00000263874.2	chr17	38925168	38929384	4217	+	protein_coding	LINC00672	HGNC:44353	OTTHUMG00000178440.3	ENSG00000263874		3692	2.10726	0.46127	6.08016e-08	6.06503e-07
ENSG00000178234.13	chr7	152025674	152122340	96667	+	protein_coding	GALNT11	HGNC:19875	OTTHUMG00000157251.15	ENSG00000178234	63917	8288	0.862897	6.18746	6.18977e-08	6.17087e-07
ENSG00000073417.15	chr15	84980440	85139145	158706	+	protein_coding	PDE8A	HGNC:8793	OTTHUMG00000148670.6	ENSG00000073417	5151	8004	0.810999	5.70652	6.20873e-08	6.18628e-07
ENSG00000198786.2	chrM	12337	14148	1812	+	protein_coding	MT-ND5	HGNC:7461		ENSG00000198786	4540	1812	0.930562	10.9324	6.3057e-08	6.27935e-07
ENSG00000049283.19	chr17	50532682	50543750	11069	+	protein_coding	EPN3	HGNC:18235	OTTHUMG00000162155.6	ENSG00000049283	55040	4503	0.772776	6.80391	6.36248e-08	6.33232e-07
ENSG00000149177.15	chr11	47980425	48170839	190415	+	protein_coding	PTPRJ	HGNC:9673	OTTHUMG00000166573.4	ENSG00000149177	5795	9737	-1.12837	6.65702	6.45479e-08	6.42057e-07
ENSG00000146243.14	chr6	78867551	78946440	78890	+	protein_coding	IRAK1BP1	HGNC:17368	OTTHUMG00000015070.3	ENSG00000146243	134728	7463	-1.76774	2.31248	6.45897e-08	6.42111e-07
ENSG00000177302.15	chr17	18271428	18315007	43580	-	protein_coding	TOP3A	HGNC:11992	OTTHUMG00000059391.8	ENSG00000177302	7156	8224	-0.9007	6.20497	6.46467e-08	6.42315e-07
ENSG00000234115.2	chr6	7516600	7517840	1241	-	processed_pseudogene	ENSG00000234115		OTTHUMG00000014210.2	ENSG00000234115		1241	3.36669	-0.459339	6.57532e-08	6.52941e-07
ENSG00000196689.13	chr17	3565444	3609411	43968	-	protein_coding	TRPV1	HGNC:12716	OTTHUMG00000177649.4	ENSG00000196689	7442	5519	1.63265	2.14911	6.59064e-08	6.54094e-07
ENSG00000198924.8	chr10	113834725	113854383	19659	-	protein_coding	DCLRE1A	HGNC:17660	OTTHUMG00000019077.3	ENSG00000198924	9937	4582	-1.11481	5.94425	6.68656e-08	6.6324e-07
ENSG00000267968.1	chr19	50830530	50851089	20560	+	lncRNA	ENSG00000267968		OTTHUMG00000183117.1	ENSG00000267968		392	-2.16329	2.21029	6.6924e-08	6.63446e-07
ENSG00000248515.2	chr4	19455418	19938448	483031	+	lncRNA	ENSG00000248515		OTTHUMG00000160142.5	ENSG00000248515	105374511	4694	-4.68019	-1.02006	6.75741e-08	6.69515e-07
ENSG00000188672.19	chr1	25362249	25430192	67944	-	protein_coding	RHCE	HGNC:10008	OTTHUMG00000007650.6	ENSG00000188672	6006	2433	2.09265	0.359548	6.87978e-08	6.81257e-07
ENSG00000119397.19	chr9	121074660	121177729	103070	+	protein_coding	CNTRL	HGNC:1858	OTTHUMG00000020581.7	ENSG00000119397	11064	22349	-1.03652	3.96105	6.94645e-08	6.87472e-07
ENSG00000165521.16	chr14	88612431	88792953	180523	-	protein_coding	EML5	HGNC:18197	OTTHUMG00000170811.3	ENSG00000165521	161436	11201	0.91653	5.43643	6.96868e-08	6.89285e-07
ENSG00000175643.10	chr16	11249619	11381662	132044	+	protein_coding	RMI2	HGNC:28349	OTTHUMG00000129793.5	ENSG00000175643	116028	3611	-1.52666	4.02579	7.08698e-08	7.00594e-07
ENSG00000148019.14	chr9	78236062	78279690	43629	+	protein_coding	CEP78	HGNC:25740	OTTHUMG00000020062.14	ENSG00000148019	84131	14355	-1.03553	5.69874	7.09674e-08	7.01166e-07
ENSG00000117600.14	chr1	99264292	99309590	45299	+	protein_coding	PLPPR4	HGNC:23496	OTTHUMG00000010763.2	ENSG00000117600	9890	5201	2.30878	0.686542	7.14163e-08	7.05206e-07
ENSG00000157600.12	chrX	110002631	110182734	180104	+	protein_coding	TMEM164	HGNC:26217	OTTHUMG00000022192.3	ENSG00000157600	84187	6583	-0.801427	6.23983	7.17668e-08	7.08271e-07
ENSG00000116661.11	chr1	11637018	11655785	18768	-	protein_coding	FBXO2	HGNC:13581	OTTHUMG00000002072.6	ENSG00000116661	26232	3163	1.37258	2.619	7.21626e-08	7.11778e-07
ENSG00000170745.12	chr2	17877847	18361616	483770	+	protein_coding	KCNS3	HGNC:6302	OTTHUMG00000044150.7	ENSG00000170745	3790	3128	-0.988804	4.75661	7.42742e-08	7.32197e-07
ENSG00000213918.11	chr16	3611728	3680143	68416	+	protein_coding	DNASE1	HGNC:2956	OTTHUMG00000129426.4	ENSG00000213918	1773	11249	0.852793	6.37629	7.51897e-08	7.40807e-07
ENSG00000128739.23	chr15	24823637	24978723	155087	+	protein_coding	SNRPN	HGNC:11164	OTTHUMG00000129180.46	ENSG00000128739	6638	3408	1.10754	4.82439	7.52908e-08	7.4139e-07
ENSG00000163874.11	chr1	37474580	37484377	9798	+	protein_coding	ZC3H12A	HGNC:26259	OTTHUMG00000004221.5	ENSG00000163874	80149	3091	1.20514	5.27383	7.54197e-08	7.42244e-07
ENSG00000168610.16	chr17	42313324	42388540	75217	-	protein_coding	STAT3	HGNC:11364	OTTHUMG00000150645.4	ENSG00000168610	6774	11208	0.872149	7.07218	7.59241e-08	7.46791e-07
ENSG00000235934.2	chr2	170814686	170818037	3352	-	lncRNA	ENSG00000235934		OTTHUMG00000154073.2	ENSG00000235934		2458	2.61489	-0.0130393	7.94466e-08	7.81004e-07
ENSG00000114573.12	chr3	113746770	113812056	65287	+	protein_coding	ATP6V1A	HGNC:851	OTTHUMG00000159295.3	ENSG00000114573	523	6332	0.875824	6.35648	8.0124e-08	7.87224e-07
ENSG00000221818.9	chr8	25841725	26045413	203689	-	protein_coding	EBF2	HGNC:19090	OTTHUMG00000163838.3	ENSG00000221818	64641	7098	3.36089	1.15381	8.01913e-08	7.87447e-07
ENSG00000182612.11	chr17	81637171	81648754	11584	+	protein_coding	TSPAN10	HGNC:29942	OTTHUMG00000178037.4	ENSG00000182612	83882	4943	2.0972	0.582779	8.02884e-08	7.87961e-07
ENSG00000112893.10	chr5	109689927	109869625	179699	+	protein_coding	MAN2A1	HGNC:6824	OTTHUMG00000162834.3	ENSG00000112893	4124	11254	0.852495	6.31014	8.18601e-08	8.02939e-07
ENSG00000242173.10	chr16	280450	283010	2561	+	protein_coding	ARHGDIG	HGNC:680	OTTHUMG00000064892.7	ENSG00000242173	398	1848	1.69296	0.733082	8.20289e-08	8.04148e-07
ENSG00000138685.18	chr4	122826682	122898236	71555	+	protein_coding	FGF2	HGNC:3676	OTTHUMG00000039506.5	ENSG00000138685	2247	6801	2.53492	1.63279	8.35763e-08	8.18862e-07
ENSG00000176273.15	chr10	93893973	93956062	62090	+	protein_coding	SLC35G1	HGNC:26607	OTTHUMG00000018779.5	ENSG00000176273	159371	6829	-1.51019	2.64101	8.4741e-08	8.29813e-07
ENSG00000128309.17	chr22	37019635	37029821	10187	+	protein_coding	MPST	HGNC:7223	OTTHUMG00000150543.2	ENSG00000128309	4357	6759	-0.842069	5.76945	8.69259e-08	8.50735e-07
ENSG00000137834.15	chr15	66702236	66782849	80614	+	protein_coding	SMAD6	HGNC:6772	OTTHUMG00000133218.7	ENSG00000137834	4091	8556	1.09579	6.00965	8.87862e-08	8.6846e-07
ENSG00000291084.1	chr17	6853861	6954107	100247	+	lncRNA	ALOX12P2			ENSG00000291084	245	5703	1.4738	2.48639	8.93511e-08	8.73501e-07
ENSG00000180787.6	chr17	5078467	5096374	17908	+	protein_coding	ZFP3	HGNC:12861	OTTHUMG00000177799.2	ENSG00000180787	124961	4987	-1.56526	3.57932	9.02444e-08	8.81746e-07
ENSG00000196507.11	chrX	103607451	103629690	22240	+	protein_coding	TCEAL3	HGNC:28247	OTTHUMG00000022106.2	ENSG00000196507	85012	2305	0.813566	5.60606	9.21097e-08	8.99472e-07
ENSG00000135269.18	chr7	116210506	116258783	48278	+	protein_coding	TES	HGNC:14620	OTTHUMG00000023092.10	ENSG00000135269	26136	4267	-0.932934	6.13955	9.2988e-08	9.07546e-07
ENSG00000205517.13	chr19	11384341	11419328	34988	-	protein_coding	RGL3	HGNC:30282	OTTHUMG00000172898.11	ENSG00000205517	57139	4344	1.0178	6.51914	9.36882e-08	9.13874e-07
ENSG00000277701.5	chr2	97281356	97291849	10494	+	lncRNA	ENSG00000277701		OTTHUMG00000188202.4	ENSG00000277701		4777	1.70684	3.23068	9.38134e-08	9.1459e-07
ENSG00000181938.14	chr16	58295080	58406147	111068	+	protein_coding	GINS3	HGNC:25851	OTTHUMG00000133486.4	ENSG00000181938	64785	5108	-1.47869	4.04801	9.46736e-08	9.22466e-07
ENSG00000174951.12	chr19	48748011	48755390	7380	-	protein_coding	FUT1	HGNC:4012	OTTHUMG00000183325.3	ENSG00000174951	2523	4343	1.21972	3.62944	9.61428e-08	9.36264e-07
ENSG00000160445.11	chr9	128729786	128772414	42629	-	protein_coding	ZER1	HGNC:30960	OTTHUMG00000020759.3	ENSG00000160445	10444	4370	0.806483	5.86534	9.83664e-08	9.5739e-07
ENSG00000136040.9	chr12	94148577	94307675	159099	+	protein_coding	PLXNC1	HGNC:9106	OTTHUMG00000170235.8	ENSG00000136040	10154	10033	2.50226	-0.0249489	9.84573e-08	9.57746e-07
ENSG00000138463.9	chr3	122795069	122881139	86071	+	protein_coding	SLC49A4	HGNC:16628	OTTHUMG00000159553.3	ENSG00000138463	84925	3322	1.08664	3.14174	9.90042e-08	9.62535e-07
ENSG00000169299.14	chr4	37826660	37862937	36278	+	protein_coding	PGM2	HGNC:8906	OTTHUMG00000097813.4	ENSG00000169299	55276	3677	1.04689	6.14	9.96813e-08	9.68583e-07
ENSG00000232973.14	chr2	38073447	38231651	158205	+	lncRNA	CYP1B1-AS1	HGNC:28543	OTTHUMG00000128569.16	ENSG00000232973	285154	10533	-2.71283	0.420492	1.0138e-07	9.84533e-07
ENSG00000198142.5	chr2	109614364	109618990	4627	+	protein_coding	SOWAHC	HGNC:26149	OTTHUMG00000153219.2	ENSG00000198142	65124	4627	-0.919659	5.02386	1.01434e-07	9.84533e-07
ENSG00000124507.11	chr6	34466061	34535229	69169	+	protein_coding	PACSIN1	HGNC:8570	OTTHUMG00000014547.5	ENSG00000124507	29993	4805	0.893937	5.23739	1.03389e-07	1.00296e-06
ENSG00000171843.17	chr9	20341669	20622499	280831	-	protein_coding	MLLT3	HGNC:7136	OTTHUMG00000019650.4	ENSG00000171843	4300	8081	-1.0129	5.40478	1.04355e-07	1.01177e-06
ENSG00000176531.11	chr19	43474954	43504935	29982	-	protein_coding	PHLDB3	HGNC:30499	OTTHUMG00000150693.5	ENSG00000176531	653583	4553	1.05238	5.00267	1.0445e-07	1.01213e-06
ENSG00000137868.19	chr15	74179466	74212267	32802	-	protein_coding	STRA6	HGNC:30650	OTTHUMG00000138998.5	ENSG00000137868	64220	7669	3.36175	-0.283657	1.05921e-07	1.02583e-06
ENSG00000110799.14	chr12	5948877	6124770	175894	-	protein_coding	VWF	HGNC:12726	OTTHUMG00000168265.4	ENSG00000110799	7450	10387	-4.07336	1.4997	1.07148e-07	1.03713e-06
ENSG00000255240.6	chr11	58933643	59058659	125017	-	lncRNA	ENSG00000255240		OTTHUMG00000167434.3	ENSG00000255240	283194	6590	-1.58308	2.79878	1.07343e-07	1.03846e-06
ENSG00000082212.13	chr18	50879080	50954257	75178	+	protein_coding	ME2	HGNC:6984	OTTHUMG00000132694.10	ENSG00000082212	4200	15897	1.23297	6.32587	1.07656e-07	1.04091e-06
ENSG00000001561.7	chr6	46129989	46146688	16700	+	protein_coding	ENPP4	HGNC:3359	OTTHUMG00000014779.3	ENSG00000001561	22875	4644	0.930292	6.27743	1.07875e-07	1.04246e-06
ENSG00000049759.20	chr18	58044226	58401540	357315	+	protein_coding	NEDD4L	HGNC:7728	OTTHUMG00000179875.12	ENSG00000049759	23327	34097	-1.08138	7.19967	1.10495e-07	1.06719e-06
ENSG00000136152.15	chr13	45464898	45536701	71804	+	protein_coding	COG3	HGNC:18619	OTTHUMG00000016855.7	ENSG00000136152	83548	6087	0.742799	6.74425	1.12609e-07	1.08701e-06
ENSG00000203876.10	chr10	109940104	110008381	68278	-	lncRNA	ADD3-AS1	HGNC:48682	OTTHUMG00000019028.5	ENSG00000203876	100505933	9085	-1.98243	0.619091	1.15995e-07	1.11909e-06
ENSG00000279344.1	chr16	53478957	53481550	2594	-	TEC	ENSG00000279344		OTTHUMG00000173214.1	ENSG00000279344		2594	1.87883	1.53912	1.16212e-07	1.12056e-06
ENSG00000074211.14	chr4	6320578	6563600	243023	-	protein_coding	PPP2R2C	HGNC:9306	OTTHUMG00000090445.7	ENSG00000074211	5522	9366	2.77343	-0.156375	1.16602e-07	1.12372e-06
ENSG00000102401.20	chrX	101622797	101627843	5047	+	protein_coding	ARMCX3	HGNC:24065	OTTHUMG00000022035.4	ENSG00000102401	51566	4239	0.737801	6.01108	1.17352e-07	1.13033e-06
ENSG00000180730.5	chr13	26044597	26052016	7420	-	protein_coding	SHISA2	HGNC:20366	OTTHUMG00000016612.2	ENSG00000180730	387914	3845	-1.44253	4.33158	1.17756e-07	1.13359e-06
ENSG00000183773.16	chr22	20965108	20981360	16253	+	protein_coding	AIFM3	HGNC:26398	OTTHUMG00000150804.6	ENSG00000183773	150209	5260	2.67725	-0.552114	1.1826e-07	1.13782e-06
ENSG00000226122.1	chr7	50531759	50543463	11705	+	lncRNA	DDC-AS1	HGNC:40171	OTTHUMG00000155976.1	ENSG00000226122	100129427	1776	-4.48004	-0.538751	1.19182e-07	1.14576e-06
ENSG00000034677.13	chr8	100257060	100336218	79159	-	protein_coding	RNF19A	HGNC:13432	OTTHUMG00000164707.8	ENSG00000034677	25897	5852	1.08256	7.28579	1.19214e-07	1.14576e-06
ENSG00000236830.8	chr21	36131767	36175815	44049	-	lncRNA	CBR3-AS1	HGNC:43664	OTTHUMG00000086607.8	ENSG00000236830	100506428	8909	1.18538	4.60928	1.2156e-07	1.16767e-06
ENSG00000170921.16	chr17	62966235	63427703	461469	+	protein_coding	TANC2	HGNC:30212	OTTHUMG00000179103.2	ENSG00000170921	26115	23404	-1.2303	5.25257	1.23326e-07	1.18398e-06
ENSG00000267750.6	chr17	44299574	44315315	15742	-	lncRNA	RUNDC3A-AS1	HGNC:51344	OTTHUMG00000132629.4	ENSG00000267750		5507	1.55695	2.98617	1.24214e-07	1.19186e-06
ENSG00000176244.7	chr10	15075475	15088776	13302	-	protein_coding	ACBD7	HGNC:17715	OTTHUMG00000017725.3	ENSG00000176244	414149	3546	1.84726	0.862209	1.24948e-07	1.19825e-06
ENSG00000071054.17	chr2	101696850	101894690	197841	+	protein_coding	MAP4K4	HGNC:6866	OTTHUMG00000155394.5	ENSG00000071054	9448	11958	0.829967	7.72655	1.25267e-07	1.20066e-06
ENSG00000182993.5	chr12	14803666	14906586	102921	+	protein_coding	C12orf60	HGNC:28726	OTTHUMG00000167473.4	ENSG00000182993	144608	4518	-1.49037	1.79709	1.26109e-07	1.20807e-06
ENSG00000023445.16	chr11	102317450	102339403	21954	+	protein_coding	BIRC3	HGNC:591	OTTHUMG00000167324.6	ENSG00000023445	330	7518	1.00093	6.48939	1.26582e-07	1.21195e-06
ENSG00000251429.1	chr4	158270378	158278676	8299	+	transcribed_processed_pseudogene	AIDAP2	HGNC:54664	OTTHUMG00000161655.1	ENSG00000251429		3616	1.64665	2.21364	1.2689e-07	1.21424e-06
ENSG00000151883.19	chr5	50665899	50846519	180621	+	protein_coding	PARP8	HGNC:26124	OTTHUMG00000096969.10	ENSG00000151883	79668	10104	-1.82127	3.6374	1.27293e-07	1.21743e-06
ENSG00000118418.16	chr6	79201245	79234689	33445	-	protein_coding	HMGN3	HGNC:12312	OTTHUMG00000015073.1	ENSG00000118418	9324	1345	0.894307	5.85199	1.28476e-07	1.22799e-06
ENSG00000132912.13	chr5	150708440	150759095	50656	-	protein_coding	DCTN4	HGNC:15518	OTTHUMG00000130079.5	ENSG00000132912	51164	6403	0.760577	7.45139	1.28537e-07	1.22799e-06
ENSG00000130449.6	chr5	61332258	61546172	213915	+	protein_coding	ZSWIM6	HGNC:29316	OTTHUMG00000162388.2	ENSG00000130449	57688	5518	1.08052	4.7333	1.28709e-07	1.22897e-06
ENSG00000165102.15	chr8	43140464	43202855	62392	+	protein_coding	HGSNAT	HGNC:26527	OTTHUMG00000164102.3	ENSG00000165102	138050	8934	0.874921	6.81878	1.31159e-07	1.25169e-06
ENSG00000178764.8	chr8	122781655	122974510	192856	+	protein_coding	ZHX2	HGNC:18513	OTTHUMG00000165077.7	ENSG00000178764	22882	4453	-1.0456	4.61909	1.33295e-07	1.27138e-06
ENSG00000250616.4	chr16	30096430	30105193	8764	+	lncRNA	YPEL3-DT	HGNC:55547	OTTHUMG00000176855.1	ENSG00000250616	101928595	2727	-1.51372	1.62538	1.33498e-07	1.27263e-06
ENSG00000180758.12	chr1	9100305	9129102	28798	-	protein_coding	GPR157	HGNC:23687	OTTHUMG00000001758.6	ENSG00000180758	80045	5304	1.13467	4.68351	1.35087e-07	1.28709e-06
ENSG00000222009.9	chr1	44808523	44815585	7063	+	protein_coding	BTBD19	HGNC:27145	OTTHUMG00000008493.3	ENSG00000222009	149478	3479	2.11377	1.97425	1.36794e-07	1.30265e-06
ENSG00000170113.16	chr15	22773063	22829789	56727	+	protein_coding	NIPA1	HGNC:17043	OTTHUMG00000129099.5	ENSG00000170113	123606	8686	0.818855	7.30434	1.42096e-07	1.35241e-06
ENSG00000215126.11	chr9	41131306	41199261	67956	-	protein_coding	ZNG1F	HGNC:31978	OTTHUMG00000067194.5	ENSG00000215126	644019	10393	-1.03912	4.31433	1.43156e-07	1.36176e-06
ENSG00000169992.10	chr17	7404874	7419860	14987	+	protein_coding	NLGN2	HGNC:14290	OTTHUMG00000108138.4	ENSG00000169992	57555	5717	0.778455	5.8631	1.43782e-07	1.36698e-06
ENSG00000198018.7	chr10	99659509	99711241	51733	+	protein_coding	ENTPD7	HGNC:19745	OTTHUMG00000018888.4	ENSG00000198018	57089	8655	-0.944284	5.6137	1.45089e-07	1.37865e-06
ENSG00000166342.19	chr18	72742314	72868146	125833	-	protein_coding	NETO1	HGNC:13823	OTTHUMG00000132834.6	ENSG00000166342	81832	8901	0.991817	8.34358	1.46602e-07	1.39229e-06
ENSG00000165806.21	chr10	113679162	113730907	51746	+	protein_coding	CASP7	HGNC:1508	OTTHUMG00000019076.5	ENSG00000165806	840	3612	0.838088	5.4586	1.46987e-07	1.39519e-06
ENSG00000148498.17	chr10	34109560	34815325	705766	-	protein_coding	PARD3	HGNC:16051	OTTHUMG00000017948.2	ENSG00000148498	56288	7339	-0.749008	6.44136	1.4817e-07	1.40567e-06
ENSG00000144115.18	chr2	88170295	88186636	16342	+	protein_coding	THNSL2	HGNC:25602	OTTHUMG00000130314.6	ENSG00000144115	55258	7353	1.51764	3.35362	1.48304e-07	1.40617e-06
ENSG00000255980.3	chr11	69425678	69429621	3944	+	lncRNA	LINC02953	HGNC:55970	OTTHUMG00000168000.1	ENSG00000255980	102724265	2388	-4.10448	-0.823777	1.50585e-07	1.42704e-06
ENSG00000287126.1	chr2	3568505	3575100	6596	-	lncRNA	ENSG00000287126		OTTHUMG00000195597.1	ENSG00000287126	124907726	3700	-1.60523	1.67878	1.51496e-07	1.4349e-06
ENSG00000149084.13	chr11	43680680	43856617	175938	+	protein_coding	HSD17B12	HGNC:18646	OTTHUMG00000166403.5	ENSG00000149084	51144	7716	0.905912	7.561	1.53045e-07	1.4488e-06
ENSG00000177842.12	chr3	40477131	40518736	41606	+	protein_coding	ZNF620	HGNC:28742	OTTHUMG00000156044.5	ENSG00000177842	253639	3783	0.935382	4.58458	1.53473e-07	1.45206e-06
ENSG00000173193.15	chr3	122680839	122730840	50002	+	protein_coding	PARP14	HGNC:29232	OTTHUMG00000159552.6	ENSG00000173193	54625	10274	1.20551	5.49439	1.54685e-07	1.46275e-06
ENSG00000186470.14	chr6	26365159	26378320	13162	+	protein_coding	BTN3A2	HGNC:1139	OTTHUMG00000014450.7	ENSG00000186470	11118	7042	0.91307	5.34584	1.55306e-07	1.46783e-06
ENSG00000127914.19	chr7	91940840	92110673	169834	+	protein_coding	AKAP9	HGNC:379	OTTHUMG00000131127.6	ENSG00000127914	10142	26515	-0.947191	8.49542	1.57662e-07	1.4893e-06
ENSG00000169507.10	chr2	164894354	164955525	61172	-	protein_coding	SLC38A11	HGNC:26836	OTTHUMG00000132144.3	ENSG00000169507	151258	7384	3.15002	0.948906	1.59799e-07	1.50868e-06
ENSG00000092820.19	chr6	158765741	158819368	53628	-	protein_coding	EZR	HGNC:12691	OTTHUMG00000015917.2	ENSG00000092820	7430	3286	0.761404	9.01701	1.62337e-07	1.53183e-06
ENSG00000272888.8	chr15	92819540	92899701	80162	+	lncRNA	CHASERR	HGNC:48626	OTTHUMG00000149845.10	ENSG00000272888		6465	0.719738	6.777	1.62598e-07	1.53347e-06
ENSG00000100345.23	chr22	36281280	36388010	106731	-	protein_coding	MYH9	HGNC:7579	OTTHUMG00000030429.9	ENSG00000100345	4627	17034	0.859689	9.61271	1.62738e-07	1.53397e-06
ENSG00000138698.15	chr4	98261384	98443858	182475	+	protein_coding	RAP1GDS1	HGNC:9859	OTTHUMG00000160987.12	ENSG00000138698	5910	5421	0.972818	5.86868	1.62889e-07	1.53456e-06
ENSG00000101842.14	chrX	108044970	108079184	34215	+	protein_coding	VSIG1	HGNC:28675	OTTHUMG00000022175.3	ENSG00000101842	340547	3769	2.95691	-0.606647	1.63182e-07	1.5365e-06
ENSG00000186994.12	chr19	8322584	8343262	20679	-	protein_coding	KANK3	HGNC:24796	OTTHUMG00000182461.3	ENSG00000186994	256949	3214	-1.76344	1.75821	1.64082e-07	1.54415e-06
ENSG00000147883.12	chr9	22002903	22009305	6403	-	protein_coding	CDKN2B	HGNC:1788	OTTHUMG00000019691.4	ENSG00000147883	1030	4000	2.17125	0.0707539	1.65009e-07	1.55205e-06
ENSG00000106571.15	chr7	41960949	42264100	303152	-	protein_coding	GLI3	HGNC:4319	OTTHUMG00000023630.8	ENSG00000106571	2737	13799	-1.17642	4.51223	1.65145e-07	1.55251e-06
ENSG00000122729.19	chr9	32384603	32454769	70167	+	protein_coding	ACO1	HGNC:117	OTTHUMG00000019740.4	ENSG00000122729	48	7555	0.81386	5.76416	1.66491e-07	1.56432e-06
ENSG00000152217.20	chr18	44680173	45068510	388338	+	protein_coding	SETBP1	HGNC:15573	OTTHUMG00000132613.9	ENSG00000152217	26040	14344	2.64106	4.44194	1.67314e-07	1.57122e-06
ENSG00000008513.16	chr8	133454848	133571940	117093	-	protein_coding	ST3GAL1	HGNC:10862	OTTHUMG00000164534.6	ENSG00000008513	6482	8852	-0.991243	8.80567	1.67406e-07	1.57124e-06
ENSG00000114450.11	chr3	179396088	179451476	55389	-	protein_coding	GNB4	HGNC:20731	OTTHUMG00000157440.4	ENSG00000114450	59345	7975	-1.00183	8.46335	1.70998e-07	1.6041e-06
ENSG00000184545.11	chr11	1554051	1572271	18221	-	protein_coding	DUSP8	HGNC:3074	OTTHUMG00000133348.5	ENSG00000184545	1850	4960	1.0553	4.64853	1.71521e-07	1.60816e-06
ENSG00000221914.11	chr8	26291508	26372680	81173	+	protein_coding	PPP2R2A	HGNC:9304	OTTHUMG00000163850.17	ENSG00000221914	5520	8777	0.840182	8.84083	1.73328e-07	1.62423e-06
ENSG00000184408.10	chr7	120273175	120750337	477163	+	protein_coding	KCND2	HGNC:6238	OTTHUMG00000156989.3	ENSG00000184408	3751	6054	-1.94927	2.24742	1.75409e-07	1.64287e-06
ENSG00000139737.23	chr13	77697687	77764242	66556	+	protein_coding	SLAIN1	HGNC:26387	OTTHUMG00000017110.12	ENSG00000139737	122060	4430	0.84005	5.10347	1.75822e-07	1.64586e-06
ENSG00000113448.20	chr5	58969038	60522120	1553083	-	protein_coding	PDE4D	HGNC:8783	OTTHUMG00000162218.9	ENSG00000113448	5144	16140	1.24089	3.69321	1.76085e-07	1.64666e-06
ENSG00000135454.14	chr12	57623409	57633239	9831	-	protein_coding	B4GALNT1	HGNC:4117	OTTHUMG00000170190.6	ENSG00000135454	2583	7888	1.37995	4.02141	1.76095e-07	1.64666e-06
ENSG00000152642.11	chr3	32105689	32168709	63021	+	protein_coding	GPD1L	HGNC:28956	OTTHUMG00000155846.3	ENSG00000152642	23171	4697	0.761313	7.51875	1.79075e-07	1.67364e-06
ENSG00000108381.11	chr17	3472374	3503405	31032	+	protein_coding	ASPA	HGNC:756	OTTHUMG00000090655.5	ENSG00000108381	443	5845	3.67891	0.0857313	1.80594e-07	1.68695e-06
ENSG00000174501.15	chr2	95836919	95991831	154913	-	protein_coding	ANKRD36C	HGNC:32946	OTTHUMG00000155211.2	ENSG00000174501	400986	10048	1.50219	2.92573	1.81928e-07	1.69851e-06
ENSG00000049089.15	chr1	40300489	40317813	17325	-	protein_coding	COL9A2	HGNC:2218	OTTHUMG00000005761.7	ENSG00000049089	1298	4215	1.24607	3.1239	1.82266e-07	1.70077e-06
ENSG00000198521.12	chr19	21804946	21852125	47180	-	protein_coding	ZNF43	HGNC:13109	OTTHUMG00000128543.3	ENSG00000198521	7594	8631	-0.866017	5.18036	1.83552e-07	1.71186e-06
ENSG00000069424.16	chr1	5990927	6101193	110267	+	protein_coding	KCNAB2	HGNC:6229	OTTHUMG00000000795.17	ENSG00000069424	8514	17362	1.17043	3.37296	1.8456e-07	1.72035e-06
ENSG00000167034.10	chr8	23678697	23682938	4242	-	protein_coding	NKX3-1	HGNC:7838	OTTHUMG00000097851.4	ENSG00000167034	4824	3278	1.08783	10.3618	1.85432e-07	1.72757e-06
ENSG00000234965.3	chr22	41909543	41915074	5532	-	protein_coding	SHISA8	HGNC:18351	OTTHUMG00000151273.5	ENSG00000234965	440829	1823	-2.39616	0.343277	1.86371e-07	1.7354e-06
ENSG00000100242.16	chr22	38733290	38794143	60854	-	protein_coding	SUN2	HGNC:14210	OTTHUMG00000151031.10	ENSG00000100242	25777	8354	0.794635	7.93572	1.88526e-07	1.75454e-06
ENSG00000093000.19	chr22	45163925	45188017	24093	+	protein_coding	NUP50	HGNC:8065	OTTHUMG00000151265.6	ENSG00000093000	10762	8236	-0.947023	7.04228	1.90656e-07	1.77342e-06
ENSG00000039139.11	chr5	13690328	14011818	321491	-	protein_coding	DNAH5	HGNC:2950	OTTHUMG00000090533.4	ENSG00000039139	1767	24848	-2.35319	3.37077	1.91657e-07	1.7818e-06
ENSG00000145375.9	chr4	122923070	123319433	396364	+	protein_coding	SPATA5	HGNC:18119	OTTHUMG00000133074.5	ENSG00000145375	166378	9313	1.12026	5.39869	1.92206e-07	1.78596e-06
ENSG00000138336.9	chr10	68560337	68694487	134151	+	protein_coding	TET1	HGNC:29484	OTTHUMG00000018359.2	ENSG00000138336	80312	9612	-1.39228	1.86649	1.92712e-07	1.78971e-06
ENSG00000065989.16	chr19	10416773	10469630	52858	+	protein_coding	PDE4A	HGNC:8780	OTTHUMG00000180411.6	ENSG00000065989	5141	6762	1.64842	1.9774	1.92985e-07	1.79131e-06
ENSG00000162552.15	chr1	22117313	22143969	26657	-	protein_coding	WNT4	HGNC:12783	OTTHUMG00000002894.4	ENSG00000162552	54361	4650	1.68501	2.81538	1.95937e-07	1.81775e-06
ENSG00000078114.19	chr10	20779973	21293011	513039	-	protein_coding	NEBL	HGNC:16932	OTTHUMG00000017786.5	ENSG00000078114	10529	17810	2.34493	3.58854	1.96374e-07	1.82085e-06
ENSG00000167880.8	chr17	76004502	76027306	22805	-	protein_coding	EVPL	HGNC:3503	OTTHUMG00000180053.1	ENSG00000167880	2125	7364	0.766637	7.09198	2.00243e-07	1.85574e-06
ENSG00000162620.16	chr1	74026015	74198187	172173	-	protein_coding	LRRIQ3	HGNC:28318	OTTHUMG00000009508.6	ENSG00000162620	127255	8759	-2.20417	1.19253	2.02785e-07	1.87832e-06
ENSG00000232629.9	chr6	32756098	32763532	7435	-	protein_coding	HLA-DQB2	HGNC:4945	OTTHUMG00000031125.3	ENSG00000232629	3120	2026	1.25622	6.23577	2.03267e-07	1.88155e-06
ENSG00000175727.14	chr12	122078756	122147344	68589	+	protein_coding	MLXIP	HGNC:17055	OTTHUMG00000168953.5	ENSG00000175727	22877	13868	0.762831	7.33754	2.03348e-07	1.88155e-06
ENSG00000165655.17	chr10	75397830	75401764	3935	-	protein_coding	ZNF503	HGNC:23589	OTTHUMG00000018526.3	ENSG00000165655	84858	3205	1.48976	2.40325	2.04455e-07	1.8908e-06
ENSG00000160688.19	chr1	154983338	154993111	9774	+	protein_coding	FLAD1	HGNC:24671	OTTHUMG00000037416.2	ENSG00000160688	80308	4019	-0.824002	5.35316	2.06858e-07	1.91203e-06
ENSG00000181649.8	chr11	2928273	2929420	1148	-	protein_coding	PHLDA2	HGNC:12385	OTTHUMG00000010926.3	ENSG00000181649	7262	920	1.27387	6.03242	2.08059e-07	1.92212e-06
ENSG00000080503.25	chr9	1980290	2193624	213335	+	protein_coding	SMARCA2	HGNC:11098	OTTHUMG00000019445.14	ENSG00000080503	6595	19075	0.814357	6.73044	2.08966e-07	1.92949e-06
ENSG00000064199.7	chr11	124673844	124697518	23675	+	protein_coding	SPA17	HGNC:11210	OTTHUMG00000165927.1	ENSG00000064199	53340	5159	-1.0754	4.11612	2.13391e-07	1.96932e-06
ENSG00000220205.9	chr17	8159149	8163546	4398	-	protein_coding	VAMP2	HGNC:12643	OTTHUMG00000150254.3	ENSG00000220205	6844	3241	0.94209	6.05452	2.16748e-07	1.99925e-06
ENSG00000048052.25	chr7	18086949	19002416	915468	+	protein_coding	HDAC9	HGNC:14065	OTTHUMG00000152487.8	ENSG00000048052	9734	17284	2.30912	1.59974	2.17062e-07	2.00111e-06
ENSG00000020577.14	chr14	54566117	54793315	227199	+	protein_coding	SAMD4A	HGNC:23023	OTTHUMG00000170999.4	ENSG00000020577	23034	12333	1.12413	4.3077	2.18432e-07	2.01174e-06
ENSG00000102316.17	chrX	54807599	54816015	8417	+	protein_coding	MAGED2	HGNC:16353	OTTHUMG00000021638.4	ENSG00000102316	10916	2943	0.782186	7.47684	2.18444e-07	2.01174e-06
ENSG00000236753.7	chr7	131309469	131328312	18844	-	lncRNA	MKLN1-AS	HGNC:40374	OTTHUMG00000154998.6	ENSG00000236753	100506881	8878	1.19602	2.9584	2.19576e-07	2.02111e-06
ENSG00000230590.13	chrX	73940435	74293574	353140	-	lncRNA	FTX	HGNC:37190	OTTHUMG00000021850.50	ENSG00000230590	100302692	42249	1.10188	5.86735	2.22525e-07	2.04718e-06
ENSG00000128283.7	chr22	37560480	37569405	8926	+	protein_coding	CDC42EP1	HGNC:17014	OTTHUMG00000150591.6	ENSG00000128283	11135	2540	-0.761285	6.38893	2.28792e-07	2.10374e-06
ENSG00000144485.11	chr2	238238267	238240662	2396	-	protein_coding	HES6	HGNC:18254	OTTHUMG00000133340.5	ENSG00000144485	55502	1954	-1.34795	3.76209	2.30154e-07	2.11516e-06
ENSG00000227295.2	chr1	158175850	158177755	1906	-	processed_pseudogene	ELL2P1	HGNC:39343	OTTHUMG00000022442.1	ENSG00000227295		1906	-1.27868	2.34316	2.31479e-07	2.12623e-06
ENSG00000136848.19	chr9	121567057	121785530	218474	+	protein_coding	DAB2IP	HGNC:17294	OTTHUMG00000020595.5	ENSG00000136848	153090	9978	1.0642	4.79976	2.31656e-07	2.12675e-06
ENSG00000117020.19	chr1	243488233	243851079	362847	-	protein_coding	AKT3	HGNC:393	OTTHUMG00000039994.10	ENSG00000117020	10000	16643	2.17776	0.643775	2.32599e-07	2.13429e-06
ENSG00000164574.16	chr5	154190730	154420984	230255	+	protein_coding	GALNT10	HGNC:19873	OTTHUMG00000130145.5	ENSG00000164574	55568	10496	0.731744	6.69165	2.33483e-07	2.14129e-06
ENSG00000247121.8	chr5	96814028	96935821	121794	-	lncRNA	ENSG00000247121		OTTHUMG00000162867.2	ENSG00000247121		4205	-1.55348	1.5337	2.36627e-07	2.16899e-06
ENSG00000164251.5	chr5	76818933	76835315	16383	+	protein_coding	F2RL1	HGNC:3538	OTTHUMG00000102118.5	ENSG00000164251	2150	2930	-0.918309	5.33033	2.37378e-07	2.17475e-06
ENSG00000196923.14	chr5	177483394	177497606	14213	-	protein_coding	PDLIM7	HGNC:22958	OTTHUMG00000130853.11	ENSG00000196923	9260	4407	1.32154	3.29653	2.37857e-07	2.17801e-06
ENSG00000235631.2	chr7	122701668	122702922	1255	-	protein_coding	RNF148	HGNC:22411	OTTHUMG00000157099.2	ENSG00000235631	378925	1255	-2.20247	0.383667	2.38397e-07	2.18182e-06
ENSG00000082196.21	chr5	34017858	34043213	25356	-	protein_coding	C1QTNF3	HGNC:14326	OTTHUMG00000090735.5	ENSG00000082196	114899	4547	1.30397	2.97464	2.4199e-07	2.21259e-06
ENSG00000105929.16	chr7	138706294	138799560	93267	-	protein_coding	ATP6V0A4	HGNC:866	OTTHUMG00000157122.6	ENSG00000105929	50617	4124	3.69006	-1.15228	2.4201e-07	2.21259e-06
ENSG00000288983.2	chr16	30634507	30635572	1066	+	lncRNA	ENSG00000288983			ENSG00000288983		1066	-1.33233	2.43352	2.4262e-07	2.21702e-06
ENSG00000130402.14	chr19	38647649	38731589	83941	+	protein_coding	ACTN4	HGNC:166	OTTHUMG00000137382.4	ENSG00000130402	81	6125	0.86172	8.69226	2.43377e-07	2.22278e-06
ENSG00000123104.12	chr12	26335352	26833194	497843	-	protein_coding	ITPR2	HGNC:6181	OTTHUMG00000169181.5	ENSG00000123104	3709	13909	1.09745	5.12518	2.44598e-07	2.23278e-06
ENSG00000197385.6	chr3	31981750	31991723	9974	+	protein_coding	ZNF860	HGNC:34513	OTTHUMG00000155838.2	ENSG00000197385	344787	3379	2.0088	3.82208	2.46524e-07	2.2492e-06
ENSG00000140464.20	chr15	73994673	74047827	53155	+	protein_coding	PML	HGNC:9113	OTTHUMG00000137607.6	ENSG00000140464	5371	12672	0.893535	4.6707	2.48632e-07	2.26726e-06
ENSG00000184347.15	chr5	168661733	169301139	639407	-	protein_coding	SLIT3	HGNC:11087	OTTHUMG00000130409.4	ENSG00000184347	6586	14270	4.48819	-0.186355	2.49822e-07	2.27693e-06
ENSG00000140848.17	chr16	57092583	57148369	55787	+	protein_coding	CPNE2	HGNC:2315	OTTHUMG00000133471.6	ENSG00000140848	221184	7737	0.999146	3.82176	2.51384e-07	2.28998e-06
ENSG00000171502.15	chr1	85729233	86156943	427711	-	protein_coding	COL24A1	HGNC:20821	OTTHUMG00000010629.7	ENSG00000171502	255631	9568	2.51344	-0.170552	2.53659e-07	2.30951e-06
ENSG00000177732.9	chr20	325552	330224	4673	+	protein_coding	SOX12	HGNC:11198	OTTHUMG00000031623.4	ENSG00000177732	6666	4673	-0.795187	6.82304	2.55519e-07	2.32525e-06
ENSG00000291153.1	chr7	67302621	67362950	60330	+	lncRNA	STAG3L4			ENSG00000291153	64940	4469	1.08966	3.33646	2.56648e-07	2.33432e-06
ENSG00000164323.15	chr4	185159665	185209504	49840	-	protein_coding	CFAP97	HGNC:29276	OTTHUMG00000160468.5	ENSG00000164323	57587	7192	-0.775278	6.80751	2.57239e-07	2.33849e-06
ENSG00000132294.15	chr8	131904093	132013642	109550	+	protein_coding	EFR3A	HGNC:28970	OTTHUMG00000150552.7	ENSG00000132294	23167	6192	0.7267	6.38399	2.57922e-07	2.34349e-06
ENSG00000124107.5	chr20	45252239	45254564	2326	-	protein_coding	SLPI	HGNC:11092	OTTHUMG00000033075.3	ENSG00000124107	6590	596	-1.07003	5.5063	2.59486e-07	2.35648e-06
ENSG00000170006.13	chr4	152618628	152680012	61385	-	protein_coding	TMEM154	HGNC:26489	OTTHUMG00000161463.2	ENSG00000170006	201799	11724	2.01125	3.31171	2.61648e-07	2.3749e-06
ENSG00000186594.16	chr17	1711447	1717174	5728	-	lncRNA	MIR22HG	HGNC:28219	OTTHUMG00000132197.7	ENSG00000186594	84981	3108	1.47115	3.35529	2.6269e-07	2.38312e-06
ENSG00000091164.13	chr18	56597209	56651600	54392	-	protein_coding	TXNL1	HGNC:12436	OTTHUMG00000132722.7	ENSG00000091164	9352	11297	1.05045	6.5812	2.6294e-07	2.38417e-06
ENSG00000102967.12	chr16	72008588	72027664	19077	+	protein_coding	DHODH	HGNC:2867	OTTHUMG00000178093.7	ENSG00000102967	1723	6921	-0.967185	4.66652	2.64081e-07	2.39329e-06
ENSG00000141854.10	chr19	14072536	14075062	2527	+	protein_coding	MISP3	HGNC:26963	OTTHUMG00000181994.2	ENSG00000141854	113230	2342	1.60493	2.73301	2.65455e-07	2.4045e-06
ENSG00000111319.13	chr12	6346843	6377730	30888	-	protein_coding	SCNN1A	HGNC:10599	OTTHUMG00000168268.3	ENSG00000111319	6337	5876	1.05603	8.37196	2.67432e-07	2.42116e-06
ENSG00000204592.9	chr6	30489509	30494194	4686	+	protein_coding	HLA-E	HGNC:4962	OTTHUMG00000031155.3	ENSG00000204592	3133	2922	1.5251	4.90382	2.67586e-07	2.42132e-06
ENSG00000101298.15	chr20	1266280	1309328	43049	+	protein_coding	SNPH	HGNC:15931	OTTHUMG00000031662.5	ENSG00000101298	9751	5709	1.95251	3.74398	2.69224e-07	2.43489e-06
ENSG00000187994.14	chr19	38867830	38878275	10446	-	protein_coding	RINL	HGNC:24795	OTTHUMG00000182299.6	ENSG00000187994	126432	4201	0.92934	5.08751	2.73e-07	2.4664e-06
ENSG00000153113.24	chr5	96525267	96779595	254329	+	protein_coding	CAST	HGNC:1515	OTTHUMG00000128413.11	ENSG00000153113	831	13341	0.78816	7.77715	2.73045e-07	2.4664e-06
ENSG00000112511.18	chr6	33410399	33416453	6055	+	protein_coding	PHF1	HGNC:8919	OTTHUMG00000031105.11	ENSG00000112511	5252	3596	0.863684	5.04203	2.73127e-07	2.4664e-06
ENSG00000113273.17	chr5	78777209	78986087	208879	-	protein_coding	ARSB	HGNC:714	OTTHUMG00000108129.6	ENSG00000113273	411	8899	1.0092	4.66965	2.75102e-07	2.4824e-06
ENSG00000068650.19	chr13	112690038	112887168	197131	+	protein_coding	ATP11A	HGNC:13552	OTTHUMG00000017371.10	ENSG00000068650	23250	14024	1.16165	5.97307	2.75181e-07	2.4824e-06
ENSG00000157653.12	chr9	113410054	113429690	19637	+	protein_coding	C9orf43	HGNC:23570	OTTHUMG00000020526.2	ENSG00000157653	257169	2240	-1.59408	2.45045	2.76496e-07	2.49192e-06
ENSG00000145687.17	chr5	81412804	81751797	338994	-	protein_coding	SSBP2	HGNC:15831	OTTHUMG00000119039.3	ENSG00000145687	23635	11498	0.845032	5.65465	2.76519e-07	2.49192e-06
ENSG00000248771.5	chr4	164754064	164803795	49732	+	protein_coding	SMIM31	HGNC:49638	OTTHUMG00000161261.3	ENSG00000248771	100505989	3190	1.81347	1.64799	2.80658e-07	2.52793e-06
ENSG00000149646.12	chr20	35954564	36030700	76137	+	protein_coding	CNBD2	HGNC:16145	OTTHUMG00000032371.6	ENSG00000149646	140894	5005	-1.21552	2.79371	2.85491e-07	2.57014e-06
ENSG00000141068.15	chr17	27456448	27626438	169991	+	protein_coding	KSR1	HGNC:6465	OTTHUMG00000132051.14	ENSG00000141068	8844	12200	2.08056	0.115291	2.85781e-07	2.57145e-06
ENSG00000163293.12	chr4	47914142	48040173	126032	+	protein_coding	NIPAL1	HGNC:27194	OTTHUMG00000128622.11	ENSG00000163293	152519	5983	1.02768	4.59389	2.86207e-07	2.57397e-06
ENSG00000186088.16	chr7	77310751	77416349	105599	-	protein_coding	GSAP	HGNC:28042	OTTHUMG00000150504.7	ENSG00000186088	54103	8950	1.54141	3.56889	2.86724e-07	2.5773e-06
ENSG00000135862.6	chr1	183023420	183145592	122173	+	protein_coding	LAMC1	HGNC:6492	OTTHUMG00000035418.6	ENSG00000135862	3915	8446	0.860471	9.33218	2.88413e-07	2.59116e-06
ENSG00000291154.1	chr7	67139961	67302503	162543	-	lncRNA	PMS2P4	HGNC:9129		ENSG00000291154	5382	10518	1.53103	2.66103	2.91149e-07	2.61441e-06
ENSG00000112144.16	chr6	53001279	53061824	60546	-	protein_coding	CILK1	HGNC:21219	OTTHUMG00000014870.1	ENSG00000112144	22858	6302	-0.839806	6.9832	2.92545e-07	2.62561e-06
ENSG00000229980.5	chr17	50866679	50910774	44096	+	lncRNA	TOB1-AS1	HGNC:44340	OTTHUMG00000132428.7	ENSG00000229980	400604	3539	-1.72192	1.35287	2.93838e-07	2.6351e-06
ENSG00000182224.12	chr17	7857746	7862282	4537	+	protein_coding	CYB5D1	HGNC:26516	OTTHUMG00000178175.2	ENSG00000182224	124637	3980	-1.09094	3.20473	2.93901e-07	2.6351e-06
ENSG00000104361.10	chr8	98189826	98294393	104568	-	protein_coding	NIPAL2	HGNC:25854	OTTHUMG00000164668.3	ENSG00000104361	79815	5606	1.21617	6.80751	2.94122e-07	2.63574e-06
ENSG00000121621.7	chr11	28020619	28108156	87538	-	protein_coding	KIF18A	HGNC:29441	OTTHUMG00000166195.4	ENSG00000121621	81930	4517	-1.82334	3.40566	2.94496e-07	2.63742e-06
ENSG00000123159.16	chr19	14477760	14496149	18390	-	protein_coding	GIPC1	HGNC:1226	OTTHUMG00000182248.6	ENSG00000123159	10755	4440	0.760252	7.03798	2.94609e-07	2.63742e-06
ENSG00000169372.13	chr12	93677375	93894840	217466	+	protein_coding	CRADD	HGNC:2340	OTTHUMG00000170322.3	ENSG00000169372	8738	4276	-1.0843	3.18825	2.94987e-07	2.63947e-06
ENSG00000111752.11	chr12	8913896	8941467	27572	+	protein_coding	PHC1	HGNC:3182	OTTHUMG00000168275.3	ENSG00000111752	1911	6134	1.00953	5.03914	2.96178e-07	2.64878e-06
ENSG00000099139.14	chr9	75890644	76362975	472332	+	protein_coding	PCSK5	HGNC:8747	OTTHUMG00000020039.4	ENSG00000099139	5125	13341	0.946052	4.88417	2.9758e-07	2.65997e-06
ENSG00000134602.16	chrX	132023302	132075943	52642	+	protein_coding	STK26	HGNC:18174	OTTHUMG00000022420.3	ENSG00000134602	51765	3317	0.884771	6.35907	2.99242e-07	2.67347e-06
ENSG00000135828.11	chr1	182573634	182589256	15623	-	protein_coding	RNASEL	HGNC:10050	OTTHUMG00000035213.1	ENSG00000135828	6041	6125	1.12596	3.59009	2.99494e-07	2.67437e-06
ENSG00000102547.19	chr13	49308650	49444064	135415	-	protein_coding	CAB39L	HGNC:20290	OTTHUMG00000016914.6	ENSG00000102547	81617	4944	0.776301	7.18213	3.0272e-07	2.70181e-06
ENSG00000197893.14	chr10	113588714	113664070	75357	-	protein_coding	NRAP	HGNC:7988	OTTHUMG00000019072.2	ENSG00000197893	4892	5669	3.40405	-0.622822	3.05025e-07	2.721e-06
ENSG00000135333.15	chr6	93240020	93419687	179668	-	protein_coding	EPHA7	HGNC:3390	OTTHUMG00000015228.2	ENSG00000135333	2045	16460	-3.38291	-0.642236	3.05462e-07	2.72352e-06
ENSG00000223956.5	chr1	56414918	56417137	2220	+	lncRNA	LINC01767	HGNC:52557	OTTHUMG00000008128.8	ENSG00000223956	105378744	2220	-2.3979	-0.00317455	3.05847e-07	2.72558e-06
ENSG00000198722.15	chr9	35161992	35405338	243347	+	protein_coding	UNC13B	HGNC:12566	OTTHUMG00000019856.7	ENSG00000198722	10497	17910	0.812405	8.7491	3.06027e-07	2.72581e-06
ENSG00000077092.20	chr3	24687887	25597932	910046	+	protein_coding	RARB	HGNC:9865	OTTHUMG00000130480.7	ENSG00000077092	5915	9445	-1.33096	2.39311	3.08425e-07	2.74578e-06
ENSG00000116151.14	chr1	2321253	2391707	70455	-	protein_coding	MORN1	HGNC:25852	OTTHUMG00000001402.7	ENSG00000116151	79906	11337	-1.30396	3.33387	3.11406e-07	2.77092e-06
ENSG00000276007.1	chr16	78123243	78124332	1090	+	lncRNA	ENSG00000276007		OTTHUMG00000187001.1	ENSG00000276007		1090	1.5625	1.34332	3.12247e-07	2.777e-06
ENSG00000097033.15	chr1	86704570	86748184	43615	+	protein_coding	SH3GLB1	HGNC:10833	OTTHUMG00000010257.2	ENSG00000097033	51100	6881	1.04381	5.91171	3.14674e-07	2.79718e-06
ENSG00000167513.9	chr16	88803789	88809258	5470	+	protein_coding	CDT1	HGNC:24576	OTTHUMG00000173467.3	ENSG00000167513	81620	2760	-1.33517	5.68455	3.15835e-07	2.80608e-06
ENSG00000170464.10	chr5	139408588	139444491	35904	-	protein_coding	DNAJC18	HGNC:28429	OTTHUMG00000129225.6	ENSG00000170464	202052	6498	1.11906	3.29166	3.17742e-07	2.8216e-06
ENSG00000118855.21	chr3	158732198	158829719	97522	+	protein_coding	MFSD1	HGNC:25874	OTTHUMG00000158835.10	ENSG00000118855	64747	5227	0.90253	6.35566	3.1914e-07	2.83251e-06
ENSG00000254038.1	chr8	37067441	37069418	1978	-	lncRNA	ENSG00000254038		OTTHUMG00000163982.1	ENSG00000254038		639	2.8736	-0.0688907	3.19292e-07	2.83251e-06
ENSG00000180964.17	chrX	103252995	103255192	2198	-	protein_coding	TCEAL8	HGNC:28683	OTTHUMG00000022094.3	ENSG00000180964	90843	1211	0.792942	5.37849	3.20494e-07	2.84175e-06
ENSG00000254290.3	chr8	37597480	37599858	2379	-	lncRNA	ENSG00000254290		OTTHUMG00000163998.1	ENSG00000254290		2379	-1.55097	2.60873	3.2099e-07	2.84471e-06
ENSG00000143437.21	chr1	150809713	150876708	66996	-	protein_coding	ARNT	HGNC:700	OTTHUMG00000035011.4	ENSG00000143437	405	6448	0.745851	5.86559	3.22391e-07	2.8557e-06
ENSG00000203879.12	chrX	154436913	154443467	6555	+	protein_coding	GDI1	HGNC:4226	OTTHUMG00000033293.10	ENSG00000203879	2664	5256	0.767571	7.98178	3.23796e-07	2.8667e-06
ENSG00000289135.2	chr2	96815093	96816078	986	-	lncRNA	ENSG00000289135			ENSG00000289135		986	-1.27271	2.22659	3.25929e-07	2.88414e-06
ENSG00000197594.14	chr6	131808016	131895155	87140	+	protein_coding	ENPP1	HGNC:3356	OTTHUMG00000015572.6	ENSG00000197594	5167	11423	-2.4807	2.32248	3.26622e-07	2.88882e-06
ENSG00000270673.2	chr8	63167725	63168465	741	-	lncRNA	YTHDF3-DT	HGNC:48728	OTTHUMG00000185282.1	ENSG00000270673	101410533	741	-1.34487	2.96245	3.29596e-07	2.91366e-06
ENSG00000055118.17	chr7	150944961	150978321	33361	-	protein_coding	KCNH2	HGNC:6251	OTTHUMG00000158341.5	ENSG00000055118	3757	7207	1.78922	1.93779	3.31538e-07	2.92858e-06
ENSG00000276160.1	chr22	18340145	18345899	5755	+	unprocessed_pseudogene	GGTLC5P	HGNC:33427	OTTHUMG00000188346.1	ENSG00000276160		998	2.40323	-0.112595	3.31616e-07	2.92858e-06
ENSG00000162772.17	chr1	212565334	212620777	55444	+	protein_coding	ATF3	HGNC:785	OTTHUMG00000036747.9	ENSG00000162772	467	4040	2.33519	7.00265	3.33496e-07	2.94371e-06
ENSG00000166387.14	chr11	7513298	7657127	143830	+	protein_coding	PPFIBP2	HGNC:9250	OTTHUMG00000165617.10	ENSG00000166387	8495	9800	-0.933414	5.39195	3.39584e-07	2.99595e-06
[truncated: 15,637 more rows]

## Sheet: GSEA_Pathway
Pathway	NGenes	Direction	PValue	FDR
HALLMARK_INTERFERON_ALPHA_RESPONSE	80	Up	1.59064e-19	7.95319e-18
HALLMARK_INTERFERON_GAMMA_RESPONSE	142	Up	6.28453e-14	1.57113e-12
HALLMARK_E2F_TARGETS	199	Down	1.30119e-08	2.16864e-07
HALLMARK_G2M_CHECKPOINT	195	Down	7.84217e-07	9.80271e-06
HALLMARK_HEDGEHOG_SIGNALING	27	Up	2.50342e-05	0.000250342
HALLMARK_EPITHELIAL_MESENCHYMAL_TRANSITION	112	Up	4.34597e-05	0.000362164
HALLMARK_APOPTOSIS	126	Up	5.89503e-05	0.000421074
HALLMARK_COAGULATION	77	Up	0.000236652	0.00147907
HALLMARK_MYOGENESIS	114	Up	0.000797743	0.0044319
HALLMARK_INFLAMMATORY_RESPONSE	101	Up	0.00113453	0.00567263
HALLMARK_IL6_JAK_STAT3_SIGNALING	47	Up	0.00176098	0.00759356
HALLMARK_TGF_BETA_SIGNALING	50	Up	0.00182245	0.00759356
HALLMARK_COMPLEMENT	128	Up	0.00278165	0.0106986
HALLMARK_MYC_TARGETS_V2	57	Down	0.0037366	0.013345
HALLMARK_UNFOLDED_PROTEIN_RESPONSE	111	Down	0.00689802	0.0215756
HALLMARK_MYC_TARGETS_V1	199	Down	0.00717784	0.0215756
HALLMARK_PROTEIN_SECRETION	90	Up	0.00767623	0.0215756
HALLMARK_ALLOGRAFT_REJECTION	105	Up	0.00776721	0.0215756
HALLMARK_TNFA_SIGNALING_VIA_NFKB	148	Up	0.00983924	0.0258927
HALLMARK_APICAL_JUNCTION	138	Up	0.0109055	0.0272636
HALLMARK_CHOLESTEROL_HOMEOSTASIS	66	Up	0.0421484	0.100353
HALLMARK_KRAS_SIGNALING_UP	115	Up	0.0507977	0.115449
HALLMARK_WNT_BETA_CATENIN_SIGNALING	35	Up	0.0531947	0.115641
HALLMARK_ANDROGEN_RESPONSE	97	Down	0.059779	0.12454
HALLMARK_SPERMATOGENESIS	69	Down	0.115934	0.231868
HALLMARK_HYPOXIA	160	Up	0.13444	0.258539
HALLMARK_IL2_STAT5_SIGNALING	142	Up	0.142483	0.25855
HALLMARK_PEROXISOME	88	Up	0.144788	0.25855
HALLMARK_HEME_METABOLISM	162	Up	0.165833	0.285919
HALLMARK_ESTROGEN_RESPONSE_LATE	154	Up	0.219842	0.355558
HALLMARK_BILE_ACID_METABOLISM	77	Up	0.220446	0.355558
HALLMARK_DNA_REPAIR	147	Down	0.260014	0.400078
HALLMARK_MTORC1_SIGNALING	191	Down	0.271596	0.400078
HALLMARK_OXIDATIVE_PHOSPHORYLATION	196	Down	0.272053	0.400078
HALLMARK_REACTIVE_OXYGEN_SPECIES_PATHWAY	44	Up	0.283856	0.405508
HALLMARK_PANCREAS_BETA_CELLS	13	Down	0.31901	0.44307
HALLMARK_ADIPOGENESIS	170	Up	0.335889	0.453904
HALLMARK_UV_RESPONSE_UP	135	Up	0.419247	0.547117
HALLMARK_NOTCH_SIGNALING	27	Up	0.426752	0.547117
HALLMARK_GLYCOLYSIS	171	Up	0.482697	0.603371
HALLMARK_FATTY_ACID_METABOLISM	132	Up	0.495424	0.604176
HALLMARK_ANGIOGENESIS	21	Up	0.528909	0.629653
HALLMARK_UV_RESPONSE_DN	117	Up	0.625802	0.727677
HALLMARK_KRAS_SIGNALING_DN	91	Up	0.64199	0.729534
HALLMARK_P53_PATHWAY	180	Up	0.666041	0.740046
HALLMARK_MITOTIC_SPINDLE	195	Down	0.698043	0.758743
HALLMARK_ESTROGEN_RESPONSE_EARLY	167	Up	0.737146	0.784198
HALLMARK_PI3K_AKT_MTOR_SIGNALING	88	Down	0.807749	0.841406
HALLMARK_APICAL_SURFACE	28	Down	0.894303	0.912554
HALLMARK_XENOBIOTIC_METABOLISM	137	Down	0.919296	0.919296
