# Supplementary material for: Targeting the CLK2/SRSF9 splicing axis in prostate cancer leads to decreased ARV7 expression
Source: Mol Oncol. 2024 Sep 11;19(2):496–518. doi: 10.1002/1878-0261.13728 (PMC11792998; doi:10.1002/1878-0261.13728)
Supplement: Supplementary file 4 — Table S3. Results of bioinformatical analysis of Fig. 6K. [file MOL2-19-496-s003.xlsx]

## Sheet: DEG_short read_22Rv1
full_gene_id	chr	start	end	length	strand	gene_type	gene_name	hgnc_id	havana_gene	gene_id	entrez_gene_id	transcript_length	logFC	logCPM	PValue	FDR
ENSG00000124762.14	chr6	36676460	36687337	10878	+	protein_coding	CDKN1A	HGNC:1784	OTTHUMG00000014603.4	ENSG00000124762	1026	2996	1.34285	7.46175	3.16485e-66	5.75718e-62
ENSG00000146674.16	chr7	45912245	45921874	9630	-	protein_coding	IGFBP3	HGNC:5472	OTTHUMG00000023769.10	ENSG00000146674	3486	4569	1.20085	9.47587	3.06192e-58	2.78497e-54
ENSG00000139292.13	chr12	71439798	71586310	146513	+	protein_coding	LGR5	HGNC:4504	OTTHUMG00000169543.2	ENSG00000139292	8549	5223	-2.35893	3.68101	1.20596e-53	7.31252e-50
ENSG00000156113.25	chr10	76869601	77638369	768769	-	protein_coding	KCNMA1	HGNC:6284	OTTHUMG00000018543.33	ENSG00000156113	3778	39437	-1.90534	4.27017	7.59765e-53	3.45522e-49
ENSG00000004799.8	chr7	95583499	95596516	13018	-	protein_coding	PDK4	HGNC:8812	OTTHUMG00000153977.3	ENSG00000004799	5166	4544	1.33127	8.66612	1.03562e-37	3.7678e-34
ENSG00000184678.11	chr1	149884459	149886682	2224	-	protein_coding	H2BC21	HGNC:4760	OTTHUMG00000012095.1	ENSG00000184678	8349	2224	1.34043	5.09859	5.72011e-37	1.73424e-33
ENSG00000107954.11	chr10	103493705	103592546	98842	+	protein_coding	NEURL1	HGNC:7761	OTTHUMG00000018995.2	ENSG00000107954	9148	5229	-1.57544	4.29297	9.67584e-33	2.51448e-29
ENSG00000120903.13	chr8	27459756	27479883	20128	-	protein_coding	CHRNA2	HGNC:1956	OTTHUMG00000102083.11	ENSG00000120903	1135	5062	-1.20316	5.08419	1.23022e-30	2.79736e-27
ENSG00000099194.6	chr10	100347233	100364826	17594	+	protein_coding	SCD	HGNC:10571	OTTHUMG00000018906.3	ENSG00000099194	6319	5245	-0.934172	10.3486	6.98696e-30	1.41222e-26
ENSG00000130066.17	chrX	23783173	23786210	3038	+	protein_coding	SAT1	HGNC:10540	OTTHUMG00000021256.1	ENSG00000130066	6303	2482	1.38052	4.6223	1.97149e-29	3.58634e-26
ENSG00000130513.7	chr19	18374731	18389176	14446	+	protein_coding	GDF15	HGNC:30142	OTTHUMG00000183360.6	ENSG00000130513	9518	2087	0.981841	6.69315	1.50576e-27	2.49012e-24
ENSG00000152931.9	chr5	60487713	60548813	61101	+	lncRNA	PART1	HGNC:17263	OTTHUMG00000162213.5	ENSG00000152931	25859	12703	1.47672	4.20085	8.31548e-27	1.26056e-23
ENSG00000115738.10	chr2	8678845	8684461	5617	+	protein_coding	ID2	HGNC:5361	OTTHUMG00000112454.5	ENSG00000115738	3398	2213	0.782333	7.61767	7.36019e-26	1.02992e-22
ENSG00000106804.10	chr9	120932987	121075195	142209	-	protein_coding	C5	HGNC:1331	OTTHUMG00000020579.4	ENSG00000106804	727	16890	-0.972527	5.84658	2.13248e-25	2.77085e-22
ENSG00000102317.18	chrX	48574449	48581162	6714	+	protein_coding	RBM3	HGNC:9900	OTTHUMG00000024121.3	ENSG00000102317	5935	5827	-0.776646	7.56044	8.23016e-25	9.98099e-22
ENSG00000150687.12	chr11	86791059	86952910	161852	+	protein_coding	PRSS23	HGNC:14370	OTTHUMG00000167226.4	ENSG00000150687	11098	11444	1.05748	6.51903	4.40986e-23	5.01374e-20
ENSG00000096060.15	chr6	35573585	35728583	154999	-	protein_coding	FKBP5	HGNC:3721	OTTHUMG00000014576.2	ENSG00000096060	2289	10628	-0.821608	7.87345	1.13217e-22	1.14419e-19
ENSG00000086205.18	chr11	49145092	49208638	63547	-	protein_coding	FOLH1	HGNC:3788	OTTHUMG00000166625.3	ENSG00000086205	2346	5335	0.770496	8.67189	1.13218e-22	1.14419e-19
ENSG00000172201.12	chr6	19837370	19842197	4828	+	protein_coding	ID4	HGNC:5363	OTTHUMG00000014333.2	ENSG00000172201	3400	3873	0.737177	7.08295	1.29342e-22	1.23834e-19
ENSG00000132437.18	chr7	50458436	50565405	106970	-	protein_coding	DDC	HGNC:2719	OTTHUMG00000023353.7	ENSG00000132437	1644	3084	-1.39091	3.76023	2.2793e-22	2.07314e-19
ENSG00000179335.20	chr15	74598500	74645414	46915	+	protein_coding	CLK3	HGNC:2071	OTTHUMG00000141320.13	ENSG00000179335	1198	19697	0.876922	5.85461	3.8719e-22	3.35398e-19
ENSG00000275395.7	chr19	39863323	39934626	71304	-	protein_coding	FCGBP	HGNC:13572	OTTHUMG00000182580.6	ENSG00000275395	8857	12961	1.92204	2.64919	5.32071e-22	4.3995e-19
ENSG00000150594.7	chr10	111077029	111080907	3879	+	protein_coding	ADRA2A	HGNC:281	OTTHUMG00000019050.3	ENSG00000150594	150	3879	-2.50748	2.62282	8.2172e-22	6.49909e-19
ENSG00000132688.11	chr1	156668763	156677407	8645	-	protein_coding	NES	HGNC:7756	OTTHUMG00000034299.3	ENSG00000132688	10763	5568	-0.816462	6.83218	1.35964e-21	1.03055e-18
ENSG00000165169.11	chrX	37836757	37847571	10815	-	protein_coding	DYNLT3	HGNC:11694	OTTHUMG00000033172.2	ENSG00000165169	6990	3120	0.85649	5.93936	1.564e-21	1.13803e-18
ENSG00000185432.12	chr12	50923472	50932510	9039	+	protein_coding	METTL7A	HGNC:24550	OTTHUMG00000169484.5	ENSG00000185432	25840	4076	-0.711819	7.28969	1.84131e-21	1.28828e-18
ENSG00000124225.16	chr20	57648392	57711536	63145	-	protein_coding	PMEPA1	HGNC:14107	OTTHUMG00000032831.4	ENSG00000124225	56937	5732	-0.717136	7.4601	4.80928e-21	3.24021e-18
ENSG00000197903.8	chr6	27146361	27146855	495	-	protein_coding	H2BC12	HGNC:13954	OTTHUMG00000014473.2	ENSG00000197903	85236	495	1.22138	4.36874	1.24828e-20	8.1098e-18
ENSG00000171564.12	chr4	154563011	154572807	9797	+	protein_coding	FGB	HGNC:3662	OTTHUMG00000150331.3	ENSG00000171564	2244	4374	-2.26628	2.57978	6.08162e-20	3.81486e-17
ENSG00000177508.12	chr16	54283304	54286787	3484	-	protein_coding	IRX3	HGNC:14360	OTTHUMG00000133200.5	ENSG00000177508	79191	2935	-0.805437	6.26312	1.07723e-19	6.53198e-17
ENSG00000270882.3	chr1	149832657	149839767	7111	+	protein_coding	H4C14	HGNC:4794	OTTHUMG00000012189.8	ENSG00000270882	8370	1878	1.44035	3.3058	1.29896e-19	7.62238e-17
ENSG00000173702.7	chr3	124905442	124953819	48378	-	protein_coding	MUC13	HGNC:7511	OTTHUMG00000159484.5	ENSG00000173702	56667	3499	0.833611	6.03402	1.59232e-19	9.05182e-17
ENSG00000278952.1	chr11	65118310	65119111	802	+	TEC	ENSG00000278952		OTTHUMG00000173022.1	ENSG00000278952		802	1.90219	2.72884	2.82999e-19	1.519e-16
ENSG00000064042.18	chr4	41359607	41700044	340438	+	protein_coding	LIMCH1	HGNC:29191	OTTHUMG00000160575.7	ENSG00000064042	22998	10862	0.725503	8.12366	2.83909e-19	1.519e-16
ENSG00000089199.10	chr20	5911510	5925353	13844	+	protein_coding	CHGB	HGNC:1930	OTTHUMG00000031821.4	ENSG00000089199	1114	4447	0.890956	5.60813	7.05558e-19	3.66709e-16
ENSG00000163631.17	chr4	73397114	73421482	24369	+	protein_coding	ALB	HGNC:399	OTTHUMG00000129919.6	ENSG00000163631	213	3431	-0.933461	7.26611	7.63205e-19	3.85652e-16
ENSG00000114270.18	chr3	48564073	48595329	31257	-	protein_coding	COL7A1	HGNC:2214	OTTHUMG00000133541.3	ENSG00000114270	1294	11133	1.33339	4.95097	8.30662e-19	4.08394e-16
ENSG00000176788.9	chr5	17065598	17276843	211246	+	protein_coding	BASP1	HGNC:957	OTTHUMG00000131061.8	ENSG00000176788	10409	2146	0.954741	5.43251	1.07564e-18	5.14918e-16
ENSG00000169583.13	chr9	136994608	136996568	1961	-	protein_coding	CLIC3	HGNC:2064	OTTHUMG00000020954.4	ENSG00000169583	9022	969	1.54446	3.09011	1.54271e-18	7.19576e-16
ENSG00000175274.19	chr11	44885903	44951306	65404	-	protein_coding	TP53I11	HGNC:16842	OTTHUMG00000165714.4	ENSG00000175274	9537	7345	-0.848075	5.77476	1.59249e-18	7.24224e-16
ENSG00000206052.11	chr18	69400888	69849087	448200	+	protein_coding	DOK6	HGNC:28301	OTTHUMG00000178688.2	ENSG00000206052	220164	9554	0.853885	6.13976	1.73977e-18	7.64631e-16
ENSG00000170381.15	chr7	83363238	83649139	285902	-	protein_coding	SEMA3E	HGNC:10727	OTTHUMG00000154693.7	ENSG00000170381	9723	8450	1.12991	4.47714	1.76541e-18	7.64631e-16
ENSG00000125968.9	chr20	31605283	31606515	1233	+	protein_coding	ID1	HGNC:5360	OTTHUMG00000032181.2	ENSG00000125968	3397	1233	0.633615	8.14086	2.32674e-18	9.84318e-16
ENSG00000117139.18	chr1	202724495	202808487	83993	-	protein_coding	KDM5B	HGNC:18039	OTTHUMG00000041401.12	ENSG00000117139	10765	24899	0.910175	5.30742	2.68286e-18	1.10918e-15
ENSG00000117318.9	chr1	23557926	23559501	1576	-	protein_coding	ID3	HGNC:5362	OTTHUMG00000003229.3	ENSG00000117318	3399	1496	0.659237	8.8945	3.89694e-18	1.5438e-15
ENSG00000013441.17	chr2	200853009	200864691	11683	-	protein_coding	CLK1	HGNC:2068	OTTHUMG00000132784.4	ENSG00000013441	1195	5117	0.772003	6.59024	3.90384e-18	1.5438e-15
ENSG00000136205.18	chr7	47275154	47582558	307405	-	protein_coding	TNS3	HGNC:21616	OTTHUMG00000074075.4	ENSG00000136205	64759	12569	-1.16487	3.98006	5.00241e-18	1.93615e-15
ENSG00000134755.18	chr18	31058840	31102522	43683	-	protein_coding	DSC2	HGNC:3036	OTTHUMG00000131981.8	ENSG00000134755	1824	12501	1.11016	5.65522	6.51593e-18	2.4694e-15
ENSG00000143416.21	chr1	151364304	151372707	8404	-	protein_coding	SELENBP1	HGNC:10719	OTTHUMG00000012498.26	ENSG00000143416	8991	3476	0.613647	7.61538	8.34272e-18	3.09719e-15
ENSG00000074219.14	chr19	49340595	49362457	21863	-	protein_coding	TEAD2	HGNC:11715	OTTHUMG00000183174.3	ENSG00000074219	8463	2980	-0.694779	6.14791	1.14903e-17	4.18039e-15
ENSG00000106541.12	chr7	16791811	16833433	41623	-	protein_coding	AGR2	HGNC:328	OTTHUMG00000023446.5	ENSG00000106541	10551	2764	1.26713	4.63458	1.32047e-17	4.70994e-15
ENSG00000100078.4	chr22	31134807	31140508	5702	-	protein_coding	PLA2G3	HGNC:17934	OTTHUMG00000151255.2	ENSG00000100078	50487	2600	-0.623718	7.5418	5.2737e-17	1.84488e-14
ENSG00000288859.1	chr1	149851061	149851594	534	+	protein_coding	H2AC19	HGNC:29668	OTTHUMG00000012097.1	ENSG00000288859	723790	534	1.13503	4.05774	7.80687e-17	2.67952e-14
ENSG00000022355.18	chr5	161847063	161899981	52919	+	protein_coding	GABRA1	HGNC:4075	OTTHUMG00000163586.11	ENSG00000022355	2554	8420	1.01926	4.63432	8.63421e-17	2.90861e-14
ENSG00000168077.14	chr8	27633868	27676776	42909	+	protein_coding	SCARA3	HGNC:19000	OTTHUMG00000163898.5	ENSG00000168077	51435	4029	-0.965996	4.54197	1.24388e-16	4.11408e-14
ENSG00000180573.10	chr6	26124145	26139116	14972	+	protein_coding	H2AC6	HGNC:4733	OTTHUMG00000014428.2	ENSG00000180573	8334	1668	1.3932	3.78461	2.69415e-16	8.75165e-14
ENSG00000230487.9	chr7	1570073	1589626	19554	+	lncRNA	PSMG3-AS1	HGNC:22230	OTTHUMG00000151452.4	ENSG00000230487	114796	6438	0.997554	4.53914	2.85065e-16	9.09756e-14
ENSG00000174307.7	chr1	201464278	201469237	4960	-	protein_coding	PHLDA3	HGNC:8934	OTTHUMG00000035767.4	ENSG00000174307	23612	3243	0.991853	4.35208	3.23689e-16	1.01521e-13
ENSG00000108556.10	chr17	4897771	4934438	36668	-	protein_coding	CHRNE	HGNC:1966	OTTHUMG00000090778.8	ENSG00000108556	1145	3521	0.73292	6.09506	3.67264e-16	1.13236e-13
ENSG00000167034.10	chr8	23678697	23682938	4242	-	protein_coding	NKX3-1	HGNC:7838	OTTHUMG00000097851.4	ENSG00000167034	4824	3278	-0.655999	8.33085	7.60016e-16	2.30424e-13
ENSG00000153029.16	chr1	181033374	181061938	28565	+	protein_coding	MR1	HGNC:4975	OTTHUMG00000035175.2	ENSG00000153029	3140	9441	1.34911	3.26724	9.79872e-16	2.92211e-13
ENSG00000149809.17	chr11	65111845	65116384	4540	+	protein_coding	TM7SF2	HGNC:11863	OTTHUMG00000165603.4	ENSG00000149809	7108	3408	0.808614	6.85177	1.06825e-15	3.13429e-13
ENSG00000134323.13	chr2	15940550	15947007	6458	+	protein_coding	MYCN	HGNC:7559	OTTHUMG00000039579.4	ENSG00000134323	4613	2755	-1.69361	2.43926	1.33596e-15	3.85752e-13
ENSG00000141639.12	chr18	50560087	50731826	171740	+	protein_coding	MAPK4	HGNC:6878	OTTHUMG00000179853.6	ENSG00000141639	5596	7594	1.36388	3.12673	1.60885e-15	4.57291e-13
ENSG00000065154.12	chr10	124397303	124418976	21674	-	protein_coding	OAT	HGNC:8091	OTTHUMG00000019213.2	ENSG00000065154	4942	3388	0.611994	6.87908	1.75294e-15	4.90582e-13
ENSG00000112232.10	chr6	61679961	62286225	606265	-	protein_coding	KHDRBS2	HGNC:18114	OTTHUMG00000014936.3	ENSG00000112232	202559	2403	0.80721	5.13623	2.28293e-15	6.29224e-13
ENSG00000169174.11	chr1	55039447	55064852	25406	+	protein_coding	PCSK9	HGNC:20001	OTTHUMG00000008136.2	ENSG00000169174	255738	5711	-1.85352	2.43191	3.54896e-15	9.63569e-13
ENSG00000158815.11	chr8	22042398	22048809	6412	+	protein_coding	FGF17	HGNC:3673	OTTHUMG00000097051.3	ENSG00000158815	8822	3287	1.6049	2.78034	3.99124e-15	1.06772e-12
ENSG00000124006.15	chr2	219550728	219571859	21132	-	protein_coding	OBSL1	HGNC:29092	OTTHUMG00000059157.13	ENSG00000124006	23363	9716	1.16527	3.63802	5.14502e-15	1.35642e-12
ENSG00000255173.1	chr11	65117157	65117458	302	+	lncRNA	ENSG00000255173		OTTHUMG00000165605.1	ENSG00000255173		175	1.72232	2.76761	7.58611e-15	1.97141e-12
ENSG00000144366.17	chr2	188291669	188595931	304263	+	protein_coding	GULP1	HGNC:18649	OTTHUMG00000132647.5	ENSG00000144366	51454	12016	0.644845	7.30532	9.90931e-15	2.53888e-12
ENSG00000137486.17	chr11	75260122	75351705	91584	-	protein_coding	ARRB1	HGNC:711	OTTHUMG00000165444.5	ENSG00000137486	408	9888	-0.801675	5.04835	1.05627e-14	2.66869e-12
ENSG00000164120.14	chr4	174490175	174523154	32980	-	protein_coding	HPGD	HGNC:5154	OTTHUMG00000160772.8	ENSG00000164120	3248	5531	-0.698447	6.98778	1.22369e-14	3.04934e-12
ENSG00000128564.8	chr7	101162509	101165569	3061	-	protein_coding	VGF	HGNC:12684	OTTHUMG00000157109.3	ENSG00000128564	7425	2680	0.604919	10.1819	1.24125e-14	3.0513e-12
ENSG00000198722.15	chr9	35161992	35405338	243347	+	protein_coding	UNC13B	HGNC:12566	OTTHUMG00000019856.7	ENSG00000198722	10497	17910	0.602978	8.34641	1.31922e-14	3.19973e-12
ENSG00000138434.17	chr2	181891730	181930738	39009	+	protein_coding	ITPRID2	HGNC:11319	OTTHUMG00000132584.5	ENSG00000138434	6744	9685	0.838179	7.95991	2.24209e-14	5.36656e-12
ENSG00000143815.15	chr1	225401502	225428925	27424	-	protein_coding	LBR	HGNC:6518	OTTHUMG00000037520.18	ENSG00000143815	3930	5710	-0.550953	7.06936	2.85353e-14	6.74137e-12
ENSG00000165092.13	chr9	72900671	73080442	179772	-	protein_coding	ALDH1A1	HGNC:402	OTTHUMG00000020019.3	ENSG00000165092	216	2840	-0.698172	5.50969	4.80825e-14	1.12137e-11
ENSG00000150625.17	chr4	175632934	176002664	369731	-	protein_coding	GPM6A	HGNC:4460	OTTHUMG00000160760.5	ENSG00000150625	2823	6553	-0.746567	5.07202	8.78462e-14	2.0228e-11
ENSG00000163993.7	chr4	6693878	6697170	3293	+	protein_coding	S100P	HGNC:10504	OTTHUMG00000090491.5	ENSG00000163993	6286	471	1.74144	2.79312	9.38977e-14	2.13512e-11
ENSG00000188707.7	chr7	150322639	150332721	10083	+	transcribed_unitary_pseudogene	ZBED10P	HGNC:21720	OTTHUMG00000158328.2	ENSG00000188707		5176	-0.889427	4.2914	1.42997e-13	3.21143e-11
ENSG00000158050.5	chr2	96143169	96145440	2272	-	protein_coding	DUSP2	HGNC:3068	OTTHUMG00000130456.3	ENSG00000158050	1844	1929	0.723649	6.26104	1.94989e-13	4.32567e-11
ENSG00000100167.21	chr22	41969443	41998221	28779	+	protein_coding	SEPTIN3	HGNC:10750	OTTHUMG00000030494.5	ENSG00000100167	55964	7185	-0.855835	4.53467	2.00297e-13	4.38988e-11
ENSG00000112773.16	chr6	81491439	81752774	261336	-	protein_coding	TENT5A	HGNC:18345	OTTHUMG00000015097.2	ENSG00000112773	55603	6053	0.68486	5.46547	2.03019e-13	4.39658e-11
ENSG00000085999.13	chr1	46246461	46278480	32020	+	protein_coding	RAD54L	HGNC:9826	OTTHUMG00000007772.10	ENSG00000085999	8438	4078	-0.748869	5.07705	2.32687e-13	4.97979e-11
ENSG00000160200.18	chr21	43053191	43076943	23753	-	protein_coding	CBS	HGNC:1550	OTTHUMG00000086834.7	ENSG00000160200	875	6786	-0.635425	6.11029	2.46813e-13	5.22068e-11
ENSG00000135476.12	chr12	53268299	53293638	25340	+	protein_coding	ESPL1	HGNC:16856	OTTHUMG00000169674.6	ENSG00000135476	9700	8885	-0.584518	6.63369	2.90703e-13	6.07836e-11
ENSG00000110925.7	chr12	51061205	51083664	22460	-	protein_coding	CSRNP2	HGNC:16006	OTTHUMG00000169578.7	ENSG00000110925	81566	5230	-0.511408	7.97516	3.6597e-13	7.48909e-11
ENSG00000054118.15	chr1	36224432	36305357	80926	+	protein_coding	THRAP3	HGNC:22964	OTTHUMG00000007866.8	ENSG00000054118	9967	4720	-0.540616	8.16161	3.66406e-13	7.48909e-11
ENSG00000091592.17	chr17	5499415	5619424	120010	-	protein_coding	NLRP1	HGNC:14374	OTTHUMG00000132419.9	ENSG00000091592	22861	20157	0.94844	4.32002	4.07652e-13	8.17842e-11
ENSG00000135346.9	chr6	87085498	87095106	9609	-	protein_coding	CGA	HGNC:1885	OTTHUMG00000015161.4	ENSG00000135346	1081	1984	2.32175	1.36612	4.09124e-13	8.17842e-11
ENSG00000254726.3	chr1	156072013	156082465	10453	-	protein_coding	MEX3A	HGNC:33482	OTTHUMG00000017465.4	ENSG00000254726	92312	6591	-0.686796	5.13036	4.32628e-13	8.55429e-11
ENSG00000278828.2	chr6	27810051	27811300	1250	+	protein_coding	H3C10	HGNC:4775	OTTHUMG00000014483.1	ENSG00000278828	8357	1250	1.44632	2.82584	4.55917e-13	8.91783e-11
ENSG00000164938.14	chr8	94925972	94949378	23407	-	protein_coding	TP53INP1	HGNC:18022	OTTHUMG00000164697.2	ENSG00000164938	94241	5643	0.661178	5.89915	6.36967e-13	1.23267e-10
ENSG00000119314.16	chr9	112217716	112333664	115949	-	protein_coding	PTBP3	HGNC:10253	OTTHUMG00000020503.3	ENSG00000119314	9991	8236	-0.583087	8.50702	8.17291e-13	1.55924e-10
ENSG00000185332.8	chr17	81311270	81330674	19405	-	lncRNA	TMEM105	HGNC:26794	OTTHUMG00000177905.3	ENSG00000185332	284186	3794	2.02806	1.54026	8.22862e-13	1.55924e-10
ENSG00000111206.13	chr12	2857680	2877174	19495	-	protein_coding	FOXM1	HGNC:3818	OTTHUMG00000168118.2	ENSG00000111206	2305	4919	-0.533321	7.76825	1.01752e-12	1.90821e-10
ENSG00000149577.16	chr11	117178736	117197445	18710	+	protein_coding	SIDT2	HGNC:24272	OTTHUMG00000167065.4	ENSG00000149577	51092	9058	0.69932	5.24788	1.35469e-12	2.5146e-10
ENSG00000116260.17	chr1	180154869	180204030	49162	+	protein_coding	QSOX1	HGNC:9756	OTTHUMG00000035256.4	ENSG00000116260	5768	9276	0.792048	7.77017	1.41855e-12	2.59562e-10
ENSG00000113810.16	chr3	160399274	160434954	35681	+	protein_coding	SMC4	HGNC:14013	OTTHUMG00000159006.8	ENSG00000113810	10051	8164	-0.51279	7.42249	1.42687e-12	2.59562e-10
ENSG00000237649.8	chr6	33391823	33409896	18074	+	protein_coding	KIFC1	HGNC:6389	OTTHUMG00000031209.5	ENSG00000237649	3833	3030	-0.550001	6.6329	1.99827e-12	3.59906e-10
ENSG00000152377.14	chr5	136975298	137598379	623082	-	protein_coding	SPOCK1	HGNC:11251	OTTHUMG00000129157.7	ENSG00000152377	6695	6200	-1.04728	4.16097	2.48616e-12	4.4339e-10
ENSG00000227036.10	chr17	72290091	72640472	350382	-	lncRNA	LINC00511	HGNC:43564	OTTHUMG00000132227.20	ENSG00000227036	400619	27664	0.982336	3.81883	2.691e-12	4.75261e-10
ENSG00000185168.7	chr17	81303771	81309278	5508	-	lncRNA	LINC00482	HGNC:26816	OTTHUMG00000177904.1	ENSG00000185168		2227	2.68192	1.02413	2.84023e-12	4.96794e-10
ENSG00000171793.17	chr1	40979300	41012565	33266	+	protein_coding	CTPS1	HGNC:2519	OTTHUMG00000005712.13	ENSG00000171793	1503	11958	-0.543668	6.70301	2.90871e-12	5.03927e-10
ENSG00000123933.17	chr4	2247432	2262109	14678	-	protein_coding	MXD4	HGNC:13906	OTTHUMG00000090243.6	ENSG00000123933	10608	6873	0.748836	5.14152	2.99177e-12	5.13428e-10
ENSG00000262223.10	chr17	81375144	81385464	10321	-	lncRNA	LINC03048	HGNC:56272	OTTHUMG00000177950.10	ENSG00000262223		5071	1.68165	2.25497	3.08847e-12	5.25069e-10
ENSG00000079257.8	chr3	158645822	158672648	26827	-	protein_coding	LXN	HGNC:13347	OTTHUMG00000158807.2	ENSG00000079257	56925	1459	1.63193	3.61616	3.43994e-12	5.79406e-10
ENSG00000168477.20	chr6	32041153	32115334	74182	-	protein_coding	TNXB	HGNC:11976	OTTHUMG00000031088.12	ENSG00000168477	7148	15909	0.937876	4.16831	3.49067e-12	5.82558e-10
ENSG00000160447.7	chr9	128702503	128720916	18414	+	protein_coding	PKN3	HGNC:17999	OTTHUMG00000020757.2	ENSG00000160447	29941	3393	-0.723454	4.79087	4.20878e-12	6.96018e-10
ENSG00000130829.18	chrX	153642492	153651326	8835	+	protein_coding	DUSP9	HGNC:3076	OTTHUMG00000024211.7	ENSG00000130829	1852	2769	-1.08889	3.58239	4.40067e-12	7.21194e-10
ENSG00000117280.13	chr1	205767986	205775482	7497	-	protein_coding	RAB29	HGNC:9789	OTTHUMG00000035998.4	ENSG00000117280	8934	3904	-0.55717	6.15342	6.86162e-12	1.11446e-09
ENSG00000122966.17	chr12	119685791	119877320	191530	-	protein_coding	CIT	HGNC:1985	OTTHUMG00000134325.9	ENSG00000122966	11113	28605	-0.541519	6.69309	8.60243e-12	1.38484e-09
ENSG00000166582.11	chr17	16342534	16353656	11123	-	protein_coding	CENPV	HGNC:29920	OTTHUMG00000059345.5	ENSG00000166582	201161	2850	-0.615577	5.36868	9.01642e-12	1.43875e-09
ENSG00000197766.9	chr19	859453	867884	8432	+	protein_coding	CFD	HGNC:2771	OTTHUMG00000181840.6	ENSG00000197766	1675	1818	-0.715273	4.97413	1.03938e-11	1.64412e-09
ENSG00000142694.7	chr1	36322030	36324154	2125	-	protein_coding	EVA1B	HGNC:25558	OTTHUMG00000007867.1	ENSG00000142694	55194	1242	0.785882	4.9773	1.14038e-11	1.78832e-09
ENSG00000108984.15	chr17	69414697	69553865	139169	+	protein_coding	MAP2K6	HGNC:6846	OTTHUMG00000180311.4	ENSG00000108984	5608	16660	-0.767485	4.53684	1.18049e-11	1.83542e-09
ENSG00000140848.17	chr16	57092583	57148369	55787	+	protein_coding	CPNE2	HGNC:2315	OTTHUMG00000133471.6	ENSG00000140848	221184	7737	-1.12291	3.0247	1.60022e-11	2.46691e-09
ENSG00000161905.13	chr17	4630919	4642294	11376	-	protein_coding	ALOX15	HGNC:433	OTTHUMG00000090746.4	ENSG00000161905	246	3387	0.907781	4.03152	1.73846e-11	2.65751e-09
ENSG00000153179.13	chr12	64507001	64697564	190564	+	protein_coding	RASSF3	HGNC:14271	OTTHUMG00000168812.3	ENSG00000153179	283349	4241	-0.506776	7.18378	1.97065e-11	2.98735e-09
ENSG00000124429.18	chrX	85277396	85379717	102322	-	protein_coding	POF1B	HGNC:13711	OTTHUMG00000021934.5	ENSG00000124429	79983	4003	0.993293	3.65514	2.0271e-11	3.04752e-09
ENSG00000125966.10	chr20	35226690	35276998	50309	+	protein_coding	MMP24	HGNC:7172	OTTHUMG00000032330.6	ENSG00000125966	10893	4376	-0.658141	5.07023	2.19353e-11	3.27069e-09
ENSG00000152661.9	chr6	121435595	121449727	14133	+	protein_coding	GJA1	HGNC:4274	OTTHUMG00000015479.2	ENSG00000152661	2697	3395	-0.693875	5.51546	2.22539e-11	3.29123e-09
ENSG00000172037.14	chr3	49121114	49133118	12005	-	protein_coding	LAMB2	HGNC:6487	OTTHUMG00000156807.5	ENSG00000172037	3913	6865	0.518452	6.80108	2.49788e-11	3.66444e-09
ENSG00000077942.19	chr22	45502238	45601135	98898	+	protein_coding	FBLN1	HGNC:3600	OTTHUMG00000151340.4	ENSG00000077942	2192	7285	-2.20676	1.15504	2.56967e-11	3.7396e-09
ENSG00000144485.11	chr2	238238267	238240662	2396	-	protein_coding	HES6	HGNC:18254	OTTHUMG00000133340.5	ENSG00000144485	55502	1954	-1.08918	4.06175	2.61537e-11	3.77589e-09
ENSG00000196586.17	chr6	75749201	75919537	170337	+	protein_coding	MYO6	HGNC:7605	OTTHUMG00000015061.7	ENSG00000196586	4646	10715	0.496238	7.75566	2.65534e-11	3.80341e-09
ENSG00000114626.18	chr3	127672935	127680926	7992	+	protein_coding	ABTB1	HGNC:18275	OTTHUMG00000159636.2	ENSG00000114626	80325	6155	1.27404	2.84364	2.8952e-11	4.11457e-09
ENSG00000157657.15	chr9	113876282	114056593	180312	+	protein_coding	ZNF618	HGNC:29416	OTTHUMG00000020532.2	ENSG00000157657	114991	10386	-0.617646	5.77974	3.34419e-11	4.71582e-09
ENSG00000136877.15	chr9	127794597	127814327	19731	+	protein_coding	FPGS	HGNC:3824	OTTHUMG00000020716.6	ENSG00000136877	2356	3931	-0.634031	5.19874	3.66253e-11	5.12501e-09
ENSG00000177694.16	chr3	174438573	175810548	1371976	+	protein_coding	NAALADL2	HGNC:23219	OTTHUMG00000157120.7	ENSG00000177694	254827	13546	0.847434	4.23435	4.03014e-11	5.59636e-09
ENSG00000134824.14	chr11	61792980	61867354	74375	+	protein_coding	FADS2	HGNC:3575	OTTHUMG00000163794.5	ENSG00000134824	9415	10553	-0.54703	6.37721	6.00595e-11	8.27684e-09
ENSG00000139112.11	chr12	10212458	10223128	10671	+	protein_coding	GABARAPL1	HGNC:4068	OTTHUMG00000168411.10	ENSG00000139112	23710	4053	0.978588	3.72383	6.27754e-11	8.58607e-09
ENSG00000258441.1	chr14	21200079	21206900	6822	-	lncRNA	LINC00641	HGNC:27511	OTTHUMG00000170756.1	ENSG00000258441	283624	5715	0.7654	5.55791	7.89971e-11	1.07242e-08
ENSG00000169241.19	chr1	155135344	155138857	3514	+	protein_coding	SLC50A1	HGNC:30657	OTTHUMG00000035333.5	ENSG00000169241	55974	2340	0.547221	6.39836	8.42232e-11	1.13489e-08
ENSG00000156042.19	chr10	73253762	73358864	105103	-	protein_coding	CFAP70	HGNC:30726	OTTHUMG00000018459.3	ENSG00000156042	118491	7664	1.29224	2.6472	8.64897e-11	1.15686e-08
ENSG00000175899.15	chr12	9067664	9116229	48566	-	protein_coding	A2M	HGNC:7	OTTHUMG00000150267.7	ENSG00000175899	2	6318	1.71738	1.71842	9.09168e-11	1.2072e-08
ENSG00000171223.6	chr19	12791486	12793315	1830	+	protein_coding	JUNB	HGNC:6205	OTTHUMG00000180373.2	ENSG00000171223	3726	1830	0.521051	6.58669	9.1927e-11	1.21177e-08
ENSG00000017427.17	chr12	102395874	102481744	85871	-	protein_coding	IGF1	HGNC:5464	OTTHUMG00000149910.3	ENSG00000017427	3479	8115	-0.705124	5.46178	9.40106e-11	1.2247e-08
ENSG00000006282.21	chr17	50543058	50555852	12795	+	protein_coding	SPATA20	HGNC:26125	OTTHUMG00000162162.5	ENSG00000006282	64847	5337	0.471864	7.61998	9.42543e-11	1.2247e-08
ENSG00000162981.14	chr2	14632700	14650814	18115	+	protein_coding	LRATD1	HGNC:20743	OTTHUMG00000119093.4	ENSG00000162981	151354	8365	0.505167	6.42557	1.00331e-10	1.29442e-08
ENSG00000151715.8	chr11	129815848	129860003	44156	+	protein_coding	TMEM45B	HGNC:25194	OTTHUMG00000165760.4	ENSG00000151715	120224	2998	1.04004	5.60106	1.10958e-10	1.42143e-08
ENSG00000145358.6	chr4	100185870	100190782	4913	-	protein_coding	DDIT4L	HGNC:30555	OTTHUMG00000161019.2	ENSG00000145358	115265	2994	0.703807	5.76638	1.15227e-10	1.4658e-08
ENSG00000168268.11	chr3	52524385	52535054	10670	-	protein_coding	NT5DC2	HGNC:25717	OTTHUMG00000158626.23	ENSG00000168268	64943	4799	-0.483505	7.03242	1.34824e-10	1.70319e-08
ENSG00000214756.8	chr11	62665309	62668496	3188	+	protein_coding	CSKMT	HGNC:33113	OTTHUMG00000167545.3	ENSG00000214756	751071	3185	0.947318	3.48748	1.41641e-10	1.77695e-08
ENSG00000236283.5	chr2	164840661	165208261	367601	+	lncRNA	ENSG00000236283		OTTHUMG00000153999.6	ENSG00000236283		10261	-4.39841	1.54002	1.56319e-10	1.94767e-08
ENSG00000128218.8	chr22	23752743	23754425	1683	-	protein_coding	VPREB3	HGNC:12710	OTTHUMG00000150738.3	ENSG00000128218	29802	567	3.0105	0.467132	1.6062e-10	1.98765e-08
ENSG00000184110.15	chr16	28688558	28735727	47170	+	protein_coding	EIF3C	HGNC:3279	OTTHUMG00000099443.4	ENSG00000184110	8663	6925	-0.532378	7.80971	1.73403e-10	2.12615e-08
ENSG00000135451.13	chr12	49323236	49331731	8496	+	protein_coding	TROAP	HGNC:12327	OTTHUMG00000169486.3	ENSG00000135451	10024	3954	-0.557532	6.37799	1.7415e-10	2.12615e-08
ENSG00000095637.23	chr10	95311771	95561414	249644	-	protein_coding	SORBS1	HGNC:14565	OTTHUMG00000018812.10	ENSG00000095637	10580	10951	-0.641719	4.8739	1.78949e-10	2.17018e-08
ENSG00000149823.9	chr11	65089324	65111862	22539	+	protein_coding	VPS51	HGNC:1172	OTTHUMG00000165600.3	ENSG00000149823	738	4880	-0.517242	6.16416	1.89223e-10	2.27957e-08
ENSG00000101057.16	chr20	43667019	43716495	49477	+	protein_coding	MYBL2	HGNC:7548	OTTHUMG00000033062.2	ENSG00000101057	4605	2776	-0.501837	6.67605	1.97467e-10	2.36324e-08
ENSG00000092841.19	chr12	56158346	56163496	5151	+	protein_coding	MYL6	HGNC:7587	OTTHUMG00000170200.7	ENSG00000092841	4637	4424	0.49359	9.12815	1.99546e-10	2.37251e-08
ENSG00000108187.16	chr10	68282660	68333049	50390	-	protein_coding	PBLD	HGNC:23301	OTTHUMG00000073949.6	ENSG00000108187	64081	5172	-0.608491	5.49171	2.06698e-10	2.44158e-08
ENSG00000267278.6	chr17	45247916	45269824	21909	+	lncRNA	MAP3K14-AS1	HGNC:44359	OTTHUMG00000180362.4	ENSG00000267278		5171	1.04594	3.13447	2.40455e-10	2.80856e-08
ENSG00000122547.11	chr7	36153254	36301538	148285	+	protein_coding	EEPD1	HGNC:22223	OTTHUMG00000154904.2	ENSG00000122547	80820	4737	-0.716876	4.56163	2.40853e-10	2.80856e-08
ENSG00000176945.18	chr3	195720884	195741123	20240	+	protein_coding	MUC20	HGNC:23282	OTTHUMG00000155823.4	ENSG00000176945	200958	6837	2.50505	0.671853	2.44814e-10	2.83657e-08
ENSG00000161888.12	chr19	11131520	11155807	24288	-	protein_coding	SPC24	HGNC:26913	OTTHUMG00000180798.2	ENSG00000161888	147841	2839	-0.520985	6.04663	2.64524e-10	3.04554e-08
ENSG00000096433.11	chr6	33620365	33696574	76210	+	protein_coding	ITPR3	HGNC:6182	OTTHUMG00000014532.4	ENSG00000096433	3710	9870	-0.617471	6.40822	2.78478e-10	3.16934e-08
ENSG00000149485.19	chr11	61799627	61829318	29692	-	protein_coding	FADS1	HGNC:3574	OTTHUMG00000157155.8	ENSG00000149485	3992	10228	-0.481237	7.65962	2.78761e-10	3.16934e-08
ENSG00000148180.22	chr9	121207794	121332843	125050	+	protein_coding	GSN	HGNC:4620	OTTHUMG00000020584.8	ENSG00000148180	2934	11057	1.16623	2.87769	3.58606e-10	4.0518e-08
ENSG00000257557.2	chr12	79934901	79942712	7812	+	lncRNA	PPP1R12A-AS1	HGNC:51903	OTTHUMG00000170083.2	ENSG00000257557		3234	1.16984	2.93155	3.96956e-10	4.45743e-08
ENSG00000258839.4	chr16	89912119	89920973	8855	+	protein_coding	MC1R	HGNC:6929	OTTHUMG00000171163.2	ENSG00000258839	4157	4759	0.968855	3.93062	4.01098e-10	4.47347e-08
ENSG00000102401.20	chrX	101622797	101627843	5047	+	protein_coding	ARMCX3	HGNC:24065	OTTHUMG00000022035.4	ENSG00000102401	51566	4239	0.594702	5.39249	4.03303e-10	4.47347e-08
ENSG00000131171.13	chrX	81202102	81298547	96446	+	protein_coding	SH3BGRL	HGNC:10823	OTTHUMG00000021910.2	ENSG00000131171	6451	2145	0.559581	5.61999	4.7229e-10	5.20693e-08
ENSG00000092621.13	chr1	119648411	119744218	95808	+	protein_coding	PHGDH	HGNC:8923	OTTHUMG00000012100.6	ENSG00000092621	26227	9187	-0.462384	7.71048	5.59166e-10	6.12758e-08
ENSG00000078725.13	chr9	119153458	119369435	215978	-	protein_coding	BRINP1	HGNC:2687	OTTHUMG00000021020.3	ENSG00000078725	1620	3874	0.95351	3.40085	7.26953e-10	7.91856e-08
ENSG00000176485.13	chr11	63573195	63616883	43689	-	protein_coding	PLAAT3	HGNC:17825	OTTHUMG00000167852.3	ENSG00000176485	11145	3080	0.666717	4.80972	7.40423e-10	8.01728e-08
ENSG00000182957.16	chr13	23979805	24307074	327270	+	protein_coding	SPATA13	HGNC:23222	OTTHUMG00000016578.14	ENSG00000182957	221178	9944	-0.639284	5.05825	8.29084e-10	8.92419e-08
ENSG00000102678.7	chr13	21671073	21704498	33426	+	protein_coding	FGF9	HGNC:3687	OTTHUMG00000017412.3	ENSG00000102678	2254	4849	-1.36226	2.40012	8.5426e-10	9.14108e-08
ENSG00000166348.20	chr10	73497538	73626117	128580	-	protein_coding	USP54	HGNC:23513	OTTHUMG00000018469.8	ENSG00000166348	159195	10338	0.554871	7.85736	8.67236e-10	9.22567e-08
ENSG00000179532.13	chr11	6497260	6593758	96499	+	protein_coding	DNHD1	HGNC:26532	OTTHUMG00000133403.7	ENSG00000179532	144132	19629	0.976351	3.86158	8.89575e-10	9.40829e-08
ENSG00000012822.16	chr12	53708517	53727745	19229	-	protein_coding	CALCOCO1	HGNC:29306	OTTHUMG00000170095.5	ENSG00000012822	57658	8898	0.569874	5.20657	8.98982e-10	9.45282e-08
ENSG00000186594.16	chr17	1711447	1717174	5728	-	lncRNA	MIR22HG	HGNC:28219	OTTHUMG00000132197.7	ENSG00000186594	84981	3108	1.03542	3.30678	9.2529e-10	9.67353e-08
ENSG00000162337.12	chr11	68312591	68449275	136685	+	protein_coding	LRP5	HGNC:6697	OTTHUMG00000167570.2	ENSG00000162337	4041	6182	-0.483877	7.00447	9.82031e-10	1.02081e-07
ENSG00000197977.4	chr6	10980759	11044305	63547	-	protein_coding	ELOVL2	HGNC:14416	OTTHUMG00000014252.2	ENSG00000197977	54898	3988	-0.89068	3.85448	1.00779e-09	1.04163e-07
ENSG00000110721.12	chr11	68052859	68121444	68586	-	protein_coding	CHKA	HGNC:1937	OTTHUMG00000167424.5	ENSG00000110721	1119	3877	-0.613856	5.55443	1.02185e-09	1.0502e-07
ENSG00000103769.10	chr15	65726054	65891989	165936	+	protein_coding	RAB11A	HGNC:9760	OTTHUMG00000133162.8	ENSG00000103769	8766	5680	0.468952	7.6503	1.0459e-09	1.06888e-07
ENSG00000224165.8	chr2	24971390	25039716	68327	+	lncRNA	DNAJC27-AS1	HGNC:42943	OTTHUMG00000151981.3	ENSG00000224165	729723	6014	1.10959	3.29496	1.09417e-09	1.11195e-07
ENSG00000145349.20	chr4	113418054	113761927	343874	-	protein_coding	CAMK2D	HGNC:1462	OTTHUMG00000132910.5	ENSG00000145349	817	15626	0.513492	7.20656	1.1215e-09	1.13341e-07
ENSG00000176842.16	chr16	54930865	54934485	3621	+	protein_coding	IRX5	HGNC:14361	OTTHUMG00000133201.3	ENSG00000176842	10265	2842	-0.676652	4.75418	1.18377e-09	1.18972e-07
ENSG00000163781.14	chr3	133598175	133662380	64206	-	protein_coding	TOPBP1	HGNC:17008	OTTHUMG00000159773.7	ENSG00000163781	11073	7337	-0.471364	6.61435	1.23892e-09	1.23831e-07
ENSG00000067113.17	chr5	55424854	55534969	110116	-	protein_coding	PLPP1	HGNC:9228	OTTHUMG00000162240.3	ENSG00000067113	8611	1935	0.468602	7.05896	1.34009e-09	1.32544e-07
ENSG00000085552.18	chr1	159927039	159945613	18575	-	protein_coding	IGSF9	HGNC:18132	OTTHUMG00000022794.3	ENSG00000085552	57549	6637	-0.644945	5.35142	1.34067e-09	1.32544e-07
ENSG00000111319.13	chr12	6346843	6377730	30888	-	protein_coding	SCNN1A	HGNC:10599	OTTHUMG00000168268.3	ENSG00000111319	6337	5876	-0.514493	5.92072	1.39356e-09	1.37028e-07
ENSG00000122085.17	chr2	241072169	241102332	30164	-	protein_coding	MTERF4	HGNC:28785	OTTHUMG00000133393.10	ENSG00000122085	130916	9938	0.452282	6.69919	1.43826e-09	1.40663e-07
ENSG00000185088.14	chr15	63125872	63158021	32150	-	protein_coding	RPS27L	HGNC:18476	OTTHUMG00000155301.7	ENSG00000185088	51065	8825	0.497867	6.41185	1.60016e-09	1.55661e-07
ENSG00000075223.14	chr7	80742538	80922359	179822	-	protein_coding	SEMA3C	HGNC:10725	OTTHUMG00000023447.6	ENSG00000075223	10512	6100	0.527534	7.41213	1.63053e-09	1.57772e-07
ENSG00000169710.9	chr17	82078338	82098294	19957	-	protein_coding	FASN	HGNC:3594	OTTHUMG00000178527.6	ENSG00000169710	2194	9321	-0.475434	10.5634	1.80392e-09	1.73624e-07
ENSG00000128973.13	chr15	68206992	68257211	50220	-	protein_coding	CLN6	HGNC:2077	OTTHUMG00000133286.7	ENSG00000128973	54982	7344	-0.607909	5.26211	1.87327e-09	1.79351e-07
ENSG00000160285.15	chr21	46188141	46228824	40684	-	protein_coding	LSS	HGNC:6708	OTTHUMG00000090633.10	ENSG00000160285	4047	7238	-0.465666	7.90748	1.91473e-09	1.82361e-07
ENSG00000178921.14	chr17	8247618	8270491	22874	+	protein_coding	PFAS	HGNC:8863	OTTHUMG00000108188.5	ENSG00000178921	5198	6471	-0.518673	6.37715	1.94696e-09	1.84146e-07
ENSG00000136997.22	chr8	127735434	127742951	7518	+	protein_coding	MYC	HGNC:7553	OTTHUMG00000128475.10	ENSG00000136997	4609	6109	-0.550097	8.15154	1.95372e-09	1.84146e-07
ENSG00000123989.15	chr2	219538954	219543809	4856	-	protein_coding	CHPF	HGNC:24291	OTTHUMG00000058929.4	ENSG00000123989	79586	3703	0.510681	6.54607	2.20055e-09	2.06342e-07
ENSG00000147535.17	chr8	38263130	38269243	6114	-	protein_coding	PLPP5	HGNC:25026	OTTHUMG00000165104.5	ENSG00000147535	84513	4102	0.601932	6.11847	2.32489e-09	2.16883e-07
ENSG00000137337.16	chr6	30699807	30717447	17641	-	protein_coding	MDC1	HGNC:21163	OTTHUMG00000031075.4	ENSG00000137337	9656	7622	-0.473904	8.03915	2.33923e-09	2.17107e-07
ENSG00000166801.17	chr11	59142748	59155039	12292	+	protein_coding	FAM111A	HGNC:24725	OTTHUMG00000167280.6	ENSG00000166801	63901	7221	0.653188	4.84421	2.64318e-09	2.44071e-07
ENSG00000204060.8	chr1	41361922	41383590	21669	+	protein_coding	FOXO6	HGNC:24814	OTTHUMG00000005713.1	ENSG00000204060	100132074	2495	-0.772299	4.01829	2.72554e-09	2.49538e-07
ENSG00000198888.2	chrM	3307	4262	956	+	protein_coding	MT-ND1	HGNC:7455		ENSG00000198888	4535	956	0.464387	10.395	2.72982e-09	2.49538e-07
ENSG00000197635.11	chr2	161992245	162074394	82150	-	protein_coding	DPP4	HGNC:3009	OTTHUMG00000132056.14	ENSG00000197635	1803	14432	1.3095	3.02013	2.75052e-09	2.50174e-07
ENSG00000008513.16	chr8	133454848	133571940	117093	-	protein_coding	ST3GAL1	HGNC:10862	OTTHUMG00000164534.6	ENSG00000008513	6482	8852	0.527999	8.53962	2.87513e-09	2.60207e-07
ENSG00000165028.12	chr9	104764129	104777764	13636	+	protein_coding	NIPSNAP3B	HGNC:23641	OTTHUMG00000020414.4	ENSG00000165028	55335	5630	1.37469	2.17098	2.88987e-09	2.60246e-07
ENSG00000272604.1	chr7	105571083	105573660	2578	+	lncRNA	ENSG00000272604		OTTHUMG00000186297.1	ENSG00000272604		2578	1.19962	2.54982	2.97059e-09	2.66197e-07
ENSG00000110013.13	chr11	124633113	124695707	62595	-	protein_coding	SIAE	HGNC:18187	OTTHUMG00000165926.3	ENSG00000110013	54414	8079	0.618694	4.86997	3.27367e-09	2.90754e-07
ENSG00000176809.11	chr17	64854130	64919480	65351	-	protein_coding	LRRC37A3	HGNC:32427	OTTHUMG00000132307.4	ENSG00000176809	374819	7823	0.733143	4.15491	3.27659e-09	2.90754e-07
ENSG00000269466.4	chr5	17654868	17655849	982	-	protein_coding	H3Y1	HGNC:43735	OTTHUMG00000193381.1	ENSG00000269466	391769	982	2.86132	0.21882	3.83192e-09	3.38381e-07
ENSG00000140534.14	chr15	89575469	89631056	55588	+	protein_coding	TICRR	HGNC:28704	OTTHUMG00000149648.6	ENSG00000140534	90381	8415	-0.545822	5.60226	3.91321e-09	3.4389e-07
ENSG00000186480.13	chr7	155297776	155310235	12460	+	protein_coding	INSIG1	HGNC:6083	OTTHUMG00000151330.6	ENSG00000186480	3638	3650	-0.539702	8.18744	4.24958e-09	3.71654e-07
ENSG00000167968.13	chr16	2235816	2238711	2896	+	protein_coding	DNASE1L2	HGNC:2958	OTTHUMG00000177086.3	ENSG00000167968	1775	2194	1.11299	3.208	4.42342e-09	3.85007e-07
ENSG00000143365.20	chr1	151806071	151831845	25775	-	protein_coding	RORC	HGNC:10260	OTTHUMG00000013053.6	ENSG00000143365	6097	6517	0.891642	3.7014	5.28784e-09	4.58053e-07
ENSG00000134324.12	chr2	11677595	11827409	149815	+	protein_coding	LPIN1	HGNC:13345	OTTHUMG00000119082.13	ENSG00000134324	23175	11861	-0.472758	6.40239	5.44089e-09	4.66633e-07
ENSG00000136492.10	chr17	61679139	61863559	184421	-	protein_coding	BRIP1	HGNC:20473	OTTHUMG00000179233.3	ENSG00000136492	83990	19639	-0.52539	5.57798	5.45103e-09	4.66633e-07
ENSG00000122756.15	chr9	34551432	34590140	38709	-	protein_coding	CNTFR	HGNC:2170	OTTHUMG00000019821.6	ENSG00000122756	1271	2098	-0.642864	4.9227	5.46385e-09	4.66633e-07
ENSG00000164708.6	chr7	44062727	44065567	2841	-	protein_coding	PGAM2	HGNC:8889	OTTHUMG00000155355.2	ENSG00000164708	5224	837	0.498941	6.11332	6.04141e-09	5.13548e-07
ENSG00000204262.14	chr2	189031898	189225312	193415	-	protein_coding	COL5A2	HGNC:2210	OTTHUMG00000149842.5	ENSG00000204262	1290	7319	0.472994	6.30976	6.18535e-09	5.23338e-07
ENSG00000135709.14	chr16	85027782	85094230	66449	+	protein_coding	KIAA0513	HGNC:29058	OTTHUMG00000176597.2	ENSG00000135709	9764	8758	1.17989	3.21595	6.37602e-09	5.36973e-07
ENSG00000182568.18	chr3	18345377	18445621	100245	-	protein_coding	SATB1	HGNC:10541	OTTHUMG00000129890.11	ENSG00000182568	6304	14786	0.850723	3.85419	6.49575e-09	5.43415e-07
ENSG00000188766.13	chr19	38388421	38399587	11167	+	protein_coding	SPRED3	HGNC:31041	OTTHUMG00000182082.4	ENSG00000188766	399473	5864	1.44346	2.0698	6.51226e-09	5.43415e-07
ENSG00000131069.20	chr20	34872146	34927962	55817	+	protein_coding	ACSS2	HGNC:15814	OTTHUMG00000032317.9	ENSG00000131069	55902	5248	-0.578626	5.91294	6.66316e-09	5.53468e-07
ENSG00000119862.13	chr2	64453969	64461381	7413	+	protein_coding	LGALSL	HGNC:25012	OTTHUMG00000129541.7	ENSG00000119862	29094	3933	-0.668071	6.70954	6.86528e-09	5.67665e-07
ENSG00000213024.13	chr19	49906825	49929764	22940	-	protein_coding	NUP62	HGNC:8066	OTTHUMG00000183077.4	ENSG00000213024	23636	6021	-0.426491	6.95675	8.35506e-09	6.87724e-07
ENSG00000185561.10	chr17	1702816	1710377	7562	-	protein_coding	TLCD2	HGNC:33522	OTTHUMG00000132477.6	ENSG00000185561	727910	5884	1.14654	2.88064	8.4679e-09	6.93872e-07
ENSG00000110042.8	chr11	59171430	59208588	37159	+	protein_coding	DTX4	HGNC:29151	OTTHUMG00000167336.3	ENSG00000110042	23220	6433	-0.755225	4.0284	8.62741e-09	7.03772e-07
ENSG00000240694.9	chr8	26504701	26514092	9392	-	protein_coding	PNMA2	HGNC:9159	OTTHUMG00000163816.5	ENSG00000240694	10687	5564	-1.24951	2.4522	8.95999e-09	7.27639e-07
ENSG00000166206.16	chr15	26543552	26939539	395988	-	protein_coding	GABRB3	HGNC:4083	OTTHUMG00000129231.10	ENSG00000166206	2562	13845	0.543581	5.94885	9.06549e-09	7.29815e-07
ENSG00000119969.16	chr10	94545329	94613905	68577	+	protein_coding	HELLS	HGNC:4861	OTTHUMG00000018793.3	ENSG00000119969	3070	14231	-0.476574	7.26235	9.10498e-09	7.29815e-07
ENSG00000060749.17	chr11	32892811	32993316	100506	+	protein_coding	QSER1	HGNC:26154	OTTHUMG00000166220.6	ENSG00000060749	79832	10908	-0.604898	5.32376	9.10714e-09	7.29815e-07
ENSG00000101444.13	chr20	34280268	34311802	31535	-	protein_coding	AHCY	HGNC:343	OTTHUMG00000140098.4	ENSG00000101444	191	3894	-0.41592	8.14298	9.98698e-09	7.96812e-07
ENSG00000141556.22	chr17	82752042	82945914	193873	+	protein_coding	TBCD	HGNC:11581	OTTHUMG00000177878.5	ENSG00000141556	6904	23081	-0.421248	6.81088	1.11049e-08	8.82135e-07
ENSG00000137501.18	chr11	85694224	85811159	116936	-	protein_coding	SYTL2	HGNC:15585	OTTHUMG00000166977.5	ENSG00000137501	54843	11258	0.539424	6.91045	1.142e-08	9.03224e-07
ENSG00000089094.20	chr12	121429096	121581023	151928	-	protein_coding	KDM2B	HGNC:13610	OTTHUMG00000169071.5	ENSG00000089094	84678	13632	-0.571243	5.62983	1.26213e-08	9.9391e-07
ENSG00000103257.9	chr16	87830023	87869507	39485	-	protein_coding	SLC7A5	HGNC:11063	OTTHUMG00000137658.4	ENSG00000103257	8140	4764	-0.443458	8.93828	1.31629e-08	1.02938e-06
ENSG00000166311.10	chr11	6390440	6394998	4559	+	protein_coding	SMPD1	HGNC:11120	OTTHUMG00000165453.7	ENSG00000166311	6609	2741	0.640642	4.50083	1.31848e-08	1.02938e-06
ENSG00000213903.9	chr14	24311450	24318036	6587	+	protein_coding	LTB4R	HGNC:6713	OTTHUMG00000029346.7	ENSG00000213903	1241	4465	1.21049	2.38068	1.42406e-08	1.10706e-06
ENSG00000269893.10	chr4	118278703	118285316	6614	+	lncRNA	SNHG8	HGNC:33098	OTTHUMG00000183991.6	ENSG00000269893		6614	0.533229	6.36017	1.45687e-08	1.12774e-06
ENSG00000145632.15	chr5	58453982	58460139	6158	-	protein_coding	PLK2	HGNC:19699	OTTHUMG00000097047.3	ENSG00000145632	10769	4647	1.31188	2.65377	1.46717e-08	1.1309e-06
ENSG00000182809.11	chr14	105472962	105480162	7201	+	protein_coding	CRIP2	HGNC:2361	OTTHUMG00000029906.5	ENSG00000182809	1397	4165	0.476009	6.69463	1.51926e-08	1.16611e-06
ENSG00000100949.15	chr14	24265538	24271611	6074	-	protein_coding	RABGGTA	HGNC:9795	OTTHUMG00000171838.7	ENSG00000100949	5875	3417	-0.5756	5.04658	1.52875e-08	1.16847e-06
ENSG00000175793.12	chr1	26863149	26864456	1308	+	protein_coding	SFN	HGNC:10773	OTTHUMG00000004093.2	ENSG00000175793	2810	1308	-0.428343	8.56488	1.58267e-08	1.20462e-06
ENSG00000163040.15	chr2	131527675	131533666	5992	+	protein_coding	CCDC74A	HGNC:25197	OTTHUMG00000131667.5	ENSG00000163040	90557	3077	-0.516912	6.21264	1.72672e-08	1.30878e-06
ENSG00000145386.11	chr4	121816444	121823883	7440	-	protein_coding	CCNA2	HGNC:1578	OTTHUMG00000133072.4	ENSG00000145386	890	2748	-0.43145	7.44775	1.82268e-08	1.37578e-06
ENSG00000233901.8	chr9	129332300	129359549	27250	+	lncRNA	LINC01503	HGNC:51184	OTTHUMG00000020778.23	ENSG00000233901	100506119	4674	2.16258	0.807246	1.83928e-08	1.38258e-06
ENSG00000130560.9	chr9	135932969	135961373	28405	-	protein_coding	UBAC1	HGNC:30221	OTTHUMG00000020920.2	ENSG00000130560	10422	2972	-0.450187	6.19666	1.96793e-08	1.47319e-06
ENSG00000072310.18	chr17	17810399	17837002	26604	-	protein_coding	SREBF1	HGNC:11289	OTTHUMG00000059313.9	ENSG00000072310	6720	8234	-0.445676	8.45568	2.19255e-08	1.63462e-06
ENSG00000205609.13	chr16	28379579	28403841	24263	-	protein_coding	EIF3CL	HGNC:26347	OTTHUMG00000097025.1	ENSG00000205609	728689	3053	-0.440766	6.4673	2.25661e-08	1.67551e-06
ENSG00000038295.8	chr4	165873237	166104457	231221	+	protein_coding	TLL1	HGNC:11843	OTTHUMG00000161112.4	ENSG00000038295	7092	8105	0.871872	4.82721	2.27462e-08	1.6771e-06
ENSG00000184205.14	chrX	53082367	53088540	6174	+	protein_coding	TSPYL2	HGNC:24358	OTTHUMG00000021597.4	ENSG00000184205	64061	4948	0.467005	6.05846	2.27719e-08	1.6771e-06
ENSG00000165424.7	chr10	79382325	79445624	63300	-	protein_coding	ZCCHC24	HGNC:26911	OTTHUMG00000018561.2	ENSG00000165424	219654	5048	-0.801831	3.64608	2.3717e-08	1.73966e-06
ENSG00000184588.18	chr1	65792514	66374579	582066	+	protein_coding	PDE4B	HGNC:8781	OTTHUMG00000009088.6	ENSG00000184588	5142	8930	0.951608	3.32855	2.47879e-08	1.81091e-06
ENSG00000178809.12	chr7	75395063	75410996	15934	+	protein_coding	TRIM73	HGNC:18162	OTTHUMG00000156075.7	ENSG00000178809	375593	5543	1.17655	2.92726	2.58494e-08	1.88091e-06
ENSG00000116711.10	chr1	186828949	186988981	160033	+	protein_coding	PLA2G4A	HGNC:9035	OTTHUMG00000035512.2	ENSG00000116711	5321	2879	0.768526	4.00739	2.64186e-08	1.91467e-06
ENSG00000159713.11	chr16	67389809	67393518	3710	-	protein_coding	TPPP3	HGNC:24162	OTTHUMG00000137516.4	ENSG00000159713	51673	2601	0.755647	5.32402	2.6993e-08	1.94853e-06
ENSG00000198435.4	chr9	137299631	137302271	2641	-	protein_coding	NRARP	HGNC:33843	OTTHUMG00000156150.2	ENSG00000198435	441478	2641	-0.46104	5.96659	2.81513e-08	2.02411e-06
ENSG00000111679.17	chr12	6946468	6961316	14849	+	protein_coding	PTPN6	HGNC:9658	OTTHUMG00000168518.4	ENSG00000111679	5777	5009	0.621542	4.99021	2.88859e-08	2.06852e-06
ENSG00000075218.19	chr22	46296870	46330810	33941	+	protein_coding	GTSE1	HGNC:13698	OTTHUMG00000150486.4	ENSG00000075218	51512	4113	-0.461886	6.29742	2.89963e-08	2.06852e-06
ENSG00000117013.17	chr1	40783787	40840452	56666	+	protein_coding	KCNQ4	HGNC:6298	OTTHUMG00000007730.6	ENSG00000117013	9132	4408	-0.571927	5.17898	2.96475e-08	2.10346e-06
ENSG00000132182.13	chr3	13316235	13420322	104088	-	protein_coding	NUP210	HGNC:30052	OTTHUMG00000157268.3	ENSG00000132182	23225	13322	-0.47941	8.74936	2.97174e-08	2.10346e-06
ENSG00000196208.14	chr2	11482341	11642788	160448	+	protein_coding	GREB1	HGNC:24885	OTTHUMG00000141276.8	ENSG00000196208	9687	12432	-1.01959	2.70198	2.99191e-08	2.10953e-06
ENSG00000092421.17	chr5	116443555	116574823	131269	-	protein_coding	SEMA6A	HGNC:10738	OTTHUMG00000162987.6	ENSG00000092421	57556	10906	0.452486	8.55265	3.28941e-08	2.31034e-06
ENSG00000183688.4	chr17	439978	445939	5962	-	protein_coding	RFLNB	HGNC:28705	OTTHUMG00000132483.1	ENSG00000183688	359845	3621	-0.832003	3.5881	3.38201e-08	2.36623e-06
ENSG00000165655.17	chr10	75397830	75401764	3935	-	protein_coding	ZNF503	HGNC:23589	OTTHUMG00000018526.3	ENSG00000165655	84858	3205	-0.413464	7.25431	3.50488e-08	2.44281e-06
ENSG00000136982.6	chr8	119833976	119855894	21919	-	protein_coding	DSCC1	HGNC:24453	OTTHUMG00000165010.2	ENSG00000136982	79075	2487	-0.479229	5.66172	3.62038e-08	2.50872e-06
ENSG00000112972.15	chr5	43287470	43313512	26043	-	protein_coding	HMGCS1	HGNC:5007	OTTHUMG00000162231.3	ENSG00000112972	3157	6627	-0.415432	9.04396	3.62703e-08	2.50872e-06
ENSG00000168765.19	chr1	109656099	109665496	9398	+	protein_coding	GSTM4	HGNC:4636	OTTHUMG00000011642.2	ENSG00000168765	2948	5352	-0.724498	3.80835	3.75635e-08	2.58833e-06
ENSG00000188554.15	chr17	43170481	43211689	41209	+	protein_coding	NBR1	HGNC:6746	OTTHUMG00000180878.2	ENSG00000188554	4077	8405	0.410323	7.40532	4.15068e-08	2.84925e-06
ENSG00000072571.20	chr5	163460203	163491941	31739	+	protein_coding	HMMR	HGNC:5012	OTTHUMG00000130381.8	ENSG00000072571	3161	3932	-0.488615	7.24518	4.26353e-08	2.91571e-06
ENSG00000120693.14	chr13	36844831	36920765	75935	-	protein_coding	SMAD9	HGNC:6774	OTTHUMG00000016740.2	ENSG00000120693	4093	5834	0.488568	5.77227	4.40336e-08	3.00006e-06
ENSG00000100439.11	chr14	22598290	22612963	14674	+	protein_coding	ABHD4	HGNC:20154	OTTHUMG00000028686.7	ENSG00000100439	63874	3765	0.746242	4.11407	4.4329e-08	3.00892e-06
ENSG00000148057.16	chr9	83623049	83644130	21082	+	protein_coding	IDNK	HGNC:31367	OTTHUMG00000020105.7	ENSG00000148057	414328	1814	1.00672	3.02897	4.47124e-08	3.02366e-06
ENSG00000023902.14	chr1	150149183	150164720	15538	+	protein_coding	PLEKHO1	HGNC:24310	OTTHUMG00000012510.6	ENSG00000023902	51177	6629	-0.924595	3.05041	4.50785e-08	3.03712e-06
ENSG00000188807.13	chr1	9588911	9614877	25967	+	protein_coding	TMEM201	HGNC:33719	OTTHUMG00000057457.3	ENSG00000188807	199953	6981	-0.512506	5.22854	4.57807e-08	3.07305e-06
ENSG00000131471.7	chr17	42851184	42858130	6947	+	protein_coding	AOC3	HGNC:550	OTTHUMG00000180656.3	ENSG00000131471	8639	4524	2.03637	0.858545	4.69886e-08	3.14254e-06
ENSG00000176907.5	chr8	40153482	40155310	1829	+	protein_coding	TCIM	HGNC:1357	OTTHUMG00000164045.2	ENSG00000176907	56892	1829	1.23536	3.03486	4.85853e-08	3.23742e-06
ENSG00000213171.3	chr1	151800264	151805419	5156	-	protein_coding	LINGO4	HGNC:31814	OTTHUMG00000013059.1	ENSG00000213171	339398	2644	2.69553	0.106855	4.94294e-08	3.28164e-06
ENSG00000143515.20	chr1	154325525	154351304	25780	+	protein_coding	ATP8B2	HGNC:13534	OTTHUMG00000035979.7	ENSG00000143515	57198	7597	0.438	6.57958	5.10991e-08	3.38016e-06
ENSG00000198732.11	chr14	69854131	70032366	178236	+	protein_coding	SMOC1	HGNC:20318	OTTHUMG00000171237.1	ENSG00000198732	64093	4369	1.29806	2.64428	5.22517e-08	3.44388e-06
ENSG00000155366.17	chr1	112701127	112707434	6308	-	protein_coding	RHOC	HGNC:669	OTTHUMG00000011905.6	ENSG00000155366	389	4007	0.43131	6.86743	5.24475e-08	3.44431e-06
ENSG00000167536.14	chr17	28897781	28903079	5299	-	protein_coding	DHRS13	HGNC:28326	OTTHUMG00000132678.3	ENSG00000167536	147015	2952	-0.413447	6.49039	5.60266e-08	3.66612e-06
ENSG00000101000.6	chr20	35172072	35216240	44169	+	protein_coding	PROCR	HGNC:9452	OTTHUMG00000032323.5	ENSG00000101000	10544	1697	-0.782703	4.0304	5.90781e-08	3.85194e-06
ENSG00000106052.14	chr7	27739331	27844564	105234	+	protein_coding	TAX1BP1	HGNC:11575	OTTHUMG00000023377.9	ENSG00000106052	8887	9167	0.381356	8.11063	5.92989e-08	3.85252e-06
ENSG00000170522.10	chr4	110045846	110199199	153354	-	protein_coding	ELOVL6	HGNC:15829	OTTHUMG00000132547.6	ENSG00000170522	79071	7274	-0.40441	7.37108	6.06432e-08	3.92584e-06
ENSG00000197785.14	chr1	1512162	1534685	22524	+	protein_coding	ATAD3A	HGNC:25567	OTTHUMG00000000575.7	ENSG00000197785	55210	3344	-0.411759	6.65703	6.23563e-08	4.02242e-06
ENSG00000112175.8	chr6	55753653	55875590	121938	-	protein_coding	BMP5	HGNC:1072	OTTHUMG00000014903.2	ENSG00000112175	653	3970	-3.59887	-0.714082	6.29874e-08	4.04878e-06
ENSG00000181418.8	chr12	48995149	48999375	4227	-	protein_coding	DDN	HGNC:24458	OTTHUMG00000156183.2	ENSG00000181418	23109	3815	-0.55117	5.02774	6.39866e-08	4.09852e-06
ENSG00000106038.13	chr7	27242700	27250493	7794	+	protein_coding	EVX1	HGNC:3506	OTTHUMG00000023093.12	ENSG00000106038	2128	3358	0.674527	4.45281	6.47098e-08	4.1303e-06
ENSG00000166046.11	chr12	106301929	106347003	45075	+	protein_coding	TCP11L2	HGNC:28627	OTTHUMG00000170087.4	ENSG00000166046	255394	6616	1.0895	2.63442	6.49521e-08	4.13127e-06
ENSG00000163297.18	chr4	79901146	80125454	224309	-	protein_coding	ANTXR2	HGNC:21732	OTTHUMG00000151982.4	ENSG00000163297	118429	10149	0.850459	3.70716	6.60611e-08	4.18488e-06
ENSG00000182010.11	chr10	62183035	62268844	85810	-	protein_coding	RTKN2	HGNC:19364	OTTHUMG00000018299.6	ENSG00000182010	219790	9793	-0.540964	5.53609	6.62551e-08	4.18488e-06
ENSG00000119801.13	chr2	30146941	30160533	13593	+	protein_coding	YPEL5	HGNC:18329	OTTHUMG00000097839.5	ENSG00000119801	51646	3421	0.58936	4.67372	7.04328e-08	4.43337e-06
ENSG00000144824.21	chr3	111732497	111976517	244021	+	protein_coding	PHLDB2	HGNC:29573	OTTHUMG00000159282.4	ENSG00000144824	90102	12309	-0.594968	4.44595	7.22554e-08	4.52953e-06
ENSG00000073060.17	chr12	124776856	124882668	105813	-	protein_coding	SCARB1	HGNC:1664	OTTHUMG00000168544.4	ENSG00000073060	949	14887	-0.386821	7.91558	7.24586e-08	4.52953e-06
ENSG00000165716.11	chr9	136712572	136724742	12171	+	protein_coding	DIPK1B	HGNC:28290	OTTHUMG00000020940.2	ENSG00000165716	138311	3394	-0.573608	5.00953	7.30839e-08	4.55298e-06
ENSG00000279255.2	chr16	707650	709816	2167	+	TEC	ENSG00000279255		OTTHUMG00000186665.1	ENSG00000279255		2167	1.2033	2.5756	7.64325e-08	4.74165e-06
ENSG00000143494.16	chr1	212950520	212992037	41518	+	protein_coding	VASH2	HGNC:25723	OTTHUMG00000036925.5	ENSG00000143494	79805	9086	-0.917253	2.98409	7.66338e-08	4.74165e-06
ENSG00000149591.17	chr11	117199370	117207464	8095	+	protein_coding	TAGLN	HGNC:11553	OTTHUMG00000167067.3	ENSG00000149591	6876	6550	1.12564	2.59307	8.20404e-08	5.05897e-06
ENSG00000167011.9	chr7	101170496	101180293	9798	-	protein_coding	NAT16	HGNC:22030	OTTHUMG00000157110.3	ENSG00000167011	375607	3885	1.03185	2.73922	8.71159e-08	5.3538e-06
ENSG00000141858.12	chr19	14087851	14091036	3186	-	protein_coding	SAMD1	HGNC:17958	OTTHUMG00000166628.5	ENSG00000141858	90378	2295	-0.407184	6.77737	8.81222e-08	5.39741e-06
ENSG00000130164.14	chr19	11089462	11133820	44359	+	protein_coding	LDLR	HGNC:6547	OTTHUMG00000171935.9	ENSG00000130164	3949	7622	-0.430051	6.97057	8.97923e-08	5.48125e-06
ENSG00000187678.10	chr5	142310427	142326455	16029	-	protein_coding	SPRY4	HGNC:15533	OTTHUMG00000129663.5	ENSG00000187678	81848	6555	0.711632	3.95997	9.06559e-08	5.51546e-06
ENSG00000015133.20	chr14	91271323	91417844	146522	-	protein_coding	CCDC88C	HGNC:19967	OTTHUMG00000171099.2	ENSG00000015133	440193	12426	-0.615927	4.76863	9.50979e-08	5.76642e-06
ENSG00000178409.14	chr6	107065182	107115515	50334	-	protein_coding	BEND3	HGNC:23040	OTTHUMG00000015308.1	ENSG00000178409	57673	7085	-0.534523	5.55088	9.69257e-08	5.85773e-06
ENSG00000117266.16	chr1	205504596	205532793	28198	+	protein_coding	CDK18	HGNC:8751	OTTHUMG00000037203.6	ENSG00000117266	5129	6830	-0.732225	3.73432	9.944e-08	5.98978e-06
ENSG00000135480.17	chr12	52232520	52252186	19667	+	protein_coding	KRT7	HGNC:6445	OTTHUMG00000169580.2	ENSG00000135480	3855	3999	-0.849486	5.85716	1.00893e-07	6.05721e-06
ENSG00000039139.11	chr5	13690328	14011818	321491	-	protein_coding	DNAH5	HGNC:2950	OTTHUMG00000090533.4	ENSG00000039139	1767	24848	1.27057	2.10506	1.06267e-07	6.35887e-06
ENSG00000196660.12	chr1	219685427	219959018	273592	-	protein_coding	SLC30A10	HGNC:25355	OTTHUMG00000037434.3	ENSG00000196660	55532	9202	1.5263	1.70433	1.08725e-07	6.48462e-06
ENSG00000115425.14	chr2	215996329	216082955	86627	-	protein_coding	PECR	HGNC:18281	OTTHUMG00000154825.3	ENSG00000115425	55825	3196	-0.86586	3.40757	1.11764e-07	6.64412e-06
ENSG00000138119.17	chr10	93306429	93482334	175906	-	protein_coding	MYOF	HGNC:3656	OTTHUMG00000018772.6	ENSG00000138119	26509	8490	0.855327	3.60873	1.12189e-07	6.64766e-06
ENSG00000088340.17	chr20	35558737	35607562	48826	-	transcribed_unitary_pseudogene	FER1L4	HGNC:15801	OTTHUMG00000032354.13	ENSG00000088340		10228	0.824832	3.63175	1.1263e-07	6.65212e-06
ENSG00000112297.18	chr6	106360717	106572017	211301	+	protein_coding	CRYBG1	HGNC:356		ENSG00000112297	202	10981	-0.555509	5.0095	1.1362e-07	6.6889e-06
ENSG00000117472.10	chr1	46175073	46185962	10890	+	protein_coding	TSPAN1	HGNC:20657	OTTHUMG00000007602.2	ENSG00000117472	10103	2370	-0.573087	5.12501	1.1953e-07	7.01407e-06
ENSG00000131473.17	chr17	41866917	41930542	63626	-	protein_coding	ACLY	HGNC:115	OTTHUMG00000133507.4	ENSG00000131473	47	5208	-0.374352	9.48439	1.27551e-07	7.44867e-06
ENSG00000070814.22	chr5	150357629	150400308	42680	+	protein_coding	TCOF1	HGNC:11654	OTTHUMG00000130081.18	ENSG00000070814	6949	11439	-0.412457	7.54922	1.27755e-07	7.44867e-06
ENSG00000273604.2	chr17	38671703	38674957	3255	-	protein_coding	EPOP	HGNC:34493	OTTHUMG00000188495.2	ENSG00000273604	100170841	3255	-0.651049	4.57395	1.28394e-07	7.46202e-06
ENSG00000136783.10	chr9	104747683	104760120	12438	+	protein_coding	NIPSNAP3A	HGNC:23619	OTTHUMG00000020413.2	ENSG00000136783	25934	2588	0.440794	6.84577	1.29984e-07	7.53039e-06
ENSG00000137727.13	chr11	110577042	110713189	136148	-	protein_coding	ARHGAP20	HGNC:18357	OTTHUMG00000166590.2	ENSG00000137727	57569	7139	-0.740668	3.90193	1.31075e-07	7.56948e-06
ENSG00000118193.12	chr1	200551497	200620751	69255	-	protein_coding	KIF14	HGNC:19181	OTTHUMG00000035723.2	ENSG00000118193	9928	7294	-0.474982	5.87919	1.31784e-07	7.58636e-06
ENSG00000183943.6	chrX	3604340	3713649	109310	-	protein_coding	PRKX	HGNC:9441	OTTHUMG00000021087.3	ENSG00000183943	5613	6523	-0.629926	4.40655	1.33211e-07	7.64427e-06
ENSG00000186310.10	chrX	93670930	93673578	2649	-	protein_coding	NAP1L3	HGNC:7639	OTTHUMG00000021974.3	ENSG00000186310	4675	2649	0.727237	3.85234	1.37316e-07	7.85508e-06
ENSG00000066279.19	chr1	197084121	197146694	62574	-	protein_coding	ASPM	HGNC:19048	OTTHUMG00000036277.2	ENSG00000066279	259266	11994	-0.394705	7.29759	1.38611e-07	7.9043e-06
ENSG00000113368.12	chr5	126776623	126837020	60398	+	protein_coding	LMNB1	HGNC:6637	OTTHUMG00000128969.8	ENSG00000113368	4001	3633	-0.370013	8.3203	1.39721e-07	7.94272e-06
ENSG00000169860.7	chr3	152835131	152841439	6309	+	protein_coding	P2RY1	HGNC:8539	OTTHUMG00000159694.3	ENSG00000169860	5028	6309	0.706951	4.02795	1.40483e-07	7.96115e-06
ENSG00000214456.8	chr19	4522531	4535224	12694	-	protein_coding	PLIN5	HGNC:33196	OTTHUMG00000182008.2	ENSG00000214456	440503	4815	-0.956976	2.94946	1.41052e-07	7.96854e-06
ENSG00000115825.11	chr2	37250502	37324833	74332	-	protein_coding	PRKD3	HGNC:9408	OTTHUMG00000100961.7	ENSG00000115825	23683	10269	-0.605218	4.32692	1.49461e-07	8.41746e-06
ENSG00000120738.8	chr5	138465479	138469303	3825	+	protein_coding	EGR1	HGNC:3238	OTTHUMG00000129197.3	ENSG00000120738	1958	3137	0.808219	3.802	1.56596e-07	8.7921e-06
ENSG00000141668.10	chr18	72536680	72638521	101842	-	protein_coding	CBLN2	HGNC:1544	OTTHUMG00000132825.3	ENSG00000141668	147381	5483	0.485311	7.41819	1.57741e-07	8.82911e-06
ENSG00000184564.11	chr13	85792790	85806683	13894	-	protein_coding	SLITRK6	HGNC:23503	OTTHUMG00000017157.6	ENSG00000184564	84189	4416	0.529167	5.58099	1.69807e-07	9.47534e-06
ENSG00000159259.8	chr21	36385392	36419015	33624	+	protein_coding	CHAF1B	HGNC:1911	OTTHUMG00000086606.4	ENSG00000159259	8208	5104	-0.43274	5.86224	1.72959e-07	9.6217e-06
ENSG00000089280.19	chr16	31180138	31191605	11468	+	protein_coding	FUS	HGNC:4010	OTTHUMG00000132395.5	ENSG00000089280	2521	6989	-0.440336	8.21344	1.75437e-07	9.72979e-06
ENSG00000179820.16	chr19	53864763	53876435	11673	+	protein_coding	MYADM	HGNC:7544	OTTHUMG00000060775.8	ENSG00000179820	91663	4298	-0.524881	6.2924	1.768e-07	9.77397e-06
ENSG00000276180.2	chr6	27139282	27139678	397	+	protein_coding	H4C9	HGNC:4793	OTTHUMG00000014471.1	ENSG00000276180	8294	397	4.11339	-0.818682	1.77308e-07	9.77397e-06
ENSG00000163884.4	chr3	126342635	126357408	14774	-	protein_coding	KLF15	HGNC:14536	OTTHUMG00000162689.2	ENSG00000163884	28999	2814	-0.560026	4.70734	1.80159e-07	9.90111e-06
ENSG00000136695.15	chr2	113058638	113065382	6745	+	protein_coding	IL36RN	HGNC:15561	OTTHUMG00000131337.5	ENSG00000136695	26525	3209	3.2928	-0.236213	1.8084e-07	9.90862e-06
ENSG00000135374.11	chr11	34478791	34525193	46403	-	protein_coding	ELF5	HGNC:3320	OTTHUMG00000166451.2	ENSG00000135374	2001	4913	-0.743655	3.66748	1.85004e-07	1.01063e-05
ENSG00000143674.11	chr1	233327724	233385148	57425	+	protein_coding	MAP3K21	HGNC:29798	OTTHUMG00000037889.2	ENSG00000143674	84451	7960	-0.62636	4.47024	1.86822e-07	1.01751e-05
ENSG00000165895.19	chr11	100687288	100993941	306654	+	protein_coding	ARHGAP42	HGNC:26545	OTTHUMG00000167530.6	ENSG00000165895	143872	9313	0.964002	3.31458	1.88645e-07	1.02437e-05
ENSG00000177628.16	chr1	155234452	155244699	10248	-	protein_coding	GBA1	HGNC:4177	OTTHUMG00000035841.3	ENSG00000177628	2629	3648	0.4477	6.30548	1.91703e-07	1.03788e-05
ENSG00000169783.13	chr15	77613027	77820900	207874	-	protein_coding	LINGO1	HGNC:21205	OTTHUMG00000172629.8	ENSG00000169783	84894	5324	-0.717549	3.94334	1.93791e-07	1.04607e-05
ENSG00000023318.9	chr9	99979185	100099052	119868	-	protein_coding	ERP44	HGNC:18311	OTTHUMG00000020363.2	ENSG00000023318	23071	14212	0.410862	6.61741	1.95787e-07	1.05372e-05
ENSG00000290032.1	chr6	27138293	27138540	248	-	lncRNA	ENSG00000290032			ENSG00000290032		248	1.17906	3.06923	1.96368e-07	1.05373e-05
ENSG00000111644.8	chr12	6638075	6647433	9359	-	protein_coding	ACRBP	HGNC:17195	OTTHUMG00000168715.3	ENSG00000111644	84519	2816	1.09257	2.2921	2.02122e-07	1.08141e-05
ENSG00000106404.14	chr7	101232092	101238820	6729	-	protein_coding	CLDN15	HGNC:2036	OTTHUMG00000150512.4	ENSG00000106404	24146	2893	0.665952	4.57286	2.06132e-07	1.09963e-05
ENSG00000197451.12	chr5	178204533	178211163	6631	+	protein_coding	HNRNPAB	HGNC:5034	OTTHUMG00000163452.2	ENSG00000197451	3182	2118	-0.385643	7.95547	2.06816e-07	1.10006e-05
ENSG00000164362.21	chr5	1253147	1295068	41922	-	protein_coding	TERT	HGNC:11730	OTTHUMG00000090357.9	ENSG00000164362	7015	5920	-0.805854	3.21715	2.09572e-07	1.11146e-05
ENSG00000204839.9	chr8	143566192	143572772	6581	-	protein_coding	MROH6	HGNC:27814	OTTHUMG00000165164.6	ENSG00000204839	642475	4204	0.493988	5.95782	2.13505e-07	1.12903e-05
ENSG00000135100.19	chr12	120978543	121002512	23970	+	protein_coding	HNF1A	HGNC:11621	OTTHUMG00000151015.8	ENSG00000135100	6927	5028	-0.664909	4.69898	2.21445e-07	1.16762e-05
ENSG00000134765.10	chr18	31129236	31162856	33621	-	protein_coding	DSC1	HGNC:3035	OTTHUMG00000131982.1	ENSG00000134765	1823	4271	2.44696	0.0824592	2.36825e-07	1.24511e-05
ENSG00000188263.11	chr22	49991811	50012765	20955	-	protein_coding	IL17REL	HGNC:33808	OTTHUMG00000150242.1	ENSG00000188263	400935	6588	1.51235	1.4164	2.43066e-07	1.27058e-05
ENSG00000155368.18	chr2	119366924	119372550	5627	+	protein_coding	DBI	HGNC:2690	OTTHUMG00000131403.4	ENSG00000155368	1622	2496	-0.437605	6.22283	2.43067e-07	1.27058e-05
ENSG00000166851.15	chr16	23677656	23690367	12712	+	protein_coding	PLK1	HGNC:9077	OTTHUMG00000096984.6	ENSG00000166851	5347	4760	-0.409457	6.73067	2.44789e-07	1.27592e-05
ENSG00000146918.20	chr7	158631169	158704804	73636	-	protein_coding	NCAPG2	HGNC:21904	OTTHUMG00000151438.5	ENSG00000146918	54892	7105	-0.394814	6.97168	2.50038e-07	1.29955e-05
ENSG00000101246.20	chr20	63698642	63708025	9384	-	protein_coding	ARFRP1	HGNC:662	OTTHUMG00000032993.9	ENSG00000101246	10139	7627	-0.644292	4.75933	2.64442e-07	1.3705e-05
ENSG00000168907.13	chr15	42139034	42156636	17603	-	protein_coding	PLA2G4F	HGNC:27396	OTTHUMG00000172782.3	ENSG00000168907	255189	6103	0.582813	4.62655	2.66068e-07	1.37501e-05
ENSG00000120254.16	chr6	150865679	151101887	236209	+	protein_coding	MTHFD1L	HGNC:21055	OTTHUMG00000015828.4	ENSG00000120254	25902	4891	-0.530846	5.12445	2.70112e-07	1.39195e-05
ENSG00000158793.14	chr1	161118086	161125445	7360	+	protein_coding	NIT1	HGNC:7828	OTTHUMG00000031473.3	ENSG00000158793	4817	3794	0.551432	4.77401	2.73165e-07	1.40372e-05
ENSG00000182963.11	chr17	44798448	44830816	32369	-	protein_coding	GJC1	HGNC:4280	OTTHUMG00000179861.5	ENSG00000182963	10052	8716	-0.685827	3.86572	2.75066e-07	1.4095e-05
ENSG00000123136.15	chr19	14408798	14419383	10586	-	protein_coding	DDX39A	HGNC:17821	OTTHUMG00000182181.5	ENSG00000123136	10212	3861	-0.427187	6.79019	2.79748e-07	1.42811e-05
ENSG00000185697.17	chr8	66562175	66614247	52073	-	protein_coding	MYBL1	HGNC:7547	OTTHUMG00000164559.5	ENSG00000185697	4603	7239	-0.764946	3.77689	2.80269e-07	1.42811e-05
ENSG00000089289.16	chrX	70133447	70166324	32878	+	protein_coding	IGBP1	HGNC:5461	OTTHUMG00000021767.2	ENSG00000089289	3476	1864	0.512172	4.93971	2.89568e-07	1.47138e-05
ENSG00000215018.10	chr7	7356203	7535873	179671	-	protein_coding	COL28A1	HGNC:22442	OTTHUMG00000150034.3	ENSG00000215018	340267	6639	1.01593	2.5871	3.01017e-07	1.52529e-05
ENSG00000274750.3	chr6	26224199	26227473	3275	+	protein_coding	H3C6	HGNC:4769	OTTHUMG00000014434.3	ENSG00000274750	8353	2679	1.31178	1.93104	3.14668e-07	1.59003e-05
ENSG00000149527.18	chr1	2425980	2505532	79553	+	protein_coding	PLCH2	HGNC:29037	OTTHUMG00000000719.6	ENSG00000149527	9651	10809	1.21654	1.87649	3.26376e-07	1.64463e-05
ENSG00000113916.18	chr3	187721377	187745725	24349	-	protein_coding	BCL6	HGNC:1001	OTTHUMG00000156441.4	ENSG00000113916	604	5936	-0.556484	4.86103	3.28827e-07	1.65231e-05
ENSG00000136883.16	chr9	114086126	114099292	13167	-	protein_coding	KIF12	HGNC:21495	OTTHUMG00000020533.5	ENSG00000136883	113220	3069	-0.584517	5.82054	3.29718e-07	1.65231e-05
ENSG00000099800.8	chr19	2425625	2427586	1962	-	protein_coding	TIMM13	HGNC:11816	OTTHUMG00000180432.3	ENSG00000099800	26517	1664	-0.410116	6.27114	3.36157e-07	1.67996e-05
ENSG00000163346.17	chr1	154944076	154956123	12048	-	protein_coding	PBXIP1	HGNC:21199	OTTHUMG00000037369.6	ENSG00000163346	57326	3851	0.642751	4.42142	3.44089e-07	1.71468e-05
ENSG00000167608.12	chr19	54160108	54173250	13143	-	protein_coding	TMC4	HGNC:22998	OTTHUMG00000066485.28	ENSG00000167608	147798	3062	0.514356	5.20336	3.44992e-07	1.71468e-05
ENSG00000054654.20	chr14	63761899	64226433	464535	+	protein_coding	SYNE2	HGNC:17084	OTTHUMG00000140349.6	ENSG00000054654	23224	32359	-0.41064	6.07648	3.46358e-07	1.71679e-05
ENSG00000197747.9	chr1	151982915	151993859	10945	-	protein_coding	S100A10	HGNC:10487	OTTHUMG00000013068.3	ENSG00000197747	6281	1012	0.459721	6.78326	3.48587e-07	1.72314e-05
ENSG00000030582.18	chr17	44345246	44353106	7861	+	protein_coding	GRN	HGNC:4601	OTTHUMG00000181816.4	ENSG00000030582	2896	3524	0.408887	6.32652	3.5066e-07	1.72869e-05
ENSG00000005379.17	chr17	58301228	58328795	27568	-	protein_coding	TSPOAP1	HGNC:16831	OTTHUMG00000178923.5	ENSG00000005379	9256	11389	-0.50122	5.57271	3.52532e-07	1.73322e-05
ENSG00000157514.18	chrX	107713221	107777342	64122	-	protein_coding	TSC22D3	HGNC:3051	OTTHUMG00000022168.3	ENSG00000157514	1831	4957	-0.591037	4.23481	3.55081e-07	1.74105e-05
ENSG00000072201.14	chr4	53459301	53701405	242105	-	protein_coding	LNX1	HGNC:6657	OTTHUMG00000102099.5	ENSG00000072201	84708	5624	0.856677	3.55877	3.74649e-07	1.83205e-05
ENSG00000198822.11	chr7	86643909	86864879	220971	+	protein_coding	GRM3	HGNC:4595	OTTHUMG00000022884.6	ENSG00000198822	2913	4474	1.097	3.00675	3.81526e-07	1.85757e-05
ENSG00000135924.17	chr2	219279342	219286898	7557	+	protein_coding	DNAJB2	HGNC:5228	OTTHUMG00000133134.22	ENSG00000135924	3300	5841	0.557868	5.13546	3.8191e-07	1.85757e-05
ENSG00000132837.15	chr5	78997564	79236038	238475	-	protein_coding	DMGDH	HGNC:24475	OTTHUMG00000108159.5	ENSG00000132837	29958	5296	1.3682	2.11622	3.85225e-07	1.8687e-05
ENSG00000071564.19	chr19	1609291	1652615	43325	-	protein_coding	TCF3	HGNC:11633	OTTHUMG00000180031.13	ENSG00000071564	6929	6368	-0.391628	6.94909	3.88332e-07	1.87876e-05
ENSG00000198959.12	chr20	38127385	38166578	39194	-	protein_coding	TGM2	HGNC:11778	OTTHUMG00000032437.5	ENSG00000198959	7052	7948	-1.55599	1.46168	3.89782e-07	1.88077e-05
ENSG00000135540.12	chr6	138422043	138692571	270529	-	protein_coding	NHSL1	HGNC:21021	OTTHUMG00000016321.3	ENSG00000135540	57224	8741	-0.574421	5.85553	3.91184e-07	1.88255e-05
ENSG00000164574.16	chr5	154190730	154420984	230255	+	protein_coding	GALNT10	HGNC:19873	OTTHUMG00000130145.5	ENSG00000164574	55568	10496	0.44964	6.33786	3.97097e-07	1.90596e-05
ENSG00000080371.6	chr12	71754863	71800286	45424	+	protein_coding	RAB21	HGNC:18263	OTTHUMG00000169572.3	ENSG00000080371	23011	16048	0.383972	7.35056	3.99634e-07	1.91309e-05
ENSG00000146281.6	chr6	89146055	89165565	19511	+	protein_coding	PM20D2	HGNC:21408	OTTHUMG00000015193.2	ENSG00000146281	135293	4703	-0.544214	5.18982	4.01672e-07	1.9178e-05
ENSG00000116726.5	chr1	12773738	12777906	4169	+	protein_coding	PRAMEF12	HGNC:22125	OTTHUMG00000001927.2	ENSG00000116726	390999	2889	3.88073	-1.01082	4.29144e-07	2.0436e-05
ENSG00000014138.10	chr11	65261913	65305959	44047	+	protein_coding	POLA2	HGNC:30073	OTTHUMG00000193339.2	ENSG00000014138	23649	12006	-0.725889	3.71934	4.3503e-07	2.06622e-05
ENSG00000204396.11	chr6	31765590	31777328	11739	-	protein_coding	VWA7	HGNC:13939	OTTHUMG00000031132.3	ENSG00000204396	80737	3672	0.855793	3.07702	4.3715e-07	2.07088e-05
ENSG00000182326.17	chr12	6988259	7071032	82774	+	protein_coding	C1S	HGNC:1247	OTTHUMG00000150305.5	ENSG00000182326	716	8295	1.85763	0.88015	4.38803e-07	2.07332e-05
ENSG00000196747.5	chr6	27808173	27808667	495	+	protein_coding	H2AC13	HGNC:4725	OTTHUMG00000014484.1	ENSG00000196747	8329	495	1.58847	1.233	4.56644e-07	2.14994e-05
ENSG00000204682.9	chr10	21490272	21497260	6989	-	lncRNA	MIR1915HG	HGNC:31448	OTTHUMG00000017795.3	ENSG00000204682	399726	4057	-0.943087	2.65599	4.57383e-07	2.14994e-05
ENSG00000198786.2	chrM	12337	14148	1812	+	protein_coding	MT-ND5	HGNC:7461		ENSG00000198786	4540	1812	0.400889	10.3895	4.69329e-07	2.2004e-05
ENSG00000135097.7	chr12	120341330	120369164	27835	-	protein_coding	MSI1	HGNC:7330	OTTHUMG00000169344.3	ENSG00000135097	4440	3074	-0.56327	5.29785	4.76564e-07	2.22858e-05
ENSG00000170899.11	chr6	52977948	52995304	17357	-	protein_coding	GSTA4	HGNC:4629	OTTHUMG00000014868.4	ENSG00000170899	2941	2101	0.469517	5.7341	5.05344e-07	2.35711e-05
ENSG00000090975.14	chr12	122983480	123151090	167611	-	protein_coding	PITPNM2	HGNC:21044	OTTHUMG00000168845.4	ENSG00000090975	57605	9499	-0.627417	4.06165	5.13498e-07	2.38901e-05
ENSG00000139793.21	chr13	97221434	97394120	172687	+	protein_coding	MBNL2	HGNC:16746	OTTHUMG00000017239.4	ENSG00000139793	10150	5201	0.530038	5.00713	5.15313e-07	2.39134e-05
ENSG00000188064.10	chr22	45920366	45977162	56797	-	protein_coding	WNT7B	HGNC:12787	OTTHUMG00000154636.3	ENSG00000188064	7477	5080	-0.730557	3.68904	5.1694e-07	2.39279e-05
ENSG00000143390.18	chr1	151340640	151347326	6687	-	protein_coding	RFX5	HGNC:9986	OTTHUMG00000012495.24	ENSG00000143390	5993	4555	0.42597	5.87116	5.22504e-07	2.41241e-05
ENSG00000117298.16	chr1	21217247	21345572	128326	-	protein_coding	ECE1	HGNC:3146	OTTHUMG00000002625.6	ENSG00000117298	1889	7308	-0.426155	6.42454	5.51921e-07	2.5412e-05
ENSG00000215845.11	chr1	161037631	161038977	1347	-	protein_coding	TSTD1	HGNC:35410	OTTHUMG00000031476.4	ENSG00000215845	100131187	1197	-0.545644	5.29843	5.53194e-07	2.5412e-05
ENSG00000138796.18	chr4	107989714	108035241	45528	+	protein_coding	HADH	HGNC:4799	OTTHUMG00000131810.7	ENSG00000138796	3033	12881	-0.385347	6.47016	5.54822e-07	2.54226e-05
ENSG00000064195.7	chr17	49990005	49995224	5220	-	protein_coding	DLX3	HGNC:2916	OTTHUMG00000161892.2	ENSG00000064195	1747	2715	1.37081	1.86337	5.59233e-07	2.55603e-05
ENSG00000166949.17	chr15	67063763	67195173	131411	+	protein_coding	SMAD3	HGNC:6769	OTTHUMG00000133230.6	ENSG00000166949	4088	9981	-0.678835	4.03852	5.91126e-07	2.69503e-05
ENSG00000100299.18	chr22	50622754	50628173	5420	-	protein_coding	ARSA	HGNC:713	OTTHUMG00000150180.4	ENSG00000100299	410	4501	0.455545	5.3897	5.92849e-07	2.69613e-05
ENSG00000109906.15	chr11	114059041	114256765	197725	+	protein_coding	ZBTB16	HGNC:12930	OTTHUMG00000168243.4	ENSG00000109906	7704	16557	-0.387406	6.56475	6.04889e-07	2.74402e-05
ENSG00000166831.9	chr15	64739891	64775589	35699	-	protein_coding	RBPMS2	HGNC:19098	OTTHUMG00000172423.3	ENSG00000166831	348093	2104	-0.791711	3.29317	6.08051e-07	2.75151e-05
ENSG00000150893.11	chr13	38687077	38887131	200055	+	protein_coding	FREM2	HGNC:25396	OTTHUMG00000016759.5	ENSG00000150893	341640	16275	0.694126	4.11525	6.21163e-07	2.80387e-05
ENSG00000119772.19	chr2	25227855	25342590	114736	-	protein_coding	DNMT3A	HGNC:2978	OTTHUMG00000094777.6	ENSG00000119772	1788	13781	-0.430611	5.72898	6.24327e-07	2.81117e-05
ENSG00000007968.7	chr1	23506438	23531233	24796	-	protein_coding	E2F2	HGNC:3114	OTTHUMG00000003223.2	ENSG00000007968	1870	5462	-0.372291	6.79738	6.27524e-07	2.81859e-05
ENSG00000104687.14	chr8	30678066	30727846	49781	-	protein_coding	GSR	HGNC:4623	OTTHUMG00000163946.9	ENSG00000104687	2936	3602	-0.367577	8.65295	6.38737e-07	2.86189e-05
ENSG00000125508.4	chr20	63538489	63547749	9261	-	protein_coding	SRMS	HGNC:11298	OTTHUMG00000032977.1	ENSG00000125508	6725	4082	0.464059	5.22952	6.42195e-07	2.87031e-05
ENSG00000102290.23	chrX	91779261	92623230	843970	+	protein_coding	PCDH11X	HGNC:8656	OTTHUMG00000021965.8	ENSG00000102290	27328	11799	0.88292	2.98335	6.44994e-07	2.87576e-05
ENSG00000270659.2	chr2	213151972	213153661	1690	+	lncRNA	ENSG00000270659		OTTHUMG00000185233.1	ENSG00000270659		1690	1.18589	1.89382	6.50331e-07	2.89246e-05
ENSG00000149503.13	chr11	62123998	62153169	29172	+	protein_coding	INCENP	HGNC:6058	OTTHUMG00000167470.5	ENSG00000149503	3619	4454	-0.396045	6.7801	6.67237e-07	2.96042e-05
ENSG00000196498.14	chr12	124324415	124567612	243198	-	protein_coding	NCOR2	HGNC:7673	OTTHUMG00000150455.3	ENSG00000196498	9612	13998	-0.397249	7.38721	6.86923e-07	3.04034e-05
ENSG00000278709.2	chr20	57710156	57712780	2625	+	lncRNA	NKILA	HGNC:51599	OTTHUMG00000186958.2	ENSG00000278709	105416157	2625	-1.33723	1.42212	6.98466e-07	3.08393e-05
ENSG00000100147.14	chr22	41800679	41832164	31486	+	protein_coding	CCDC134	HGNC:26185	OTTHUMG00000151262.1	ENSG00000100147	79879	7135	-0.488759	5.06398	7.12849e-07	3.13981e-05
ENSG00000160752.15	chr1	155308748	155320666	11919	+	protein_coding	FDPS	HGNC:3631	OTTHUMG00000013909.3	ENSG00000160752	2224	3718	-0.368761	8.69484	7.17698e-07	3.15354e-05
ENSG00000234546.5	chr1	9182004	9196284	14281	+	lncRNA	LNCTAM34A	HGNC:52548	OTTHUMG00000001764.8	ENSG00000234546	102724571	2145	2.72157	-0.0938424	7.23263e-07	3.17033e-05
ENSG00000083799.18	chr16	50742050	50801935	59886	+	protein_coding	CYLD	HGNC:2584	OTTHUMG00000173404.5	ENSG00000083799	1540	12952	0.581162	4.48106	7.27551e-07	3.18146e-05
ENSG00000080166.16	chr13	94436811	94479682	42872	-	protein_coding	DCT	HGNC:2709	OTTHUMG00000017206.8	ENSG00000080166	1638	7540	2.19379	0.549468	7.65017e-07	3.33727e-05
ENSG00000234899.11	chr17	72067099	72237203	170105	-	lncRNA	SOX9-AS1	HGNC:49321	OTTHUMG00000132234.24	ENSG00000234899	400618	15844	1.33496	1.78788	7.7237e-07	3.36129e-05
ENSG00000120129.6	chr5	172768096	172771195	3100	-	protein_coding	DUSP1	HGNC:3064	OTTHUMG00000130523.4	ENSG00000120129	1843	2013	0.795781	3.52625	7.86666e-07	3.41533e-05
ENSG00000116251.11	chr1	6185020	6209389	24370	-	protein_coding	RPL22	HGNC:10315	OTTHUMG00000193375.2	ENSG00000116251	6146	4665	0.390562	7.23378	7.98145e-07	3.45692e-05
ENSG00000105856.14	chr7	107168961	107202522	33562	+	protein_coding	HBP1	HGNC:23200	OTTHUMG00000157642.5	ENSG00000105856	26959	6344	0.437549	5.98364	8.0056e-07	3.45914e-05
ENSG00000181938.14	chr16	58295080	58406147	111068	+	protein_coding	GINS3	HGNC:25851	OTTHUMG00000133486.4	ENSG00000181938	64785	5108	-0.419558	5.77055	8.07915e-07	3.48265e-05
ENSG00000164266.11	chr5	147824572	147831671	7100	-	protein_coding	SPINK1	HGNC:11244	OTTHUMG00000129730.3	ENSG00000164266	6690	1361	-0.630751	5.28842	8.16316e-07	3.51054e-05
ENSG00000145321.13	chr4	71741696	71804041	62346	-	protein_coding	GC	HGNC:4187	OTTHUMG00000129915.5	ENSG00000145321	2638	2095	-1.79146	0.646004	8.36984e-07	3.59094e-05
ENSG00000113240.14	chr5	178602664	178630615	27952	-	protein_coding	CLK4	HGNC:13659	OTTHUMG00000130893.4	ENSG00000113240	57396	7922	0.897044	3.20377	8.53576e-07	3.65351e-05
ENSG00000130222.11	chr9	89605012	89606555	1544	+	protein_coding	GADD45G	HGNC:4097	OTTHUMG00000020187.2	ENSG00000130222	10912	1323	0.717933	4.17342	8.56701e-07	3.65827e-05
ENSG00000169683.8	chr17	82023305	82031151	7847	+	protein_coding	LRRC45	HGNC:28302	OTTHUMG00000178454.4	ENSG00000169683	201255	3603	-0.519913	6.04948	8.65641e-07	3.68779e-05
ENSG00000145687.17	chr5	81412804	81751797	338994	-	protein_coding	SSBP2	HGNC:15831	OTTHUMG00000119039.3	ENSG00000145687	23635	11498	0.413724	5.95728	8.8208e-07	3.74905e-05
ENSG00000251562.10	chr11	65497688	65506516	8829	+	lncRNA	MALAT1	HGNC:29665	OTTHUMG00000166322.5	ENSG00000251562	378938	8829	0.45852	8.55027	9.13744e-07	3.87457e-05
ENSG00000049769.14	chrX	49269793	49301461	31669	+	protein_coding	PPP1R3F	HGNC:14944	OTTHUMG00000024139.6	ENSG00000049769	89801	4378	0.572883	4.31133	9.33597e-07	3.94955e-05
ENSG00000182481.10	chr17	68035636	68047364	11729	+	protein_coding	KPNA2	HGNC:6395	OTTHUMG00000179784.3	ENSG00000182481	3838	7365	-0.359563	7.6932	9.37271e-07	3.95589e-05
ENSG00000116209.12	chr1	54026681	54053504	26824	-	protein_coding	TMEM59	HGNC:1239	OTTHUMG00000008437.7	ENSG00000116209	9528	9149	0.369664	7.34873	9.43622e-07	3.97348e-05
ENSG00000181218.6	chr1	228434777	228457873	23097	-	protein_coding	H2AC25	HGNC:20507	OTTHUMG00000040046.1	ENSG00000181218	92815	1850	0.487317	5.44732	9.54464e-07	4.00985e-05
ENSG00000063127.16	chr19	49289638	49325215	35578	-	protein_coding	SLC6A16	HGNC:13622	OTTHUMG00000183179.4	ENSG00000063127	28968	3589	1.13609	2.34291	9.61746e-07	4.03113e-05
ENSG00000198715.13	chr1	156290089	156295689	5601	-	protein_coding	GLMP	HGNC:29436	OTTHUMG00000019789.8	ENSG00000198715	112770	3471	0.412421	5.92021	9.65969e-07	4.03953e-05
ENSG00000198885.10	chr2	96325317	96330517	5201	+	protein_coding	ITPRIPL1	HGNC:29371	OTTHUMG00000155230.4	ENSG00000198885	150771	4666	-0.996422	2.58825	1.03393e-06	4.3138e-05
ENSG00000101003.12	chr20	25391008	25452700	61693	+	protein_coding	GINS1	HGNC:28980	OTTHUMG00000032124.2	ENSG00000101003	9837	8017	-0.380678	6.21725	1.07011e-06	4.45182e-05
ENSG00000099385.12	chr16	30833626	30894302	60677	-	protein_coding	BCL7C	HGNC:1006	OTTHUMG00000177719.2	ENSG00000099385	9274	3740	-0.457767	6.24024	1.0719e-06	4.45182e-05
ENSG00000137812.21	chr15	40594020	40664342	70323	+	protein_coding	KNL1	HGNC:24054	OTTHUMG00000166532.6	ENSG00000137812	57082	10250	-0.385468	7.15639	1.10438e-06	4.57624e-05
ENSG00000134294.14	chr12	46358188	46372773	14586	-	protein_coding	SLC38A2	HGNC:13448	OTTHUMG00000169471.2	ENSG00000134294	54407	6509	0.368208	9.79981	1.10919e-06	4.58574e-05
ENSG00000117602.13	chr1	24502351	24541040	38690	+	protein_coding	RCAN3	HGNC:3042	OTTHUMG00000003298.9	ENSG00000117602	11123	7138	0.600078	4.95914	1.11783e-06	4.611e-05
ENSG00000145216.17	chr4	53377569	53464382	86814	+	protein_coding	FIP1L1	HGNC:19124	OTTHUMG00000128701.4	ENSG00000145216	81608	13014	0.417966	5.76898	1.13545e-06	4.67307e-05
ENSG00000095319.14	chr9	128947699	129007096	59398	+	protein_coding	NUP188	HGNC:17859	OTTHUMG00000020768.7	ENSG00000095319	23511	8041	-0.362808	7.67266	1.13829e-06	4.67417e-05
ENSG00000177084.19	chr12	132623753	132687376	63624	-	protein_coding	POLE	HGNC:9177	OTTHUMG00000168045.7	ENSG00000177084	5426	12364	-0.36035	7.76933	1.15107e-06	4.716e-05
ENSG00000101213.7	chr20	63528001	63537376	9376	-	protein_coding	PTK6	HGNC:9617	OTTHUMG00000033039.3	ENSG00000101213	5753	2953	1.14433	2.47198	1.16265e-06	4.75275e-05
ENSG00000135828.11	chr1	182573634	182589256	15623	-	protein_coding	RNASEL	HGNC:10050	OTTHUMG00000035213.1	ENSG00000135828	6041	6125	0.578346	4.21795	1.19054e-06	4.85292e-05
ENSG00000108960.9	chr17	55392622	55421924	29303	-	protein_coding	MMD	HGNC:7153	OTTHUMG00000177845.4	ENSG00000108960	23531	3193	-0.508985	4.86188	1.19597e-06	4.85292e-05
ENSG00000186185.14	chr17	44924709	44947773	23065	-	protein_coding	KIF18B	HGNC:27102	OTTHUMG00000179867.2	ENSG00000186185	146909	4717	-0.405326	6.24638	1.19691e-06	4.85292e-05
ENSG00000134419.15	chr16	18781295	18790383	9089	-	protein_coding	RPS15A	HGNC:10389	OTTHUMG00000131365.6	ENSG00000134419	6210	6679	0.490191	6.11752	1.19782e-06	4.85292e-05
ENSG00000013810.21	chr4	1712858	1745171	32314	+	protein_coding	TACC3	HGNC:11524	OTTHUMG00000089535.25	ENSG00000013810	10460	8825	-0.373053	7.78307	1.21228e-06	4.90056e-05
ENSG00000109572.16	chr4	169612633	169723673	111041	+	protein_coding	CLCN3	HGNC:2021	OTTHUMG00000160973.5	ENSG00000109572	1182	7828	0.425573	6.31245	1.24417e-06	5.01835e-05
ENSG00000130517.14	chr19	18340598	18369950	29353	+	protein_coding	PGPEP1	HGNC:13568	OTTHUMG00000183358.8	ENSG00000130517	54858	7509	0.896494	3.35368	1.32323e-06	5.32541e-05
ENSG00000161513.12	chr17	74862497	74873031	10535	-	protein_coding	FDXR	HGNC:3642	OTTHUMG00000179026.9	ENSG00000161513	2232	3599	0.55178	4.50124	1.37854e-06	5.53577e-05
ENSG00000155093.19	chr7	157539056	158587823	1048768	-	protein_coding	PTPRN2	HGNC:9677	OTTHUMG00000152646.5	ENSG00000155093	5799	4868	-0.476807	5.31321	1.4094e-06	5.64722e-05
ENSG00000146411.6	chr6	133987581	134052624	65044	-	protein_coding	SLC2A12	HGNC:18067	OTTHUMG00000015611.2	ENSG00000146411	154091	5572	0.870879	3.35292	1.43231e-06	5.7264e-05
ENSG00000170006.13	chr4	152618628	152680012	61385	-	protein_coding	TMEM154	HGNC:26489	OTTHUMG00000161463.2	ENSG00000170006	201799	11724	1.21058	1.84364	1.43556e-06	5.72683e-05
ENSG00000261167.1	chr3	131455126	131458598	3473	-	lncRNA	ENSG00000261167		OTTHUMG00000175784.1	ENSG00000261167		3473	0.881799	3.33374	1.49987e-06	5.97028e-05
ENSG00000143434.17	chr1	151131685	151146631	14947	-	protein_coding	SEMA6C	HGNC:10740	OTTHUMG00000012261.3	ENSG00000143434	10500	5776	0.978603	2.71902	1.53415e-06	6.09338e-05
ENSG00000115339.14	chr2	165747588	165794659	47072	-	protein_coding	GALNT3	HGNC:4125	OTTHUMG00000132157.12	ENSG00000115339	2591	4589	0.409338	5.87363	1.54276e-06	6.10312e-05
ENSG00000181019.13	chr16	69706996	69726668	19673	-	protein_coding	NQO1	HGNC:2874	OTTHUMG00000137575.3	ENSG00000181019	1728	2971	0.578719	5.56841	1.54331e-06	6.10312e-05
ENSG00000121152.10	chr2	96335766	96377091	41326	+	protein_coding	NCAPH	HGNC:1112	OTTHUMG00000130451.6	ENSG00000121152	23397	6545	-0.384972	6.63094	1.56353e-06	6.16967e-05
ENSG00000163521.16	chr2	219236598	219245478	8881	-	protein_coding	GLB1L	HGNC:28129	OTTHUMG00000133133.5	ENSG00000163521	79411	3419	0.593915	4.12984	1.57871e-06	6.20406e-05
ENSG00000112118.20	chr6	52264014	52284881	20868	-	protein_coding	MCM3	HGNC:6945	OTTHUMG00000014844.7	ENSG00000112118	4172	3645	-0.345114	7.44707	1.57907e-06	6.20406e-05
ENSG00000114023.16	chr3	122384161	122412334	28174	+	protein_coding	FAM162A	HGNC:17865	OTTHUMG00000159494.1	ENSG00000114023	26355	11604	0.365733	6.70392	1.59218e-06	6.24211e-05
ENSG00000156234.8	chr4	77511753	77611834	100082	+	protein_coding	CXCL13	HGNC:10639	OTTHUMG00000130201.3	ENSG00000156234	10563	1435	-2.64405	-0.377398	1.61624e-06	6.32281e-05
ENSG00000120802.14	chr12	98515579	98550351	34773	+	protein_coding	TMPO	HGNC:11875	OTTHUMG00000170210.4	ENSG00000120802	7112	8498	-0.32482	9.36454	1.62496e-06	6.34326e-05
ENSG00000171606.18	chr19	58183029	58213562	30534	+	protein_coding	ZNF274	HGNC:13068	OTTHUMG00000183456.6	ENSG00000171606	10782	8333	0.59719	4.08063	1.66512e-06	6.48612e-05
ENSG00000105281.12	chr19	46774883	46788594	13712	-	protein_coding	SLC1A5	HGNC:10943	OTTHUMG00000183434.3	ENSG00000105281	6510	3332	-0.347398	8.08666	1.82885e-06	7.10868e-05
ENSG00000185480.12	chr12	102120183	102197520	77338	+	protein_coding	PARPBP	HGNC:26074	OTTHUMG00000167923.3	ENSG00000185480	55010	4747	-0.40756	5.83806	1.83871e-06	7.13176e-05
ENSG00000137266.15	chr6	3268962	3457050	188089	-	protein_coding	SLC22A23	HGNC:21106	OTTHUMG00000014144.4	ENSG00000137266	63027	8926	-0.45415	5.24557	1.91183e-06	7.3996e-05
ENSG00000039523.20	chr16	67518418	67546788	28371	+	protein_coding	RIPOR1	HGNC:25836	OTTHUMG00000137536.9	ENSG00000039523	79567	6729	-0.568317	5.22852	1.98059e-06	7.63531e-05
ENSG00000111602.12	chr12	56416363	56449426	33064	-	protein_coding	TIMELESS	HGNC:11813	OTTHUMG00000170600.6	ENSG00000111602	8914	5851	-0.341021	7.81842	1.98113e-06	7.63531e-05
ENSG00000142541.18	chr19	49487510	49493057	5548	+	protein_coding	RPL13A	HGNC:10304	OTTHUMG00000134289.5	ENSG00000142541	23521	3228	0.348611	7.93652	2.02693e-06	7.79532e-05
ENSG00000108468.15	chr17	48070052	48101478	31427	-	protein_coding	CBX1	HGNC:1551	OTTHUMG00000150417.5	ENSG00000108468	10951	3044	-0.372674	6.87202	2.04602e-06	7.85213e-05
ENSG00000004399.13	chr3	129555214	129606676	51463	-	protein_coding	PLXND1	HGNC:9107	OTTHUMG00000159547.15	ENSG00000004399	23129	9557	-0.45739	5.35393	2.07573e-06	7.94269e-05
ENSG00000112759.19	chr6	44219553	44234142	14590	+	protein_coding	SLC29A1	HGNC:11003	OTTHUMG00000014759.5	ENSG00000112759	2030	4298	-0.373002	6.67526	2.07908e-06	7.94269e-05
ENSG00000007516.14	chr16	1333638	1349441	15804	+	protein_coding	BAIAP3	HGNC:948	OTTHUMG00000047833.5	ENSG00000007516	8938	6109	0.631249	3.76274	2.08271e-06	7.94269e-05
ENSG00000178623.13	chr2	240605430	240633159	27730	+	protein_coding	GPR35	HGNC:4492	OTTHUMG00000133356.5	ENSG00000178623	2859	6755	0.463481	5.01017	2.09883e-06	7.98739e-05
ENSG00000006118.15	chr11	60924460	60937159	12700	+	protein_coding	TMEM132A	HGNC:31092	OTTHUMG00000167803.2	ENSG00000006118	54972	7274	-0.41951	6.35546	2.1131e-06	8.01602e-05
ENSG00000159399.10	chr2	74834127	74893359	59233	+	protein_coding	HK2	HGNC:4923	OTTHUMG00000129972.8	ENSG00000159399	3099	5918	-0.37588	6.92486	2.11868e-06	8.01602e-05
ENSG00000005249.14	chr7	107044705	107161811	117107	+	protein_coding	PRKAR2B	HGNC:9392	OTTHUMG00000137418.2	ENSG00000005249	5577	12581	-0.417531	5.52351	2.11957e-06	8.01602e-05
ENSG00000160767.23	chr1	155247205	155255483	8279	-	protein_coding	ENTREP3	HGNC:1233	OTTHUMG00000035844.4	ENSG00000160767	10712	4574	-0.414603	5.87766	2.1535e-06	8.12745e-05
ENSG00000144290.17	chr2	161424332	161985282	560951	+	protein_coding	SLC4A10	HGNC:13811	OTTHUMG00000153938.6	ENSG00000144290	57282	7550	0.602788	4.14772	2.16308e-06	8.14671e-05
ENSG00000006047.13	chr17	7288263	7294639	6377	-	protein_coding	YBX2	HGNC:17948	OTTHUMG00000177992.3	ENSG00000006047	51087	4631	-0.488878	5.04456	2.19483e-06	8.24922e-05
ENSG00000090924.15	chr19	39412669	39428415	15747	+	protein_coding	PLEKHG2	HGNC:29515	OTTHUMG00000152570.8	ENSG00000090924	64857	9116	-0.692989	3.66952	2.25234e-06	8.44789e-05
ENSG00000131652.14	chr16	3024027	3027755	3729	+	protein_coding	THOC6	HGNC:28369	OTTHUMG00000177451.2	ENSG00000131652	79228	1860	-0.422298	5.63479	2.26472e-06	8.46609e-05
ENSG00000166803.14	chr15	64364304	64387687	23384	-	protein_coding	PCLAF	HGNC:28961	OTTHUMG00000133017.5	ENSG00000166803	9768	3675	-0.472448	5.41462	2.2665e-06	8.46609e-05
ENSG00000178999.13	chr17	8204733	8210600	5868	-	protein_coding	AURKB	HGNC:11390	OTTHUMG00000108189.6	ENSG00000178999	9212	2241	-0.38485	6.0693	2.29973e-06	8.57263e-05
ENSG00000245571.7	chr11	59130133	59143015	12883	-	lncRNA	FAM111A-DT	HGNC:53752	OTTHUMG00000167435.2	ENSG00000245571	101927204	3214	0.539127	4.51818	2.33734e-06	8.69499e-05
ENSG00000234444.10	chr7	64307459	64356634	49176	+	protein_coding	ZNF736	HGNC:32467	OTTHUMG00000156537.5	ENSG00000234444	728927	11183	-0.434371	5.73767	2.34506e-06	8.70593e-05
ENSG00000223768.4	chr21	45288035	45297806	9772	+	lncRNA	LINC00205	HGNC:16420	OTTHUMG00000090403.3	ENSG00000223768	642852	7634	0.582024	4.23328	2.38924e-06	8.85186e-05
ENSG00000197993.9	chr7	142941114	142962363	21250	-	protein_coding	KEL	HGNC:6308	OTTHUMG00000157159.12	ENSG00000197993	3792	3660	3.51241	-0.86418	2.60207e-06	9.60874e-05
ENSG00000152253.9	chr2	168834132	168913371	79240	-	protein_coding	SPC25	HGNC:24031	OTTHUMG00000132181.10	ENSG00000152253	57405	1829	-0.649129	3.63149	2.60409e-06	9.60874e-05
ENSG00000196167.10	chr11	111290787	111305498	14712	-	lncRNA	COLCA1	HGNC:33789	OTTHUMG00000166658.3	ENSG00000196167	399948	9186	-0.708205	8.22809	2.63226e-06	9.69301e-05
ENSG00000229195.1	chr2	165794857	165846091	51235	-	lncRNA	ENSG00000229195		OTTHUMG00000154038.1	ENSG00000229195		372	3.09363	-0.887955	2.64803e-06	9.73137e-05
ENSG00000100629.17	chr14	80476983	80959517	482535	-	protein_coding	CEP128	HGNC:20359	OTTHUMG00000171442.5	ENSG00000100629	145508	9353	-0.623193	4.00921	2.666e-06	9.75965e-05
ENSG00000172943.21	chrX	53936676	54048958	112283	-	protein_coding	PHF8	HGNC:20672	OTTHUMG00000021622.4	ENSG00000172943	23133	10104	-0.400975	6.24311	2.66645e-06	9.75965e-05
ENSG00000153885.15	chr19	33795933	33815763	19831	+	protein_coding	KCTD15	HGNC:23297	OTTHUMG00000180475.5	ENSG00000153885	79047	6388	-0.456118	5.0309	2.75563e-06	0.000100658
ENSG00000274276.6	chr21	6444869	6467513	22645	-	artifact	ENSG00000274276		OTTHUMG00000189375.2	ENSG00000274276	102724560	2495	-0.479724	5.84036	2.76543e-06	0.000100813
ENSG00000187741.16	chr16	89726683	89816977	90295	-	protein_coding	FANCA	HGNC:3582	OTTHUMG00000173049.7	ENSG00000187741	2175	12316	-0.383799	6.7076	2.84043e-06	0.000103241
ENSG00000288806.2	chr3	123701293	123713035	11743	+	lncRNA	ENSG00000288806			ENSG00000288806		1976	1.86247	0.78678	2.84338e-06	0.000103241
ENSG00000124920.14	chr11	61752636	61788518	35883	+	protein_coding	MYRF	HGNC:1181	OTTHUMG00000168161.2	ENSG00000124920	745	10773	-0.439512	5.22228	2.8557e-06	0.000103482
ENSG00000175063.17	chr20	45812576	45816957	4382	+	protein_coding	UBE2C	HGNC:15937	OTTHUMG00000033038.3	ENSG00000175063	11065	1286	-0.369928	6.7221	2.89831e-06	0.000104817
ENSG00000128567.17	chr7	131500262	131558217	57956	-	protein_coding	PODXL	HGNC:9171	OTTHUMG00000154918.5	ENSG00000128567	5420	6893	-0.399092	5.8159	2.91091e-06	0.000105064
ENSG00000167508.12	chr16	88651935	88663161	11227	-	protein_coding	MVD	HGNC:7529	OTTHUMG00000137865.6	ENSG00000167508	4597	4717	-0.48911	7.77817	2.92303e-06	0.000105293
ENSG00000275023.5	chr17	38705273	38729795	24523	+	protein_coding	MLLT6	HGNC:7138	OTTHUMG00000188498.2	ENSG00000275023	4302	13576	-0.340912	7.67665	3.05661e-06	0.000109887
ENSG00000103064.15	chr16	68264516	68301823	37308	+	protein_coding	SLC7A6	HGNC:11064	OTTHUMG00000176544.14	ENSG00000103064	9057	7588	-0.558228	4.16856	3.12227e-06	0.000112026
ENSG00000154654.15	chr21	20998409	21543329	544921	+	protein_coding	NCAM2	HGNC:7657	OTTHUMG00000078121.4	ENSG00000154654	4685	8286	0.390761	6.97856	3.13211e-06	0.000112158
ENSG00000272173.2	chr12	6943508	6944630	1123	-	lncRNA	ENSG00000272173		OTTHUMG00000185702.1	ENSG00000272173		1123	0.474054	5.30379	3.14487e-06	0.000112394
ENSG00000166508.18	chr7	100092728	100101940	9213	-	protein_coding	MCM7	HGNC:6950	OTTHUMG00000154671.10	ENSG00000166508	4176	4386	-0.333767	9.34232	3.19495e-06	0.000113824
ENSG00000170919.16	chr13	45341345	45417975	76631	+	lncRNA	TPT1-AS1	HGNC:43686	OTTHUMG00000016851.10	ENSG00000170919		14498	0.738015	3.24126	3.19741e-06	0.000113824
ENSG00000101412.13	chr20	33675477	33686385	10909	-	protein_coding	E2F1	HGNC:3113	OTTHUMG00000032265.3	ENSG00000101412	1869	2690	-0.37923	7.08834	3.21624e-06	0.000114271
ENSG00000265296.1	chr18	14391913	14393909	1997	-	processed_pseudogene	FEM1AP2	HGNC:39830	OTTHUMG00000178677.1	ENSG00000265296		1997	1.87761	0.650526	3.26885e-06	0.000115913
ENSG00000113924.12	chr3	120628172	120682269	54098	-	protein_coding	HGD	HGNC:4892	OTTHUMG00000159441.4	ENSG00000113924	3081	2682	0.921	3.01339	3.31802e-06	0.000117428
ENSG00000144821.11	chr3	108380368	108529322	148955	-	protein_coding	MYH15	HGNC:31073	OTTHUMG00000159226.3	ENSG00000144821	22989	7957	1.11313	1.88935	3.32541e-06	0.000117461
ENSG00000126016.17	chrX	112774503	112840831	66329	-	protein_coding	AMOT	HGNC:17810	OTTHUMG00000022216.4	ENSG00000126016	154796	8518	-0.51482	4.8083	3.38343e-06	0.000119279
ENSG00000172260.15	chr1	71395943	72282539	886597	-	protein_coding	NEGR1	HGNC:17302	OTTHUMG00000009698.6	ENSG00000172260	257194	13208	0.619918	3.93355	3.4205e-06	0.000120353
ENSG00000171016.13	chr15	55538884	55588947	50064	-	protein_coding	PYGO1	HGNC:30256	OTTHUMG00000132009.4	ENSG00000171016	26108	9005	-0.579559	4.0341	3.51417e-06	0.000123373
ENSG00000168243.11	chr1	235547685	235650754	103070	-	protein_coding	GNG4	HGNC:4407	OTTHUMG00000040740.4	ENSG00000168243	2786	5194	-0.374572	6.07588	3.51989e-06	0.000123373
ENSG00000214357.9	chr5	172641263	172691540	50278	+	protein_coding	NEURL1B	HGNC:35422	OTTHUMG00000163281.4	ENSG00000214357	54492	6427	-0.41081	5.83272	3.52954e-06	0.000123473
ENSG00000236449.2	chr2	174547141	174776720	229580	+	lncRNA	ENSG00000236449		OTTHUMG00000154592.5	ENSG00000236449		6037	0.980832	2.2297	3.61037e-06	0.000126058
ENSG00000117519.16	chr1	94896949	94927223	30275	-	protein_coding	CNN3	HGNC:2157	OTTHUMG00000010783.5	ENSG00000117519	1266	2783	-0.386522	6.08534	3.62295e-06	0.000126255
ENSG00000172667.11	chr3	178960121	179072215	112095	-	protein_coding	ZMAT3	HGNC:29983	OTTHUMG00000157290.7	ENSG00000172667	64393	11298	0.539535	4.77225	3.63952e-06	0.00012659
ENSG00000204673.11	chr19	49869033	49878459	9427	-	protein_coding	AKT1S1	HGNC:28426	OTTHUMG00000150246.5	ENSG00000204673	84335	5737	-0.346996	7.19839	3.66289e-06	0.00012716
ENSG00000105223.21	chr19	40348456	40389472	41017	+	protein_coding	PLD3	HGNC:17158	OTTHUMG00000152736.8	ENSG00000105223	23646	13563	0.350477	6.93108	3.68623e-06	0.000127726
ENSG00000187634.13	chr1	923923	944575	20653	+	protein_coding	SAMD11	HGNC:28706	OTTHUMG00000040719.11	ENSG00000187634	148398	4172	0.425284	6.02193	3.69427e-06	0.000127761
ENSG00000286191.1	chr13	50372788	50387158	14371	-	lncRNA	ENSG00000286191		OTTHUMG00000193499.1	ENSG00000286191		2165	1.97644	0.468737	3.72635e-06	0.000128626
ENSG00000188372.15	chr7	76397518	76442071	44554	+	protein_coding	ZP3	HGNC:13189	OTTHUMG00000130575.4	ENSG00000188372	7784	2673	0.538828	4.39603	3.89662e-06	0.000134249
ENSG00000130193.8	chr8	142727223	142736927	9705	+	protein_coding	THEM6	HGNC:29656	OTTHUMG00000164673.2	ENSG00000130193	51337	3035	-0.458289	5.86649	3.98464e-06	0.000137022
ENSG00000149541.10	chr11	62615296	62622154	6859	-	protein_coding	B3GAT3	HGNC:923	OTTHUMG00000167685.3	ENSG00000149541	26229	2407	0.411253	5.89474	4.04053e-06	0.000138682
ENSG00000223764.2	chr1	916865	921016	4152	-	lncRNA	LINC02593	HGNC:53933	OTTHUMG00000040718.2	ENSG00000223764	100130417	4152	0.757972	3.85888	4.10601e-06	0.000140664
ENSG00000087074.9	chr19	48872212	48876059	3848	+	protein_coding	PPP1R15A	HGNC:14375	OTTHUMG00000183330.3	ENSG00000087074	23645	3433	0.413698	5.35123	4.29523e-06	0.000146869
ENSG00000005238.20	chr9	35104112	35116341	12230	-	protein_coding	ATOSB	HGNC:25666	OTTHUMG00000019847.6	ENSG00000005238	80256	6375	0.478732	4.80586	4.3689e-06	0.000149108
ENSG00000093009.11	chr22	19479457	19520612	41156	+	protein_coding	CDC45	HGNC:1739	OTTHUMG00000150386.3	ENSG00000093009	8318	2978	-0.36723	6.48939	4.38336e-06	0.000149322
ENSG00000186591.13	chr7	129830732	129952960	122229	-	protein_coding	UBE2H	HGNC:12484	OTTHUMG00000157650.7	ENSG00000186591	7328	6514	0.378141	7.49084	4.39185e-06	0.000149331
ENSG00000274220.1	chr16	75433836	75436392	2557	+	lncRNA	ENSG00000274220		OTTHUMG00000186992.1	ENSG00000274220		2557	1.95991	0.387597	4.43682e-06	0.000150579
ENSG00000232629.9	chr6	32756098	32763532	7435	-	protein_coding	HLA-DQB2	HGNC:4945	OTTHUMG00000031125.3	ENSG00000232629	3120	2026	0.460883	5.36538	4.60206e-06	0.000155896
ENSG00000111671.10	chr12	6870935	6889358	18424	-	protein_coding	SPSB2	HGNC:29522	OTTHUMG00000156665.4	ENSG00000111671	84727	2452	0.68456	4.00936	4.61666e-06	0.0001561
ENSG00000123143.13	chr19	14433053	14471867	38815	+	protein_coding	PKN1	HGNC:9405	OTTHUMG00000039611.3	ENSG00000123143	5585	4623	-0.377383	6.99365	4.79173e-06	0.000161452
ENSG00000104765.16	chr8	26383054	26505636	122583	+	protein_coding	BNIP3L	HGNC:1085	OTTHUMG00000099433.4	ENSG00000104765	665	4149	0.40087	5.65604	4.79269e-06	0.000161452
ENSG00000075618.18	chr7	5592816	5606655	13840	+	protein_coding	FSCN1	HGNC:11148	OTTHUMG00000090599.6	ENSG00000075618	6624	3699	-0.646287	3.55541	4.82566e-06	0.000162262
ENSG00000089685.15	chr17	78214186	78225636	11451	+	protein_coding	BIRC5	HGNC:593	OTTHUMG00000177505.9	ENSG00000089685	332	3815	-0.338064	7.61531	5.08122e-06	0.00017054
ENSG00000106484.16	chr7	130486171	130506465	20295	+	protein_coding	MEST	HGNC:7028	OTTHUMG00000156661.29	ENSG00000106484	4232	4767	-0.363132	6.84049	5.11357e-06	0.000171309
ENSG00000164654.16	chr7	7566875	7608932	42058	+	protein_coding	MIOS	HGNC:21905	OTTHUMG00000152440.4	ENSG00000164654	54468	6714	0.379422	5.97035	5.1289e-06	0.000171507
ENSG00000166881.10	chr12	57055643	57088063	32421	-	protein_coding	NEMP1	HGNC:29001	OTTHUMG00000171021.2	ENSG00000166881	23306	5730	-0.349406	7.60963	5.15607e-06	0.000172099
ENSG00000164626.9	chr6	39188971	39229475	40505	-	protein_coding	KCNK5	HGNC:6280	OTTHUMG00000014642.2	ENSG00000164626	8645	3783	-0.804931	2.99642	5.21422e-06	0.000173721
ENSG00000156096.14	chr4	69480165	69526014	45850	-	protein_coding	UGT2B4	HGNC:12553	OTTHUMG00000058891.6	ENSG00000156096	7363	2506	-1.48707	0.973262	5.22891e-06	0.000173892
ENSG00000100304.13	chr22	43166622	43187134	20513	-	protein_coding	TTLL12	HGNC:28974	OTTHUMG00000150682.4	ENSG00000100304	23170	4623	-0.346234	6.94547	5.36945e-06	0.00017824
ENSG00000137509.12	chr11	82822936	82970584	147649	-	protein_coding	PRCP	HGNC:9344	OTTHUMG00000166899.5	ENSG00000137509	5547	23408	0.463949	4.93443	5.45797e-06	0.000180849
ENSG00000225138.8	chr5	473236	480884	7649	+	lncRNA	SLC9A3-AS1	HGNC:40550	OTTHUMG00000167373.5	ENSG00000225138		4731	1.02992	2.97798	5.52686e-06	0.000182798
ENSG00000079616.14	chr16	29790727	29805385	14659	+	protein_coding	KIF22	HGNC:6391	OTTHUMG00000097771.5	ENSG00000079616	3835	7169	-0.341103	7.13406	5.55505e-06	0.000183397
ENSG00000118946.12	chr13	57631744	57729311	97568	+	protein_coding	PCDH17	HGNC:14267	OTTHUMG00000016992.7	ENSG00000118946	27253	8392	1.43981	1.35917	5.60852e-06	0.00018474
ENSG00000117724.15	chr1	214603185	214664574	61390	+	protein_coding	CENPF	HGNC:1857	OTTHUMG00000036955.2	ENSG00000117724	1063	12471	-0.357346	8.07207	5.61632e-06	0.00018474
ENSG00000145246.14	chr4	47485275	47593486	108212	+	protein_coding	ATP10D	HGNC:13549	OTTHUMG00000160784.4	ENSG00000145246	57205	7978	0.798868	3.2775	5.6262e-06	0.00018474
ENSG00000120915.14	chr8	27490781	27545564	54784	+	protein_coding	EPHX2	HGNC:3402	OTTHUMG00000102115.7	ENSG00000120915	2053	4185	-0.396128	5.80953	5.65454e-06	0.000185337
ENSG00000185379.21	chr17	35092221	35121522	29302	-	protein_coding	RAD51D	HGNC:9823	OTTHUMG00000132930.5	ENSG00000185379	5892	11282	-0.430823	5.20301	5.72794e-06	0.000187405
ENSG00000111885.7	chr6	119177205	119349761	172557	-	protein_coding	MAN1A1	HGNC:6821	OTTHUMG00000015472.2	ENSG00000111885	4121	5018	0.422075	5.67581	5.83546e-06	0.00019058
ENSG00000128253.16	chr22	32190435	32205073	14639	-	protein_coding	RFPL2	HGNC:9979	OTTHUMG00000030374.5	ENSG00000128253	10739	3007	2.0596	0.164336	5.90035e-06	0.000192354
ENSG00000175161.14	chr3	84958989	86074429	1115441	+	protein_coding	CADM2	HGNC:29849	OTTHUMG00000158990.3	ENSG00000175161	253559	9982	0.913529	2.74464	5.96986e-06	0.000194263
ENSG00000178814.17	chr8	144051266	144063965	12700	-	protein_coding	OPLAH	HGNC:8149	OTTHUMG00000165435.8	ENSG00000178814	26873	4441	-0.476971	5.52074	5.98028e-06	0.000194263
ENSG00000117122.14	chr1	16974502	16980632	6131	-	protein_coding	MFAP2	HGNC:7033	OTTHUMG00000002290.2	ENSG00000117122	4237	2712	-1.01637	2.14455	6.34952e-06	0.00020589
ENSG00000149328.15	chr11	134331874	134378341	46468	+	protein_coding	GLB1L2	HGNC:25129	OTTHUMG00000167179.3	ENSG00000149328	89944	7280	-0.427084	5.63242	6.37429e-06	0.000206325
ENSG00000273175.2	chr1	244863782	244865295	1514	+	lncRNA	ENSG00000273175		OTTHUMG00000185822.1	ENSG00000273175		1514	-0.424749	6.31944	6.55829e-06	0.000211904
ENSG00000111450.15	chr12	130789600	130839254	49655	-	protein_coding	STX2	HGNC:3403	OTTHUMG00000168365.3	ENSG00000111450	2054	4656	-1.17587	1.77972	6.5918e-06	0.000212609
ENSG00000118707.11	chr20	36573488	36593950	20463	+	protein_coding	TGIF2	HGNC:15764	OTTHUMG00000172332.5	ENSG00000118707	60436	3973	-0.484252	5.04262	6.72196e-06	0.000216423
ENSG00000166946.14	chr15	43185118	43197177	12060	+	protein_coding	CCNDBP1	HGNC:1587	OTTHUMG00000130703.4	ENSG00000166946	23582	6655	0.440439	5.65682	6.74282e-06	0.000216666
ENSG00000163251.4	chr2	207762598	207769906	7309	-	protein_coding	FZD5	HGNC:4043	OTTHUMG00000154790.2	ENSG00000163251	7855	7039	-0.361055	6.52792	6.75333e-06	0.000216666
ENSG00000154146.13	chr11	124739942	124747210	7269	+	protein_coding	NRGN	HGNC:8000	OTTHUMG00000165928.4	ENSG00000154146	4900	1213	-0.698269	3.416	6.81289e-06	0.000218192
ENSG00000012660.14	chr6	53267398	53349179	81782	-	protein_coding	ELOVL5	HGNC:21308	OTTHUMG00000016249.2	ENSG00000012660	60481	3813	-0.368415	7.60648	6.84385e-06	0.000218799
ENSG00000167703.15	chr17	1569268	1628886	59619	-	protein_coding	SLC43A2	HGNC:23087	OTTHUMG00000090345.7	ENSG00000167703	124935	10605	0.736215	3.48517	7.12011e-06	0.000227231
ENSG00000164076.17	chr3	49857988	49869935	11948	-	protein_coding	CAMKV	HGNC:28788	OTTHUMG00000158288.7	ENSG00000164076	79012	3613	-1.13109	1.99093	7.3132e-06	0.000232985
ENSG00000167081.18	chr9	125747345	125967377	220033	+	protein_coding	PBX3	HGNC:8634	OTTHUMG00000020684.6	ENSG00000167081	5090	4904	-0.577488	3.98262	7.32657e-06	0.000233003
ENSG00000056487.16	chr22	44881162	45010005	128844	-	protein_coding	PHF21B	HGNC:25161	OTTHUMG00000151199.5	ENSG00000056487	112885	6007	-0.484594	5.26416	7.35258e-06	0.000233239
ENSG00000153363.15	chr1	211382736	211435570	52835	+	lncRNA	LINC00467	HGNC:28227	OTTHUMG00000036998.29	ENSG00000153363		6942	0.36172	6.73307	7.35964e-06	0.000233239
ENSG00000164209.17	chr5	110738136	110765161	27026	+	protein_coding	SLC25A46	HGNC:25198	OTTHUMG00000128794.8	ENSG00000164209	91137	8270	0.370072	6.20653	7.42522e-06	0.000234908
ENSG00000181472.5	chr6	151364115	151391559	27445	-	protein_coding	ZBTB2	HGNC:20868	OTTHUMG00000015834.2	ENSG00000181472	57621	3103	-0.520487	4.36361	7.48521e-06	0.000236395
ENSG00000157823.17	chr15	89830599	89894638	64040	-	protein_coding	AP3S2	HGNC:571	OTTHUMG00000149811.5	ENSG00000157823	10239	9237	0.454229	5.09466	7.53852e-06	0.000237666
ENSG00000282988.2	chr6	26195595	26199293	3699	-	protein_coding	ENSG00000282988		OTTHUMG00000191594.3	ENSG00000282988		2110	2.43638	-0.108477	7.6056e-06	0.000239366
ENSG00000259803.8	chr16	89195761	89201651	5891	-	protein_coding	SLC22A31	HGNC:27091	OTTHUMG00000175615.4	ENSG00000259803	146429	2706	1.46526	1.69501	7.61923e-06	0.000239381
ENSG00000152402.11	chr11	106674019	107018476	344458	-	protein_coding	GUCY1A2	HGNC:4684	OTTHUMG00000166296.2	ENSG00000152402	2977	16306	0.350504	6.8402	7.71735e-06	0.000242045
ENSG00000139767.10	chr12	118981541	119163051	181511	+	protein_coding	SRRM4	HGNC:29389	OTTHUMG00000168928.4	ENSG00000139767	84530	12227	-0.313403	7.95574	7.77358e-06	0.000243389
ENSG00000075826.17	chr10	100486646	100519864	33219	-	protein_coding	SEC31B	HGNC:23197	OTTHUMG00000019342.5	ENSG00000075826	25956	7934	0.885902	3.08404	7.88737e-06	0.000246528
ENSG00000172893.18	chr11	71428193	71452868	24676	-	protein_coding	DHCR7	HGNC:2860	OTTHUMG00000167346.3	ENSG00000172893	1717	6878	-0.330155	8.2707	8.05378e-06	0.000251113
ENSG00000157379.14	chr14	24290598	24299780	9183	-	protein_coding	DHRS1	HGNC:16445	OTTHUMG00000029333.5	ENSG00000157379	115817	4949	0.534174	4.57848	8.06168e-06	0.000251113
ENSG00000108309.14	chr17	44308413	44318670	10258	+	protein_coding	RUNDC3A	HGNC:16984	OTTHUMG00000169259.3	ENSG00000108309	10900	4904	0.93087	2.92018	8.09629e-06	0.00025176
ENSG00000084693.16	chr2	27042364	27070622	28259	+	protein_coding	AGBL5	HGNC:26147	OTTHUMG00000128406.8	ENSG00000084693	60509	5283	-0.404312	5.57733	8.11593e-06	0.00025194
ENSG00000256663.1	chr12	20551590	20553012	1423	+	processed_pseudogene	ENSG00000256663		OTTHUMG00000168964.1	ENSG00000256663		1423	-0.408477	5.98663	8.25902e-06	0.000255698
ENSG00000187840.5	chr8	38030534	38060365	29832	+	protein_coding	EIF4EBP1	HGNC:3288	OTTHUMG00000164012.2	ENSG00000187840	1978	880	-0.356851	6.36687	8.27832e-06	0.000255698
ENSG00000105989.10	chr7	117275451	117323152	47702	-	protein_coding	WNT2	HGNC:12780	OTTHUMG00000023428.8	ENSG00000105989	7472	4360	0.780672	3.18672	8.27917e-06	0.000255698
ENSG00000058063.16	chr3	182793503	182921629	128127	+	protein_coding	ATP11B	HGNC:13553	OTTHUMG00000158295.4	ENSG00000058063	23200	9187	0.41362	5.72825	8.37901e-06	0.000258343
ENSG00000162063.13	chr16	2429394	2458854	29461	+	protein_coding	CCNF	HGNC:1591	OTTHUMG00000128858.3	ENSG00000162063	899	6309	-0.387289	6.0603	8.55184e-06	0.000263226
ENSG00000176974.21	chr17	18327860	18363563	35704	-	protein_coding	SHMT1	HGNC:10850	OTTHUMG00000059094.7	ENSG00000176974	6470	7015	-0.383197	6.57943	8.58682e-06	0.000263856
ENSG00000174156.15	chr6	52896639	52909698	13060	-	protein_coding	GSTA3	HGNC:4628	OTTHUMG00000014865.4	ENSG00000174156	2940	915	1.22064	1.7137	8.66671e-06	0.000265862
ENSG00000059145.19	chr16	1363205	1414751	51547	-	protein_coding	UNKL	HGNC:14184	OTTHUMG00000128553.8	ENSG00000059145	64718	7494	-0.409088	5.25589	8.69432e-06	0.00026626
ENSG00000109472.14	chr4	165361194	165498547	137354	+	protein_coding	CPE	HGNC:2303	OTTHUMG00000150252.4	ENSG00000109472	1363	3119	0.352549	6.82551	8.71634e-06	0.000266486
ENSG00000100100.13	chr22	31281594	31292534	10941	-	protein_coding	PIK3IP1	HGNC:24942	OTTHUMG00000151256.3	ENSG00000100100	113791	3804	0.797962	3.25147	8.74558e-06	0.000266931
ENSG00000183248.12	chr19	7868719	7874390	5672	-	protein_coding	PRR36	HGNC:26172	OTTHUMG00000182504.8	ENSG00000183248	80164	4467	-0.473874	4.98057	8.89069e-06	0.000270906
ENSG00000105676.14	chr19	19033575	19060311	26737	+	protein_coding	ARMC6	HGNC:25049	OTTHUMG00000169271.6	ENSG00000105676	93436	4052	-0.458928	5.2424	9.01951e-06	0.000274371
ENSG00000143367.17	chr1	151540305	151583583	43279	+	protein_coding	TUFT1	HGNC:12422	OTTHUMG00000012536.4	ENSG00000143367	7286	3878	0.444816	5.16805	9.07708e-06	0.000275661
ENSG00000196542.9	chr3	161344798	161372880	28083	-	protein_coding	SPTSSB	HGNC:24045	OTTHUMG00000159073.1	ENSG00000196542	165679	3739	1.2142	2.64791	9.10856e-06	0.000276156
ENSG00000274180.1	chr17	21238870	21253410	14541	-	protein_coding	NATD1	HGNC:30770	OTTHUMG00000130764.7	ENSG00000274180	256302	4931	1.04936	2.20199	9.24595e-06	0.000279855
ENSG00000182050.14	chr12	85955666	86838904	883239	-	protein_coding	MGAT4C	HGNC:30871	OTTHUMG00000169846.8	ENSG00000182050	25834	27761	0.550142	4.63419	9.27997e-06	0.000280419
ENSG00000167658.16	chr19	3976056	3985463	9408	-	protein_coding	EEF2	HGNC:3214	OTTHUMG00000181790.3	ENSG00000167658	1938	4021	0.316148	11.8227	9.42593e-06	0.000284357
ENSG00000147274.14	chrX	136848004	136880764	32761	-	protein_coding	RBMX	HGNC:9910	OTTHUMG00000022517.2	ENSG00000147274	27316	5882	-0.316389	7.78878	9.57118e-06	0.000288261
ENSG00000105499.14	chr19	48047843	48110817	62975	-	protein_coding	PLA2G4C	HGNC:9037	OTTHUMG00000183185.3	ENSG00000105499	8605	6613	1.916	0.610643	9.66833e-06	0.000290705
ENSG00000251322.11	chr22	50674415	50733212	58798	+	protein_coding	SHANK3	HGNC:14294	OTTHUMG00000150169.5	ENSG00000251322	85358	14290	-0.472106	4.77537	9.73972e-06	0.000292368
ENSG00000171208.10	chr16	47077703	47143945	66243	-	protein_coding	NETO2	HGNC:14644	OTTHUMG00000133101.5	ENSG00000171208	81831	7429	-0.337777	6.68944	9.76052e-06	0.00029251
ENSG00000114200.10	chr3	165772904	165837462	64559	-	protein_coding	BCHE	HGNC:983	OTTHUMG00000158131.3	ENSG00000114200	590	3072	0.581957	4.2843	9.84359e-06	0.000294515
ENSG00000139291.14	chr12	71686082	71705047	18966	+	protein_coding	TMEM19	HGNC:25605	OTTHUMG00000169558.4	ENSG00000139291	55266	6494	-0.39641	5.43224	9.88991e-06	0.000295414
ENSG00000130724.10	chr19	58551452	58555105	3654	-	protein_coding	CHMP2A	HGNC:30216	OTTHUMG00000183547.4	ENSG00000130724	27243	3654	0.330978	6.92197	9.90982e-06	0.000295524
ENSG00000100162.15	chr22	41938737	41947152	8416	-	protein_coding	CENPM	HGNC:18352	OTTHUMG00000151277.3	ENSG00000100162	79019	1750	-0.417268	5.20742	9.96376e-06	0.000296646
ENSG00000157833.13	chr2	26173088	26189663	16576	+	protein_coding	GAREM2	HGNC:27172	OTTHUMG00000151935.3	ENSG00000157833	150946	5942	-0.519401	4.23441	9.9858e-06	0.000296816
ENSG00000131725.14	chrX	118346073	118449961	103889	+	protein_coding	WDR44	HGNC:30512	OTTHUMG00000022254.2	ENSG00000131725	54521	4202	0.473274	4.79026	1.00237e-05	0.000297456
ENSG00000249673.9	chr4	2934882	2961738	26857	+	lncRNA	NOP14-AS1	HGNC:20205	OTTHUMG00000160136.4	ENSG00000249673		8163	0.52262	4.29105	1.00505e-05	0.000297766
ENSG00000168899.5	chr2	85584431	85593406	8976	+	protein_coding	VAMP5	HGNC:12646	OTTHUMG00000130169.3	ENSG00000168899	10791	790	1.8852	0.413875	1.00925e-05	0.000298526
ENSG00000273693.1	chrY	11085476	11086061	586	-	processed_pseudogene	CDRT15P10	HGNC:38413	OTTHUMG00000188061.1	ENSG00000273693		586	2.10627	0.404508	1.02586e-05	0.000302944
ENSG00000131080.15	chrX	66595637	66639298	43662	-	protein_coding	EDA2R	HGNC:17756	OTTHUMG00000021736.3	ENSG00000131080	60401	3616	0.825233	2.80163	1.05344e-05	0.000310586
ENSG00000251141.6	chr5	44742420	44808777	66358	-	lncRNA	MRPS30-DT	HGNC:53420	OTTHUMG00000162143.4	ENSG00000251141		4749	0.872658	2.63377	1.05573e-05	0.000310758
ENSG00000047346.13	chr15	52581317	52709817	128501	-	protein_coding	ATOSA	HGNC:25609	OTTHUMG00000172688.3	ENSG00000047346	56204	9848	0.520602	4.2673	1.06291e-05	0.000312365
ENSG00000186806.6	chr19	51331536	51342139	10604	-	protein_coding	VSIG10L	HGNC:27111	OTTHUMG00000182975.1	ENSG00000186806	147645	3786	0.612257	3.93575	1.0664e-05	0.000312885
ENSG00000262903.1	chr17	3655621	3658092	2472	-	lncRNA	CTNS-AS1	HGNC:56090	OTTHUMG00000177717.1	ENSG00000262903		874	1.32915	1.29515	1.07326e-05	0.000314313
ENSG00000114735.10	chr3	50569152	50596168	27017	+	protein_coding	HEMK1	HGNC:24923	OTTHUMG00000156849.2	ENSG00000114735	51409	19221	0.472029	4.88487	1.07472e-05	0.000314313
ENSG00000198899.2	chrM	8527	9207	681	+	protein_coding	MT-ATP6	HGNC:7414		ENSG00000198899	4508	681	0.343046	11.3168	1.09086e-05	0.000318521
ENSG00000126215.14	chr14	103697609	103715504	17896	-	protein_coding	XRCC3	HGNC:12830	OTTHUMG00000169228.6	ENSG00000126215	7517	7507	-0.445104	5.76723	1.09765e-05	0.000319989
ENSG00000189060.6	chr22	37805229	37807432	2204	+	protein_coding	H1-0	HGNC:4714	OTTHUMG00000150659.1	ENSG00000189060	3005	2204	-0.352039	8.91028	1.103e-05	0.000321035
ENSG00000141401.12	chr18	11981025	12030877	49853	+	protein_coding	IMPA2	HGNC:6051	OTTHUMG00000131693.5	ENSG00000141401	3613	3819	-0.448654	4.80897	1.10592e-05	0.00032137
ENSG00000261286.1	chr16	84459259	84467361	8103	-	lncRNA	ATP2C2-AS1	HGNC:53167	OTTHUMG00000176738.1	ENSG00000261286	105371374	2998	2.52823	-0.535057	1.11436e-05	0.000323308
ENSG00000163694.15	chr4	40423267	40630875	207609	-	protein_coding	RBM47	HGNC:30358	OTTHUMG00000128598.5	ENSG00000163694	54502	8544	-0.363537	7.33486	1.12564e-05	0.000326061
ENSG00000209082.1	chrM	3230	3304	75	+	Mt_tRNA	MT-TL1	HGNC:7490		ENSG00000209082		75	0.62735	4.14274	1.13408e-05	0.000327981
ENSG00000110090.13	chr11	68754620	68844410	89791	-	protein_coding	CPT1A	HGNC:2328	OTTHUMG00000167892.6	ENSG00000110090	1374	6571	-0.342936	7.03412	1.16112e-05	0.000334973
ENSG00000104147.9	chr15	41309273	41332591	23319	-	protein_coding	OIP5	HGNC:20300	OTTHUMG00000130251.5	ENSG00000104147	11339	1201	-0.469903	4.70975	1.16194e-05	0.000334973
ENSG00000174669.12	chr11	66362521	66372214	9694	-	protein_coding	SLC29A2	HGNC:11004	OTTHUMG00000169056.2	ENSG00000174669	3177	2720	-0.397273	6.40452	1.17053e-05	0.000336917
ENSG00000198000.12	chr9	92297358	92325636	28279	-	protein_coding	NOL8	HGNC:23387	OTTHUMG00000020221.7	ENSG00000198000	55035	8056	-0.409558	5.4719	1.17883e-05	0.00033877
ENSG00000075702.19	chr19	36054649	36105108	50460	+	protein_coding	WDR62	HGNC:24502	OTTHUMG00000048139.9	ENSG00000075702	284403	12217	-0.457321	5.17041	1.18342e-05	0.000339551
ENSG00000213468.7	chrX	131688779	131830862	142084	-	lncRNA	FIRRE	HGNC:49627	OTTHUMG00000022417.16	ENSG00000213468	286467	12161	1.01875	1.99711	1.1922e-05	0.000341534
ENSG00000244055.2	chr7	92457564	92495601	38038	+	lncRNA	ENSG00000244055		OTTHUMG00000155862.3	ENSG00000244055		5690	1.02376	1.90154	1.19627e-05	0.000342158
ENSG00000172828.13	chr16	66961245	66975149	13905	+	protein_coding	CES3	HGNC:1865	OTTHUMG00000137525.4	ENSG00000172828	23491	4928	0.499441	4.48938	1.20156e-05	0.000343134
ENSG00000197774.14	chr16	1772810	1781708	8899	+	protein_coding	EME2	HGNC:27289	OTTHUMG00000176706.4	ENSG00000197774	197342	7306	0.566755	6.17281	1.21094e-05	0.000345269
ENSG00000105426.19	chr19	5158495	5340812	182318	-	protein_coding	PTPRS	HGNC:9681	OTTHUMG00000180325.5	ENSG00000105426	5802	11794	-0.407045	5.63681	1.2152e-05	0.000345942
ENSG00000147676.14	chr8	119165034	119245673	80640	+	protein_coding	MAL2	HGNC:13634	OTTHUMG00000164973.5	ENSG00000147676	114569	3438	0.313828	8.614	1.22189e-05	0.000347303
ENSG00000105048.18	chr19	55132698	55149206	16509	-	protein_coding	TNNT1	HGNC:11948	OTTHUMG00000180542.8	ENSG00000105048	7138	2119	-0.374171	6.49329	1.23932e-05	0.000351709
ENSG00000052802.13	chr4	165327667	165343164	15498	+	protein_coding	MSMO1	HGNC:10545	OTTHUMG00000161126.7	ENSG00000052802	6307	2852	-0.309217	7.93328	1.24674e-05	0.000353261
ENSG00000078070.14	chr3	183015218	183116075	100858	-	protein_coding	MCCC1	HGNC:6936	OTTHUMG00000158355.4	ENSG00000078070	56922	4311	0.337474	6.45482	1.25601e-05	0.000354964
ENSG00000016391.11	chr3	53812335	53846419	34085	-	protein_coding	CHDH	HGNC:24288	OTTHUMG00000158281.5	ENSG00000016391	55349	7787	-0.378871	5.83716	1.25665e-05	0.000354964
ENSG00000084733.11	chr2	26034084	26137454	103371	+	protein_coding	RAB10	HGNC:9759	OTTHUMG00000094796.4	ENSG00000084733	10890	3654	0.337285	7.93078	1.2682e-05	0.000357672
ENSG00000196152.10	chr9	127424374	127445372	20999	+	protein_coding	ZNF79	HGNC:13153	OTTHUMG00000020703.1	ENSG00000196152	7633	2302	0.821674	2.88803	1.30343e-05	0.000367037
ENSG00000271270.8	chr3	129893811	129918578	24768	+	lncRNA	TMCC1-DT	HGNC:49060	OTTHUMG00000185164.4	ENSG00000271270	100507032	7705	2.30325	-0.312728	1.31567e-05	0.000369912
ENSG00000180720.8	chr11	46383789	46391776	7988	-	protein_coding	CHRM4	HGNC:1953	OTTHUMG00000154371.1	ENSG00000180720	1132	3066	-0.484891	4.47203	1.34952e-05	0.000378844
ENSG00000070961.17	chr12	89588049	89709366	121318	-	protein_coding	ATP2B1	HGNC:814	OTTHUMG00000169946.4	ENSG00000070961	490	9523	0.337952	7.31331	1.35811e-05	0.000380667
ENSG00000210082.2	chrM	1671	3229	1559	+	Mt_rRNA	MT-RNR2	HGNC:7471		ENSG00000210082		1559	0.37114	12.4358	1.36438e-05	0.000381287
ENSG00000110400.11	chr11	119623408	119729200	105793	-	protein_coding	NECTIN1	HGNC:9706	OTTHUMG00000166177.4	ENSG00000110400	5818	7817	-0.33693	6.67341	1.36451e-05	0.000381287
ENSG00000214655.11	chr10	73785606	73801797	16192	+	protein_coding	ZSWIM8	HGNC:23528	OTTHUMG00000018486.5	ENSG00000214655	23053	7929	0.347637	6.65658	1.36771e-05	0.000381594
ENSG00000126878.13	chr9	131096476	131123152	26677	+	protein_coding	AIF1L	HGNC:28904	OTTHUMG00000020817.4	ENSG00000126878	83543	5299	-0.327962	6.8651	1.37811e-05	0.000383908
ENSG00000258986.7	chr14	104474678	104605647	130970	-	protein_coding	TMEM179	HGNC:20137	OTTHUMG00000170829.4	ENSG00000258986	388021	5356	-0.420334	5.9031	1.39053e-05	0.000386774
ENSG00000180694.14	chr8	90621995	90791632	169638	-	protein_coding	TMEM64	HGNC:25441	OTTHUMG00000157185.6	ENSG00000180694	169200	5870	-0.394815	5.92412	1.39836e-05	0.00038836
ENSG00000186918.14	chr8	28345590	28402701	57112	-	protein_coding	ZNF395	HGNC:18737	OTTHUMG00000102137.5	ENSG00000186918	55893	5808	-0.463174	5.42732	1.40582e-05	0.000389701
ENSG00000215386.15	chr21	15928296	16646364	718069	+	lncRNA	MIR99AHG	HGNC:1274	OTTHUMG00000074377.121	ENSG00000215386	388815	58906	0.878626	2.80968	1.40747e-05	0.000389701
ENSG00000131389.18	chr3	14402576	14489349	86774	+	protein_coding	SLC6A6	HGNC:11052	OTTHUMG00000155525.10	ENSG00000131389	6533	8254	-0.476644	5.84627	1.41176e-05	0.000390292
ENSG00000184226.15	chr13	66302834	67230445	927612	-	protein_coding	PCDH9	HGNC:8661	OTTHUMG00000017040.6	ENSG00000184226	5101	30944	0.700022	3.19633	1.42271e-05	0.000392724
ENSG00000173436.15	chr1	19484403	19629821	145419	+	protein_coding	MICOS10	HGNC:32068	OTTHUMG00000002712.4	ENSG00000173436	440574	5480	0.454259	5.00143	1.43118e-05	0.000394463
ENSG00000007384.15	chr16	58059	76355	18297	-	protein_coding	RHBDF1	HGNC:20561	OTTHUMG00000060719.15	ENSG00000007384	64285	4914	0.491477	4.74026	1.43349e-05	0.000394502
ENSG00000185053.14	chr8	14084845	15238431	1153587	-	protein_coding	SGCZ	HGNC:14075	OTTHUMG00000090827.4	ENSG00000185053	137868	7345	0.557016	4.68886	1.44644e-05	0.000397034
ENSG00000210140.1	chrM	5761	5826	66	-	Mt_tRNA	MT-TC	HGNC:7477		ENSG00000210140		66	0.809163	2.67254	1.44705e-05	0.000397034
ENSG00000163083.6	chr2	120346136	120351803	5668	+	protein_coding	INHBB	HGNC:6067	OTTHUMG00000131437.2	ENSG00000163083	3625	3206	-0.502607	4.38142	1.47378e-05	0.000403757
ENSG00000163435.16	chr1	202007945	202017183	9239	+	protein_coding	ELF3	HGNC:3318	OTTHUMG00000035867.5	ENSG00000163435	1999	7186	0.39392	5.50703	1.47723e-05	0.000404095
ENSG00000186088.16	chr7	77310751	77416349	105599	-	protein_coding	GSAP	HGNC:28042	OTTHUMG00000150504.7	ENSG00000186088	54103	8950	0.45166	4.75667	1.50133e-05	0.000410071
ENSG00000231806.4	chr9	94555054	94603990	48937	+	lncRNA	PCAT7	HGNC:48824	OTTHUMG00000020270.4	ENSG00000231806		5904	0.662794	3.34859	1.50921e-05	0.000411604
ENSG00000129990.15	chr19	55171196	55180289	9094	-	protein_coding	SYT5	HGNC:11513	OTTHUMG00000180669.4	ENSG00000129990	6861	5198	0.5238	5.01667	1.55177e-05	0.000422578
ENSG00000120437.9	chr6	159762045	159779112	17068	+	protein_coding	ACAT2	HGNC:94	OTTHUMG00000015935.2	ENSG00000120437	39	2639	-0.334683	7.44211	1.55601e-05	0.000423099
ENSG00000040341.18	chr8	73420369	73747708	327340	-	protein_coding	STAU2	HGNC:11371	OTTHUMG00000164499.11	ENSG00000040341	27067	8964	0.410842	5.58488	1.57694e-05	0.000428151
ENSG00000120253.14	chr6	149724315	149749665	25351	-	protein_coding	NUP43	HGNC:21182	OTTHUMG00000015795.7	ENSG00000120253	348995	4420	-0.349282	6.55528	1.59187e-05	0.000431561
ENSG00000138160.7	chr10	92574105	92655395	81291	+	protein_coding	KIF11	HGNC:6388	OTTHUMG00000018761.3	ENSG00000138160	3832	5322	-0.342588	7.36837	1.59992e-05	0.000433097
ENSG00000177732.9	chr20	325552	330224	4673	+	protein_coding	SOX12	HGNC:11198	OTTHUMG00000031623.4	ENSG00000177732	6666	4673	-0.380678	5.7795	1.61581e-05	0.000436456
ENSG00000157456.8	chr15	59105126	59125045	19920	+	protein_coding	CCNB2	HGNC:1580	OTTHUMG00000132715.3	ENSG00000157456	9133	2753	-0.353641	6.18674	1.61713e-05	0.000436456
ENSG00000030419.17	chr2	212999691	213152427	152737	-	protein_coding	IKZF2	HGNC:13177	OTTHUMG00000133005.7	ENSG00000030419	22807	12243	0.842768	2.92633	1.63825e-05	0.000441503
ENSG00000057704.13	chr12	94567122	94650557	83436	-	protein_coding	TMCC3	HGNC:29199	OTTHUMG00000170225.4	ENSG00000057704	57458	6512	-0.72995	3.06982	1.6507e-05	0.000444201
ENSG00000173085.15	chr4	83261536	83284914	23379	-	protein_coding	COQ2	HGNC:25223	OTTHUMG00000160940.6	ENSG00000173085	27235	2774	-0.52132	4.28572	1.6711e-05	0.000449024
ENSG00000232445.2	chr7	101308270	101314800	6531	+	lncRNA	EMSLR	HGNC:54408	OTTHUMG00000157105.4	ENSG00000232445		4677	-0.717572	3.12288	1.68162e-05	0.000451185
ENSG00000088247.19	chr19	6413102	6424811	11710	-	protein_coding	KHSRP	HGNC:6316	OTTHUMG00000180850.3	ENSG00000088247	8570	5162	-0.325279	8.99125	1.7122e-05	0.000458714
ENSG00000104549.12	chr8	124998497	125022283	23787	+	protein_coding	SQLE	HGNC:11279	OTTHUMG00000164990.3	ENSG00000104549	6713	4305	-0.395026	6.06992	1.72156e-05	0.000460543
ENSG00000139725.8	chr12	121777754	121803403	25650	-	protein_coding	RHOF	HGNC:15703	OTTHUMG00000169077.6	ENSG00000139725	54509	6181	-0.416963	5.12682	1.76228e-05	0.000470744
ENSG00000159166.15	chr1	201380833	201399915	19083	-	protein_coding	LAD1	HGNC:6472	OTTHUMG00000035737.5	ENSG00000159166	3898	3261	-0.488804	4.70785	1.83036e-05	0.000486947
ENSG00000260317.1	chr8	80541300	80543104	1805	+	lncRNA	LINC02986	HGNC:56083	OTTHUMG00000174444.1	ENSG00000260317		1805	-1.57886	2.00876	1.83202e-05	0.000486947
ENSG00000135045.7	chr9	74946583	74952912	6330	-	protein_coding	C9orf40	HGNC:23433	OTTHUMG00000020031.2	ENSG00000135045	55071	2351	-0.432878	4.96093	1.83357e-05	0.000486947
ENSG00000147324.11	chr8	8783354	8893630	110277	-	protein_coding	MFHAS1	HGNC:16982	OTTHUMG00000163676.3	ENSG00000147324	9258	6868	-0.442439	5.66863	1.83541e-05	0.000486947
ENSG00000162636.16	chr1	108560089	108644900	84812	+	protein_coding	FAM102B	HGNC:27637	OTTHUMG00000010967.4	ENSG00000162636	284611	9350	-0.467838	5.25982	1.83633e-05	0.000486947
ENSG00000104412.8	chr8	108443601	108489196	45596	+	protein_coding	EMC2	HGNC:28963	OTTHUMG00000164873.6	ENSG00000104412	9694	6059	0.373169	5.60291	1.83953e-05	0.000487087
ENSG00000144535.20	chr2	231961245	232344350	383106	+	protein_coding	DIS3L2	HGNC:28648	OTTHUMG00000153385.3	ENSG00000144535	129563	11337	-0.443125	4.79725	1.873e-05	0.000495229
ENSG00000144015.5	chr2	95592001	95599778	7778	+	protein_coding	TRIM43	HGNC:19015	OTTHUMG00000130401.2	ENSG00000144015	129868	1699	2.84672	-0.81807	1.88181e-05	0.000496836
ENSG00000134057.15	chr5	69167135	69178245	11111	+	protein_coding	CCNB1	HGNC:1579	OTTHUMG00000097817.5	ENSG00000134057	891	2433	-0.314442	7.4394	1.88591e-05	0.000497197
ENSG00000117335.21	chr1	207752037	207795513	43477	+	protein_coding	CD46	HGNC:6953	OTTHUMG00000036397.16	ENSG00000117335	4179	15505	0.299394	9.0111	1.89706e-05	0.000498724
ENSG00000176619.13	chr19	2427638	2456959	29322	-	protein_coding	LMNB2	HGNC:6638	OTTHUMG00000150626.7	ENSG00000176619	84823	5395	-0.30373	9.15123	1.89719e-05	0.000498724
ENSG00000181649.8	chr11	2928273	2929420	1148	-	protein_coding	PHLDA2	HGNC:12385	OTTHUMG00000010926.3	ENSG00000181649	7262	920	0.306994	7.64656	1.9239e-05	0.000505017
ENSG00000184661.14	chr8	25459199	25507911	48713	+	protein_coding	CDCA2	HGNC:14623	OTTHUMG00000099429.7	ENSG00000184661	157313	3697	-0.373131	5.78804	1.93605e-05	0.000507475
ENSG00000260855.1	chr1	246772301	246775772	3472	+	lncRNA	ENSG00000260855		OTTHUMG00000176476.1	ENSG00000260855		3472	1.38166	1.03283	1.94346e-05	0.000508028
ENSG00000134215.16	chr1	107571161	107965180	394020	-	protein_coding	VAV3	HGNC:12659	OTTHUMG00000010995.5	ENSG00000134215	10451	7306	-0.555489	4.0549	1.94375e-05	0.000508028
ENSG00000152784.16	chr4	80183879	80204329	20451	+	protein_coding	PRDM8	HGNC:13993	OTTHUMG00000160885.3	ENSG00000152784	56978	4589	-2.0148	0.188372	1.96364e-05	0.000512491
ENSG00000229231.1	chr21	13762338	13764332	1995	+	processed_pseudogene	FEM1AP1	HGNC:17219	OTTHUMG00000074206.1	ENSG00000229231		1995	2.87581	-0.795774	1.96757e-05	0.00051278
ENSG00000291065.1	chr10	42254072	42367993	113922	-	lncRNA	ENSG00000291065			ENSG00000291065	441666	7815	-0.677587	3.21097	1.9792e-05	0.000515072
ENSG00000239569.5	chr7	105013277	105014321	1045	-	lncRNA	KMT2E-AS1	HGNC:40845	OTTHUMG00000157280.1	ENSG00000239569		1004	0.816483	2.60122	2.00193e-05	0.000520244
ENSG00000196369.12	chr1	144887265	145095528	208264	-	protein_coding	SRGAP2B	HGNC:35237	OTTHUMG00000041442.8	ENSG00000196369	647135	7291	-0.447257	5.47227	2.03176e-05	0.000527244
ENSG00000167549.19	chr17	29614756	29622912	8157	-	protein_coding	CORO6	HGNC:21356	OTTHUMG00000132732.4	ENSG00000167549	84940	4310	0.705301	3.03163	2.04892e-05	0.000530939
ENSG00000137571.11	chr8	69667046	69834978	167933	-	protein_coding	SLCO5A1	HGNC:19046	OTTHUMG00000165121.5	ENSG00000137571	81796	9907	-0.477546	4.47791	2.10846e-05	0.000545591
ENSG00000172819.17	chr12	53210567	53232980	22414	-	protein_coding	RARG	HGNC:9866	OTTHUMG00000048077.5	ENSG00000172819	5916	5127	-0.364644	6.13543	2.12136e-05	0.00054815
ENSG00000153064.12	chr4	101411286	102074812	663527	+	protein_coding	BANK1	HGNC:18233	OTTHUMG00000160958.3	ENSG00000153064	55024	6144	0.746381	3.39776	2.12448e-05	0.000548173
ENSG00000113249.14	chr5	157026742	157069396	42655	-	protein_coding	HAVCR1	HGNC:17866	OTTHUMG00000163466.4	ENSG00000113249	26762	4856	-0.587258	3.83896	2.12748e-05	0.000548173
ENSG00000187815.10	chr1	40477290	40496343	19054	+	protein_coding	ZFP69	HGNC:24708	OTTHUMG00000007303.2	ENSG00000187815	339559	3173	-1.76177	0.216276	2.1406e-05	0.000550773
ENSG00000010292.13	chr12	6493356	6531955	38600	+	protein_coding	NCAPD2	HGNC:24305	OTTHUMG00000168513.3	ENSG00000010292	9918	6470	-0.322826	8.41899	2.16031e-05	0.00055506
ENSG00000164684.13	chr8	80628451	80874781	246331	-	protein_coding	ZNF704	HGNC:32291	OTTHUMG00000164733.3	ENSG00000164684	619279	15782	-0.377458	6.11913	2.20445e-05	0.000565603
ENSG00000131153.9	chr16	85676198	85690073	13876	-	protein_coding	GINS2	HGNC:24575	OTTHUMG00000137646.4	ENSG00000131153	51659	3219	-0.364573	6.13002	2.21239e-05	0.000566442
ENSG00000163071.11	chr4	52051304	52097299	45996	+	protein_coding	SPATA18	HGNC:29579	OTTHUMG00000128698.3	ENSG00000163071	132671	4975	0.694606	3.25995	2.21395e-05	0.000566442
ENSG00000101224.18	chr20	3786772	3806121	19350	+	protein_coding	CDC25B	HGNC:1726	OTTHUMG00000031764.3	ENSG00000101224	994	3903	-0.327342	6.59094	2.23108e-05	0.000570022
ENSG00000168930.13	chr11	89797655	89808575	10921	-	protein_coding	TRIM49	HGNC:13431	OTTHUMG00000167634.2	ENSG00000168930	57093	2163	2.39588	-0.498221	2.2756e-05	0.000580582
ENSG00000007264.15	chr19	3777970	3802129	24160	-	protein_coding	MATK	HGNC:6906	OTTHUMG00000180916.6	ENSG00000007264	4145	4138	-0.471156	6.26617	2.28839e-05	0.000583028
ENSG00000269226.8	chrX	104063871	104076236	12366	-	protein_coding	TMSB15B_ENSG00000269226.8		OTTHUMG00000188508.2	ENSG00000269226	122394733	2766	-1.96553	-0.0260144	2.31501e-05	0.000588983
ENSG00000151503.14	chr11	134150113	134225504	75392	-	protein_coding	NCAPD3	HGNC:28952	OTTHUMG00000167172.6	ENSG00000151503	23310	18698	-0.31653	8.16479	2.33155e-05	0.000592363
ENSG00000137309.21	chr6	34236873	34246231	9359	+	protein_coding	HMGA1	HGNC:5010	OTTHUMG00000014539.4	ENSG00000137309	3159	2327	-0.417049	5.16516	2.34734e-05	0.000595544
ENSG00000165714.11	chr12	12357078	12471233	114156	+	protein_coding	BORCS5	HGNC:17950	OTTHUMG00000168542.3	ENSG00000165714	118426	6522	0.486515	4.82308	2.35318e-05	0.000596193
ENSG00000177106.17	chr11	694438	727727	33290	+	protein_coding	EPS8L2	HGNC:21296	OTTHUMG00000165165.12	ENSG00000177106	64787	5689	0.356782	7.12697	2.35851e-05	0.000596712
ENSG00000062282.15	chr11	75759512	75801535	42024	+	protein_coding	DGAT2	HGNC:16940	OTTHUMG00000165338.4	ENSG00000062282	84649	7904	-0.694031	3.19681	2.39176e-05	0.000604285
ENSG00000197019.5	chr19	40421589	40425992	4404	-	protein_coding	SERTAD1	HGNC:17932	OTTHUMG00000182594.3	ENSG00000197019	29950	2084	0.673524	3.32065	2.42704e-05	0.000611245
ENSG00000126107.15	chr1	45002540	45011324	8785	-	protein_coding	HECTD3	HGNC:26117	OTTHUMG00000008587.2	ENSG00000126107	79654	5072	0.347802	5.93599	2.4272e-05	0.000611245
ENSG00000232611.1	chrX	136840931	136847797	6867	-	lncRNA	ENSG00000232611		OTTHUMG00000022515.2	ENSG00000232611		3018	1.61772	0.851041	2.42939e-05	0.000611245
ENSG00000168411.14	chr16	74621399	74666877	45479	-	protein_coding	RFWD3	HGNC:25539	OTTHUMG00000177368.7	ENSG00000168411	55159	6456	-0.331487	6.66307	2.447e-05	0.000614826
ENSG00000078114.19	chr10	20779973	21293011	513039	-	protein_coding	NEBL	HGNC:16932	OTTHUMG00000017786.5	ENSG00000078114	10529	17810	0.599829	4.2539	2.458e-05	0.000616737
ENSG00000140941.14	chr16	87383953	87404779	20827	+	protein_coding	MAP1LC3B	HGNC:13352	OTTHUMG00000137654.6	ENSG00000140941	81631	5037	0.360377	6.33703	2.4685e-05	0.000618518
ENSG00000156976.17	chr3	186783205	186789897	6693	+	protein_coding	EIF4A2	HGNC:3284	OTTHUMG00000156564.6	ENSG00000156976	1974	6130	0.295947	8.17444	2.50742e-05	0.000626728
ENSG00000083123.15	chr6	80106647	80346270	239624	+	protein_coding	BCKDHB	HGNC:987	OTTHUMG00000016430.3	ENSG00000083123	594	4071	0.432875	5.27393	2.50815e-05	0.000626728
ENSG00000171823.7	chr12	1565993	1594581	28589	-	protein_coding	FBXL14	HGNC:28624	OTTHUMG00000090369.4	ENSG00000171823	144699	2703	-0.472306	4.75276	2.51535e-05	0.000627664
ENSG00000101220.18	chr20	3753508	3767781	14274	-	protein_coding	C20orf27	HGNC:15873	OTTHUMG00000031753.2	ENSG00000101220	54976	1809	-0.407171	5.77544	2.5205e-05	0.000628089
ENSG00000162929.14	chr2	61065871	61138034	72164	+	protein_coding	SANBR	HGNC:29387	OTTHUMG00000187089.1	ENSG00000162929	84542	7992	0.672509	3.18131	2.55552e-05	0.000635943
ENSG00000168913.7	chr9	34521043	34522990	1948	-	protein_coding	ENHO	HGNC:24838	OTTHUMG00000159589.2	ENSG00000168913	375704	1028	-0.585027	4.08438	2.59671e-05	0.00064531
ENSG00000140525.20	chr15	89243945	89317261	73317	+	protein_coding	FANCI	HGNC:25568	OTTHUMG00000132993.7	ENSG00000140525	55215	17853	-0.301545	7.49791	2.60251e-05	0.00064587
ENSG00000139354.11	chr12	100573683	100628288	54606	+	protein_coding	GAS2L3	HGNC:27475	OTTHUMG00000170439.4	ENSG00000139354	283431	7425	-0.411173	5.63593	2.61561e-05	0.000647703
ENSG00000224032.9	chr5	112160526	112164818	4293	+	lncRNA	EPB41L4A-AS1	HGNC:30749	OTTHUMG00000128803.4	ENSG00000224032		4293	0.44187	4.76874	2.61702e-05	0.000647703
ENSG00000049449.10	chr11	32091074	32105722	14649	+	protein_coding	RCN1	HGNC:9934	OTTHUMG00000166227.4	ENSG00000049449	5954	4472	-0.413689	4.97549	2.62291e-05	0.000648279
ENSG00000088325.16	chr20	31739271	31801805	62535	+	protein_coding	TPX2	HGNC:1249	OTTHUMG00000032190.3	ENSG00000088325	22974	3605	-0.330076	7.59765	2.63708e-05	0.000650898
ENSG00000256745.1	chr11	94188449	94188997	549	-	processed_pseudogene	ARPC3P3	HGNC:39432	OTTHUMG00000167753.1	ENSG00000256745		549	0.397146	5.52253	2.64376e-05	0.000651661
ENSG00000187954.14	chr8	144449582	144462871	13290	-	protein_coding	ZFTRAF1	HGNC:17806	OTTHUMG00000165171.3	ENSG00000187954	50626	7936	0.441535	5.58227	2.66411e-05	0.00065579
ENSG00000124766.7	chr6	21593751	21598619	4869	+	protein_coding	SOX4	HGNC:11200	OTTHUMG00000016101.3	ENSG00000124766	6659	4869	-0.362264	7.08427	2.67525e-05	0.000657642
ENSG00000183579.16	chr22	28883572	29057488	173917	+	protein_coding	ZNRF3	HGNC:18126	OTTHUMG00000151009.3	ENSG00000183579	84133	6989	-0.422783	5.07582	2.68542e-05	0.000659251
ENSG00000118855.21	chr3	158732198	158829719	97522	+	protein_coding	MFSD1	HGNC:25874	OTTHUMG00000158835.10	ENSG00000118855	64747	5227	0.360378	5.81818	2.69079e-05	0.00065968
ENSG00000183044.12	chr16	8674596	8784575	109980	+	protein_coding	ABAT	HGNC:23	OTTHUMG00000048201.6	ENSG00000183044	18	9713	0.784629	3.11749	2.74859e-05	0.000672726
ENSG00000203875.13	chr6	85650491	85678932	28442	-	lncRNA	SNHG5	HGNC:21026	OTTHUMG00000015144.83	ENSG00000203875		12604	0.849568	2.5829	2.75141e-05	0.000672726
ENSG00000104723.21	chr8	15417215	15766649	349435	+	protein_coding	TUSC3	HGNC:30242	OTTHUMG00000094803.4	ENSG00000104723	7991	5190	0.294884	7.97587	2.80095e-05	0.00068392
ENSG00000176244.7	chr10	15075475	15088776	13302	-	protein_coding	ACBD7	HGNC:17715	OTTHUMG00000017725.3	ENSG00000176244	414149	3546	-0.474781	4.39798	2.8284e-05	0.000689696
ENSG00000076248.12	chr12	109097597	109126725	29129	+	protein_coding	UNG	HGNC:12572	OTTHUMG00000169247.1	ENSG00000076248	7374	5271	-0.299891	8.06045	2.84115e-05	0.00069068
ENSG00000138439.12	chr2	202634969	202769757	134789	+	protein_coding	FAM117B	HGNC:14440	OTTHUMG00000154550.4	ENSG00000138439	150864	6205	-0.445329	4.79924	2.84528e-05	0.00069068
ENSG00000137074.20	chr9	32886601	33025130	138530	-	protein_coding	APTX	HGNC:15984	OTTHUMG00000019759.28	ENSG00000137074	54840	15614	0.329908	6.5715	2.8466e-05	0.00069068
ENSG00000107537.14	chr10	13277796	13302412	24617	-	protein_coding	PHYH	HGNC:8940	OTTHUMG00000017693.11	ENSG00000107537	5264	3377	0.551824	4.12913	2.84762e-05	0.00069068
ENSG00000154914.17	chr17	9644698	9729687	84990	+	protein_coding	USP43	HGNC:20072	OTTHUMG00000177942.10	ENSG00000154914	124739	5084	-0.410182	5.13364	2.85604e-05	0.0006918
ENSG00000267259.1	chr17	28232590	28235281	2692	-	lncRNA	ERVE-1	HGNC:14602	OTTHUMG00000179417.1	ENSG00000267259		2692	1.01734	1.88021	2.8945e-05	0.000700183
ENSG00000092964.18	chr8	26514031	26658178	144148	+	protein_coding	DPYSL2	HGNC:3014	OTTHUMG00000099439.8	ENSG00000092964	1808	7296	-0.337133	6.51738	2.93534e-05	0.000709121
ENSG00000142233.14	chr19	48661407	48673081	11675	-	protein_coding	NTN5	HGNC:25208	OTTHUMG00000183321.2	ENSG00000142233	126147	3115	1.82324	0.223182	2.95866e-05	0.000713807
ENSG00000198835.4	chr1	228149930	228159826	9897	+	protein_coding	GJC2	HGNC:17494	OTTHUMG00000039771.2	ENSG00000198835	57165	2165	1.45432	0.913505	3.013e-05	0.000725954
ENSG00000168496.4	chr11	61792911	61797238	4328	+	protein_coding	FEN1	HGNC:3650	OTTHUMG00000168162.5	ENSG00000168496	2237	2198	-0.303692	7.35025	3.02987e-05	0.000729053
ENSG00000215397.4	chr20	661596	675802	14207	-	protein_coding	SCRT2	HGNC:15952	OTTHUMG00000130829.3	ENSG00000215397	85508	3200	-0.896368	2.49125	3.05472e-05	0.00073406
ENSG00000013364.19	chr16	29820394	29848039	27646	+	protein_coding	MVP	HGNC:7531	OTTHUMG00000048227.11	ENSG00000013364	9961	6141	0.334228	6.88751	3.09555e-05	0.000742891
ENSG00000166148.4	chr12	63142759	63151201	8443	-	protein_coding	AVPR1A	HGNC:895	OTTHUMG00000169980.2	ENSG00000166148	552	6222	-0.56766	4.14133	3.12817e-05	0.00074973
ENSG00000097033.15	chr1	86704570	86748184	43615	+	protein_coding	SH3GLB1	HGNC:10833	OTTHUMG00000010257.2	ENSG00000097033	51100	6881	0.343064	6.4963	3.14076e-05	0.000751758
ENSG00000198840.2	chrM	10059	10404	346	+	protein_coding	MT-ND3	HGNC:7458		ENSG00000198840	4537	346	0.324413	9.76955	3.20847e-05	0.000766956
ENSG00000028310.18	chr5	850291	892801	42511	-	protein_coding	BRD9	HGNC:25818	OTTHUMG00000159258.5	ENSG00000028310	65980	9549	-0.40564	5.17147	3.22386e-05	0.000769622
ENSG00000204052.5	chr6	43506968	43510346	3379	-	protein_coding	LRRC73	HGNC:21375	OTTHUMG00000014737.1	ENSG00000204052	221424	1782	0.746466	3.16735	3.25052e-05	0.000774969
ENSG00000167183.3	chr17	47951967	47957883	5917	-	protein_coding	PRR15L	HGNC:28149	OTTHUMG00000178297.2	ENSG00000167183	79170	1524	-0.535918	4.34624	3.26132e-05	0.000776527
ENSG00000151690.15	chr2	190408355	190509205	100851	+	protein_coding	MFSD6	HGNC:24711	OTTHUMG00000132671.5	ENSG00000151690	54842	6031	0.473053	5.05435	3.28623e-05	0.000781436
ENSG00000151612.18	chr4	145757627	145938823	181197	-	protein_coding	ZNF827	HGNC:27193	OTTHUMG00000161362.10	ENSG00000151612	152485	19123	0.97076	2.04141	3.30286e-05	0.000784365
ENSG00000204592.9	chr6	30489509	30494194	4686	+	protein_coding	HLA-E	HGNC:4962	OTTHUMG00000031155.3	ENSG00000204592	3133	2922	0.535007	4.51032	3.36006e-05	0.00079626
ENSG00000260804.3	chr2	216217045	216220192	3148	+	lncRNA	LINC01963	HGNC:25283	OTTHUMG00000176293.1	ENSG00000260804	150967	3148	0.45102	4.87965	3.3617e-05	0.00079626
ENSG00000166342.19	chr18	72742314	72868146	125833	-	protein_coding	NETO1	HGNC:13823	OTTHUMG00000132834.6	ENSG00000166342	81832	8901	0.58835	4.12457	3.43461e-05	0.00081247
ENSG00000135046.14	chr9	73151865	73170393	18529	+	protein_coding	ANXA1	HGNC:533	OTTHUMG00000020016.3	ENSG00000135046	301	4453	1.13483	1.84143	3.44598e-05	0.000814103
ENSG00000241973.11	chr22	20707691	20859417	151727	-	protein_coding	PI4KA	HGNC:8983	OTTHUMG00000167440.4	ENSG00000241973	5297	11407	-0.32067	6.99264	3.4818e-05	0.000821496
ENSG00000255302.5	chr15	48878134	48880173	2040	+	protein_coding	EID1	HGNC:1191	OTTHUMG00000165911.3	ENSG00000255302	23741	2040	0.301732	7.92074	3.51957e-05	0.000829333
ENSG00000152117.18	chr2	131492813	131521573	28761	+	transcribed_processed_pseudogene	SMPD4BP	HGNC:24761	OTTHUMG00000153607.7	ENSG00000152117	150776	5508	-0.454491	4.88294	3.55025e-05	0.000835479
ENSG00000164808.17	chr8	47260878	47736306	475429	+	protein_coding	SPIDR	HGNC:28971	OTTHUMG00000164176.7	ENSG00000164808	23514	7174	-0.327409	6.17669	3.57145e-05	0.000839383
ENSG00000265241.8	chr1	145921556	145927678	6123	-	protein_coding	RBM8A	HGNC:9905	OTTHUMG00000013736.7	ENSG00000265241	9939	5321	0.307184	7.68346	3.60019e-05	0.000844811
ENSG00000100228.14	chr22	23145366	23165663	20298	+	protein_coding	RAB36	HGNC:9775	OTTHUMG00000150601.2	ENSG00000100228	9609	5380	0.423746	4.7407	3.60383e-05	0.000844811
ENSG00000101868.13	chrX	24693873	24996986	303114	+	protein_coding	POLA1	HGNC:9173	OTTHUMG00000021277.3	ENSG00000101868	5422	15547	-0.387218	5.98165	3.6173e-05	0.000846877
ENSG00000012048.24	chr17	43044295	43170245	125951	-	protein_coding	BRCA1	HGNC:1100	OTTHUMG00000157426.16	ENSG00000012048	672	14160	-0.302775	7.25183	3.65737e-05	0.000855158
ENSG00000182272.12	chr11	369499	382117	12619	+	protein_coding	B4GALNT4	HGNC:26315	OTTHUMG00000119075.4	ENSG00000182272	338707	4059	-0.462444	5.41037	3.68619e-05	0.000860789
ENSG00000150990.9	chr12	124946825	124989131	42307	-	protein_coding	DHX37	HGNC:17210	OTTHUMG00000168547.4	ENSG00000150990	57647	6908	-0.337628	5.88644	3.70087e-05	0.00086311
ENSG00000169136.13	chr19	49928702	49933935	5234	+	protein_coding	ATF5	HGNC:790	OTTHUMG00000183065.5	ENSG00000169136	22809	2892	-0.338284	6.18555	3.7192e-05	0.000866274
ENSG00000279748.1	chr19	16586905	16589409	2505	+	TEC	ENSG00000279748		OTTHUMG00000182562.1	ENSG00000279748		2505	1.95499	0.27726	3.72866e-05	0.000867367
ENSG00000141576.16	chr17	76142465	76240493	98029	-	protein_coding	RNF157	HGNC:29402	OTTHUMG00000132627.6	ENSG00000141576	114804	7913	-0.484797	4.62301	3.74092e-05	0.000869107
ENSG00000005884.18	chr17	50055968	50090481	34514	+	protein_coding	ITGA3	HGNC:6139	OTTHUMG00000161890.7	ENSG00000005884	3675	9802	0.401946	5.11341	3.7464e-05	0.000869271
ENSG00000082153.18	chr2	200810594	200827338	16745	+	protein_coding	BZW1	HGNC:18380	OTTHUMG00000154560.20	ENSG00000082153	9689	8085	0.306945	8.25562	3.77561e-05	0.000874931
ENSG00000158715.6	chr1	205657851	205680509	22659	-	protein_coding	SLC45A3	HGNC:8642	OTTHUMG00000037223.2	ENSG00000158715	85414	3752	-0.284162	9.82928	3.83903e-05	0.000887872
ENSG00000146909.8	chr7	156949712	156973176	23465	+	protein_coding	NOM1	HGNC:13244	OTTHUMG00000152639.3	ENSG00000146909	64434	7793	-0.320886	6.60879	3.84121e-05	0.000887872
ENSG00000006468.15	chr7	13891229	13991425	100197	-	protein_coding	ETV1	HGNC:3490	OTTHUMG00000152403.7	ENSG00000006468	2115	9592	0.441715	5.37885	3.86653e-05	0.000892522
ENSG00000219545.12	chr7	7640711	7968020	327310	+	protein_coding	UMAD1	HGNC:48955	OTTHUMG00000152007.5	ENSG00000219545	729852	3752	0.442558	4.59815	3.87115e-05	0.000892522
ENSG00000218416.4	chr2	240449315	240456714	7400	-	lncRNA	GPC1-AS1	HGNC:56102	OTTHUMG00000152371.2	ENSG00000218416	100130449	3235	0.840726	2.75967	3.88755e-05	0.000895169
ENSG00000197520.11	chr1	222737202	222751004	13803	+	protein_coding	FAM177B	HGNC:34395	OTTHUMG00000037766.3	ENSG00000197520	400823	2805	2.62303	-0.796523	3.92259e-05	0.000901649
ENSG00000100297.16	chr22	35400134	35425431	25298	+	protein_coding	MCM5	HGNC:6948	OTTHUMG00000150961.19	ENSG00000100297	4174	7268	-0.32127	7.7714	3.9256e-05	0.000901649
ENSG00000111696.12	chr12	103770453	103841234	70782	-	protein_coding	NT5DC3	HGNC:30826	OTTHUMG00000157017.3	ENSG00000111696	51559	8759	-0.292448	9.06437	3.93459e-05	0.000902574
ENSG00000169258.7	chr5	176595802	176610156	14355	-	protein_coding	GPRIN1	HGNC:24835	OTTHUMG00000130659.2	ENSG00000169258	114787	4234	-0.430607	4.89145	3.94267e-05	0.000903288
ENSG00000139180.11	chr12	4649095	4694317	45223	+	protein_coding	NDUFA9	HGNC:7693	OTTHUMG00000168224.7	ENSG00000139180	4704	10391	0.363801	5.44173	4.02219e-05	0.000920349
ENSG00000153094.24	chr2	111119378	111168445	49068	+	protein_coding	BCL2L11	HGNC:994	OTTHUMG00000131256.10	ENSG00000153094	10018	6656	-0.530078	4.45833	4.06053e-05	0.000927954
ENSG00000172663.9	chr11	67461710	67469272	7563	-	protein_coding	TMEM134	HGNC:26142	OTTHUMG00000168034.5	ENSG00000172663	80194	5892	0.385451	6.37281	4.0992e-05	0.000935615
ENSG00000143622.12	chr1	155897808	155911404	13597	-	protein_coding	RIT1	HGNC:10023	OTTHUMG00000014104.4	ENSG00000143622	6016	4041	0.396763	5.0491	4.12579e-05	0.000940504
ENSG00000163932.16	chr3	53156009	53192717	36709	+	protein_coding	PRKCD	HGNC:9399	OTTHUMG00000133659.9	ENSG00000163932	5580	4909	-0.422661	6.45342	4.21869e-05	0.000959898
ENSG00000137090.12	chr9	841690	969090	127401	+	protein_coding	DMRT1	HGNC:2934	OTTHUMG00000019435.3	ENSG00000137090	1761	3253	-2.0457	-0.297394	4.22142e-05	0.000959898
ENSG00000171476.22	chr4	56647988	56681899	33912	-	protein_coding	HOPX	HGNC:24961	OTTHUMG00000128768.16	ENSG00000171476	84525	7753	0.471711	4.4589	4.28488e-05	0.000973113
ENSG00000169609.14	chr15	82988441	83011641	23201	-	protein_coding	C15orf40	HGNC:28443	OTTHUMG00000160473.11	ENSG00000169609	123207	13899	0.419564	5.06884	4.29528e-05	0.000974257
ENSG00000182400.15	chr14	39147811	39170532	22722	-	protein_coding	TRAPPC6B	HGNC:23066	OTTHUMG00000140259.5	ENSG00000182400	122553	4533	0.422984	5.26018	4.31139e-05	0.000976693
ENSG00000066027.12	chr1	212285410	212361853	76444	+	protein_coding	PPP2R5A	HGNC:9309	OTTHUMG00000036750.5	ENSG00000066027	5525	3942	0.341546	5.97436	4.3428e-05	0.000982585
ENSG00000145604.17	chr5	36151989	36196849	44861	+	protein_coding	SKP2	HGNC:10901	OTTHUMG00000131106.9	ENSG00000145604	6502	17377	-0.33844	6.67915	4.3624e-05	0.000985793
ENSG00000179846.11	chr19	45149744	45160982	11239	-	protein_coding	NKPD1	HGNC:24739	OTTHUMG00000160521.4	ENSG00000179846	284353	5051	0.962753	2.30459	4.38716e-05	0.000989732
ENSG00000143321.19	chr1	156742109	156766925	24817	-	protein_coding	HDGF	HGNC:4856	OTTHUMG00000041295.2	ENSG00000143321	3068	3674	-0.282729	9.28671	4.39071e-05	0.000989732
ENSG00000165091.18	chr9	72521608	72838297	316690	+	protein_coding	TMC1	HGNC:16513	OTTHUMG00000020014.4	ENSG00000165091	117531	8712	1.32325	1.20178	4.46046e-05	0.00100421
ENSG00000272588.1	chr4	757022	757740	719	-	lncRNA	ENSG00000272588		OTTHUMG00000186219.1	ENSG00000272588		719	1.79892	0.737821	4.46953e-05	0.00100501
ENSG00000168827.15	chr3	158644527	158695581	51055	+	protein_coding	GFM1	HGNC:13780	OTTHUMG00000158804.5	ENSG00000168827	85476	11789	0.315781	7.17953	4.48218e-05	0.00100549
ENSG00000197324.9	chr14	22871740	22881713	9974	+	protein_coding	LRP10	HGNC:14553	OTTHUMG00000028705.4	ENSG00000197324	26020	7118	0.336756	6.49388	4.48573e-05	0.00100549
ENSG00000171848.16	chr2	10120698	10211725	91028	+	protein_coding	RRM2	HGNC:10452	OTTHUMG00000185555.7	ENSG00000171848	6241	9153	-0.295178	8.67103	4.49159e-05	0.00100549
ENSG00000158828.8	chr1	20633458	20651511	18054	+	protein_coding	PINK1	HGNC:14581	OTTHUMG00000002841.2	ENSG00000158828	65018	4833	0.391272	5.83407	4.49379e-05	0.00100549
ENSG00000172534.14	chrX	153947557	153971818	24262	-	protein_coding	HCFC1	HGNC:4839	OTTHUMG00000024222.6	ENSG00000172534	3054	9011	-0.358768	7.79989	4.50607e-05	0.001007
ENSG00000081189.17	chr5	88717117	88904257	187141	-	protein_coding	MEF2C	HGNC:6996	OTTHUMG00000162634.12	ENSG00000081189	4208	11755	0.645394	3.39822	4.58584e-05	0.00102357
ENSG00000139289.15	chr12	76025447	76031776	6330	-	protein_coding	PHLDA1	HGNC:8933	OTTHUMG00000169783.2	ENSG00000139289	22822	5913	0.685208	3.35398	4.59221e-05	0.00102374
ENSG00000099864.18	chr19	708935	748329	39395	+	protein_coding	PALM	HGNC:8594	OTTHUMG00000181785.12	ENSG00000099864	5064	4912	-0.911388	2.14329	4.60686e-05	0.00102575
ENSG00000198853.12	chr9	35490111	35561898	71788	+	protein_coding	RUSC2	HGNC:23625	OTTHUMG00000019861.2	ENSG00000198853	9853	5698	-0.715694	3.23329	4.62482e-05	0.00102849
ENSG00000115163.15	chr2	26764289	26801067	36779	+	protein_coding	CENPA	HGNC:1851	OTTHUMG00000097073.5	ENSG00000115163	1058	1949	-0.500098	4.24813	4.70127e-05	0.00104421
ENSG00000129295.10	chr8	132570416	132675592	105177	-	protein_coding	DNAAF11	HGNC:16725	OTTHUMG00000164646.5	ENSG00000129295	23639	4280	1.29103	1.39281	4.7979e-05	0.00106437
ENSG00000083290.20	chr17	19770829	19867936	97108	-	protein_coding	ULK2	HGNC:13480	OTTHUMG00000059511.7	ENSG00000083290	9706	9868	-0.422876	5.06288	4.80679e-05	0.00106505
ENSG00000237037.9	chr22	42090931	42137742	46812	+	lncRNA	NDUFA6-DT	HGNC:45273	OTTHUMG00000150917.9	ENSG00000237037		5206	0.561238	3.64635	4.85377e-05	0.00107415
ENSG00000170396.9	chr2	184598529	184939492	340964	+	protein_coding	ZNF804A	HGNC:21711	OTTHUMG00000132625.2	ENSG00000170396	91752	4527	1.13408	1.42845	4.89085e-05	0.00108104
ENSG00000135596.18	chr6	109444062	109465968	21907	-	protein_coding	MICAL1	HGNC:20619	OTTHUMG00000015350.9	ENSG00000135596	64780	6841	0.503421	4.77681	4.90056e-05	0.00108187
ENSG00000060971.19	chr3	38103129	38137242	34114	-	protein_coding	ACAA1	HGNC:82	OTTHUMG00000131087.7	ENSG00000060971	30	7106	0.378893	5.68948	4.94135e-05	0.00108955
ENSG00000259877.3	chr16	89215160	89217653	2494	-	lncRNA	ZNF778-DT	HGNC:56034	OTTHUMG00000175616.2	ENSG00000259877		2494	0.660253	3.19955	4.98015e-05	0.00109678
ENSG00000170779.11	chr14	105009573	105021083	11511	-	protein_coding	CDCA4	HGNC:14625	OTTHUMG00000170767.2	ENSG00000170779	55038	2448	-0.367154	5.80424	5.02394e-05	0.00110508
ENSG00000166562.9	chr18	59139866	59158832	18967	+	protein_coding	SEC11C	HGNC:23400	OTTHUMG00000132762.4	ENSG00000166562	90701	4118	0.319969	6.53056	5.03302e-05	0.00110574
ENSG00000186907.8	chr11	57460528	57477534	17007	+	protein_coding	RTN4RL2	HGNC:23053	OTTHUMG00000167028.3	ENSG00000186907	349667	2408	-0.781054	3.14307	5.06546e-05	0.00111153
ENSG00000105053.11	chr19	49976468	50025946	49479	-	protein_coding	VRK3	HGNC:18996	OTTHUMG00000183053.5	ENSG00000105053	51231	9795	-0.400488	5.58626	5.07379e-05	0.00111202
ENSG00000228649.11	chr7	22854126	22872952	18827	+	lncRNA	SNHG26	HGNC:53131	OTTHUMG00000152563.18	ENSG00000228649	109729180	7475	0.675038	3.85594	5.12594e-05	0.00112209
ENSG00000184445.12	chr12	122527246	122626396	99151	+	protein_coding	KNTC1	HGNC:17255	OTTHUMG00000168861.7	ENSG00000184445	9735	11325	-0.305738	7.41223	5.17524e-05	0.00113152
ENSG00000085063.18	chr11	33703010	33736479	33470	-	protein_coding	CD59	HGNC:1689	OTTHUMG00000192410.4	ENSG00000085063	966	10557	0.411931	5.15572	5.19834e-05	0.0011339
ENSG00000116560.12	chr1	35176378	35193446	17069	-	protein_coding	SFPQ	HGNC:10774	OTTHUMG00000004157.8	ENSG00000116560	6421	7720	-0.293944	9.09235	5.20047e-05	0.0011339
ENSG00000176890.16	chr18	657653	673578	15926	+	protein_coding	TYMS	HGNC:12441	OTTHUMG00000131473.7	ENSG00000176890	7298	2421	-0.2916	7.86199	5.20483e-05	0.0011339
ENSG00000141391.14	chr18	12407896	12432238	24343	+	protein_coding	PRELID3A	HGNC:24639	OTTHUMG00000131694.5	ENSG00000141391	10650	2643	-0.785933	2.56517	5.24249e-05	0.00114074
ENSG00000162989.5	chr2	154697855	154858354	160500	+	protein_coding	KCNJ3	HGNC:6264	OTTHUMG00000131937.5	ENSG00000162989	3760	4907	0.658525	4.03839	5.27417e-05	0.00114627
ENSG00000171246.7	chr17	80466834	80477843	11010	-	protein_coding	NPTX1	HGNC:7952	OTTHUMG00000177607.2	ENSG00000171246	4884	7020	-0.525607	3.99916	5.29117e-05	0.00114859
ENSG00000106031.9	chr7	27193503	27200091	6589	-	protein_coding	HOXA13	HGNC:5102	OTTHUMG00000023438.10	ENSG00000106031	3209	5071	0.569346	4.5267	5.32904e-05	0.00115543
ENSG00000051596.10	chr5	175917873	176034680	116808	-	protein_coding	THOC3	HGNC:19072	OTTHUMG00000130658.2	ENSG00000051596	84321	3449	-0.36515	5.76799	5.3455e-05	0.00115636
ENSG00000160209.19	chr21	43719094	43762307	43214	+	protein_coding	PDXK	HGNC:8819	OTTHUMG00000086870.5	ENSG00000160209	8566	11912	-0.299312	6.76712	5.34606e-05	0.00115636
ENSG00000149177.15	chr11	47980425	48170839	190415	+	protein_coding	PTPRJ	HGNC:9673	OTTHUMG00000166573.4	ENSG00000149177	5795	9737	-0.432772	5.47365	5.41572e-05	0.00116849
ENSG00000267048.1	chr16	89906157	89918233	12077	+	lncRNA	ENSG00000267048		OTTHUMG00000180512.1	ENSG00000267048		559	1.61398	0.628238	5.42235e-05	0.00116849
ENSG00000134884.15	chr13	106541673	106568137	26465	-	protein_coding	ARGLU1	HGNC:25482	OTTHUMG00000017321.4	ENSG00000134884	55082	5783	0.32132	7.28891	5.42407e-05	0.00116849
ENSG00000167107.13	chr17	50426158	50474845	48688	+	protein_coding	ACSF2	HGNC:26101	OTTHUMG00000162128.5	ENSG00000167107	80221	5797	0.813181	2.782	5.43272e-05	0.00116849
ENSG00000250917.1	chr20	34234840	34281173	46334	-	lncRNA	ENSG00000250917		OTTHUMG00000185883.1	ENSG00000250917		478	1.22146	1.29499	5.43426e-05	0.00116849
ENSG00000143947.15	chr2	55231903	55235853	3951	+	protein_coding	RPS27A	HGNC:10417	OTTHUMG00000151919.18	ENSG00000143947	6233	2941	0.313042	7.28399	5.50634e-05	0.0011826
ENSG00000136802.12	chr9	128882133	128918039	35907	+	protein_coding	LRRC8A	HGNC:19027	OTTHUMG00000020766.3	ENSG00000136802	56262	5209	-0.300327	9.79439	5.51776e-05	0.00118365
ENSG00000120051.15	chr10	104353833	104455102	101270	+	protein_coding	CFAP58	HGNC:26676	OTTHUMG00000019007.2	ENSG00000120051	159686	3491	2.52202	-0.515107	5.66364e-05	0.00121351
ENSG00000182053.13	chr11	49027501	49038451	10951	+	protein_coding	TRIM49B	HGNC:42955	OTTHUMG00000186986.1	ENSG00000182053	283116	2162	2.61852	-0.773145	5.68271e-05	0.00121617
ENSG00000155846.17	chr5	149730298	149855022	124725	+	protein_coding	PPARGC1B	HGNC:30022	OTTHUMG00000130055.3	ENSG00000155846	133522	12889	-0.390717	5.26325	5.69984e-05	0.0012184
ENSG00000165475.15	chr13	20403666	20525873	122208	-	protein_coding	CRYL1	HGNC:18246	OTTHUMG00000016516.4	ENSG00000165475	51084	4327	0.388798	5.12672	5.81453e-05	0.00124146
ENSG00000156136.10	chr4	70992538	71030914	38377	+	protein_coding	DCK	HGNC:2704	OTTHUMG00000129908.6	ENSG00000156136	1633	3103	-0.330057	6.1364	5.87911e-05	0.00125377
ENSG00000091513.16	chr3	133746040	133796641	50602	+	protein_coding	TF	HGNC:11740	OTTHUMG00000150356.5	ENSG00000091513	7018	26038	2.42179	-0.569409	5.89714e-05	0.00125615
ENSG00000104897.10	chr19	2236824	2248655	11832	+	protein_coding	SF3A2	HGNC:10766	OTTHUMG00000180414.5	ENSG00000104897	8175	2790	-0.321563	6.57925	5.95865e-05	0.00126651
ENSG00000165304.8	chr9	36572862	36677683	104822	+	protein_coding	MELK	HGNC:16870	OTTHUMG00000019906.8	ENSG00000165304	9833	3087	-0.328095	6.02134	5.95971e-05	0.00126651
ENSG00000138029.14	chr2	26243170	26290465	47296	+	protein_coding	HADHB	HGNC:4803	OTTHUMG00000096978.5	ENSG00000138029	3032	4277	0.298131	7.14635	5.96775e-05	0.00126674
ENSG00000160117.16	chr19	17281645	17287646	6002	+	protein_coding	ANKLE1	HGNC:26812	OTTHUMG00000150839.7	ENSG00000160117	126549	3569	-0.750734	2.79212	6.02626e-05	0.00127767
ENSG00000151611.17	chr4	145599042	145660033	60992	+	protein_coding	MMAA	HGNC:18871	OTTHUMG00000161369.8	ENSG00000151611	166785	8375	0.404761	5.11338	6.06652e-05	0.0012847
ENSG00000214279.13	chr10	133453928	133523558	69631	+	protein_coding	SCART1	HGNC:32411	OTTHUMG00000019326.5	ENSG00000214279	619207	8592	1.13483	1.49594	6.20078e-05	0.00131161
ENSG00000187189.11	chr6	116249964	116254075	4112	-	protein_coding	TSPYL4	HGNC:21559	OTTHUMG00000015429.3	ENSG00000187189	23270	4112	0.300486	6.60722	6.24575e-05	0.00131959
ENSG00000104154.7	chr15	45479606	45522755	43150	-	protein_coding	SLC30A4	HGNC:11015	OTTHUMG00000131439.4	ENSG00000104154	7782	8026	0.664707	3.16114	6.25874e-05	0.0013208
ENSG00000173848.19	chr10	5412557	5459056	46500	+	protein_coding	NET1	HGNC:14592	OTTHUMG00000017596.4	ENSG00000173848	10276	4762	-0.30848	7.31268	6.26972e-05	0.00132158
ENSG00000072778.20	chr17	7217125	7225266	8142	+	protein_coding	ACADVL	HGNC:92	OTTHUMG00000102157.25	ENSG00000072778	37	4820	0.291969	8.70861	6.27864e-05	0.00132193
ENSG00000265096.3	chr17	79018131	79027673	9543	-	lncRNA	C1QTNF1-AS1	HGNC:44351	OTTHUMG00000132159.3	ENSG00000265096		2213	1.80114	0.461837	6.31252e-05	0.00132753
ENSG00000134802.18	chr11	57406954	57427580	20627	-	protein_coding	SLC43A3	HGNC:17466	OTTHUMG00000167113.3	ENSG00000134802	29015	4517	-0.68635	2.93929	6.33914e-05	0.00133159
ENSG00000150627.16	chr4	176065841	176182818	116978	+	protein_coding	WDR17	HGNC:16661	OTTHUMG00000160791.4	ENSG00000150627	116966	7801	-0.382651	5.78796	6.35655e-05	0.0013337
ENSG00000173531.16	chr3	49683947	49689501	5555	-	protein_coding	MST1	HGNC:7380	OTTHUMG00000155918.6	ENSG00000173531	4485	5084	0.610912	3.55502	6.38924e-05	0.00133801
ENSG00000181634.8	chr9	114784652	114806039	21388	-	protein_coding	TNFSF15	HGNC:11931	OTTHUMG00000021011.3	ENSG00000181634	9966	7785	0.491191	4.40928	6.39178e-05	0.00133801
ENSG00000154305.18	chr1	222618097	222668007	49911	+	protein_coding	MIA3	HGNC:24008	OTTHUMG00000037543.8	ENSG00000154305	375056	10155	0.320487	7.3146	6.55004e-05	0.00136956
ENSG00000182253.15	chr15	99098217	99135593	37377	+	protein_coding	SYNM	HGNC:24466	OTTHUMG00000171887.6	ENSG00000182253	23336	7774	-0.490365	4.16893	6.59436e-05	0.00137725
ENSG00000090889.12	chrX	70290104	70420886	130783	+	protein_coding	KIF4A	HGNC:13339	OTTHUMG00000021775.2	ENSG00000090889	24137	4573	-0.318298	6.5234	6.60616e-05	0.00137813
ENSG00000121753.13	chr1	31727117	31764893	37777	-	protein_coding	ADGRB2	HGNC:944	OTTHUMG00000003885.6	ENSG00000121753	576	7756	-0.490152	4.98261	6.61943e-05	0.00137931
ENSG00000205189.12	chr8	80485619	80526265	40647	+	protein_coding	ZBTB10	HGNC:30953	OTTHUMG00000155016.7	ENSG00000205189	65986	10216	-0.327992	9.86988	6.62786e-05	0.00137949
ENSG00000198712.1	chrM	7586	8269	684	+	protein_coding	MT-CO2	HGNC:7421		ENSG00000198712	4513	684	0.289145	12.0581	6.6474e-05	0.00138198
ENSG00000058085.15	chr1	183186238	183245127	58890	+	protein_coding	LAMC2	HGNC:6493	OTTHUMG00000035520.4	ENSG00000058085	3918	6770	1.25353	1.36003	6.69134e-05	0.00138952
ENSG00000110881.12	chr12	50057548	50083611	26064	+	protein_coding	ASIC1	HGNC:100	OTTHUMG00000169812.3	ENSG00000110881	41	5745	-0.51358	4.53707	6.71564e-05	0.00139298
ENSG00000140406.4	chr15	81000923	81005788	4866	+	protein_coding	TLNRD1	HGNC:13519	OTTHUMG00000144185.2	ENSG00000140406	59274	4866	-0.344421	5.9053	6.73101e-05	0.00139458
ENSG00000148600.15	chr10	84194537	84219621	25085	+	protein_coding	CDHR1	HGNC:14550	OTTHUMG00000018634.3	ENSG00000148600	92211	7729	-1.63222	0.747455	6.74207e-05	0.00139528
ENSG00000265972.6	chr1	145992435	145996579	4145	-	protein_coding	TXNIP	HGNC:16952	OTTHUMG00000013755.7	ENSG00000265972	10628	3604	0.293938	7.74916	6.80748e-05	0.00140721
ENSG00000156398.13	chr10	102714538	102743492	28955	+	protein_coding	SFXN2	HGNC:16086	OTTHUMG00000018967.5	ENSG00000156398	118980	8034	-0.508989	4.39594	6.98748e-05	0.00144278
ENSG00000166261.11	chr11	123723914	123741675	17762	-	protein_coding	ZNF202	HGNC:12994	OTTHUMG00000166008.3	ENSG00000166261	7753	5071	-0.522389	3.80375	7.00174e-05	0.00144409
ENSG00000105486.15	chr19	48115445	48170603	55159	-	protein_coding	LIG1	HGNC:6598	OTTHUMG00000183187.3	ENSG00000105486	3978	11348	-0.30396	7.44822	7.01332e-05	0.00144484
ENSG00000138346.15	chr10	68414064	68472121	58058	-	protein_coding	DNA2	HGNC:2939	OTTHUMG00000018352.6	ENSG00000138346	1763	4925	-0.352015	5.61609	7.04621e-05	0.00144784
ENSG00000161692.18	chr17	44708608	44752264	43657	+	protein_coding	DBF4B	HGNC:17883	OTTHUMG00000165717.3	ENSG00000161692	80174	7146	-0.471647	4.34049	7.04836e-05	0.00144784
ENSG00000014919.13	chr10	99710868	99732127	21260	-	protein_coding	COX15	HGNC:2263	OTTHUMG00000018893.3	ENSG00000014919	1355	5215	0.337195	6.13473	7.05174e-05	0.00144784
ENSG00000196517.13	chr1	43991500	44031467	39968	-	protein_coding	SLC6A9	HGNC:11056	OTTHUMG00000008294.4	ENSG00000196517	6536	5249	-0.536024	4.41019	7.08684e-05	0.0014534
ENSG00000184672.12	chr8	84182787	84921844	739058	+	protein_coding	RALYL	HGNC:27036	OTTHUMG00000164628.7	ENSG00000184672	138046	4538	1.22241	1.77839	7.10101e-05	0.00145467
ENSG00000198846.6	chr8	58805412	59119147	313736	-	protein_coding	TOX	HGNC:18988	OTTHUMG00000164331.3	ENSG00000198846	9760	4076	0.700522	2.97357	7.24904e-05	0.00148234
ENSG00000228253.1	chrM	8366	8572	207	+	protein_coding	MT-ATP8	HGNC:7415		ENSG00000228253	4509	207	0.323164	7.17717	7.25239e-05	0.00148234
ENSG00000138593.9	chr15	48988476	49046447	57972	-	protein_coding	SECISBP2L	HGNC:28997	OTTHUMG00000172194.3	ENSG00000138593	9728	8583	0.335483	6.57211	7.26977e-05	0.00148422
ENSG00000161533.12	chr17	75941507	75979177	37671	-	protein_coding	ACOX1	HGNC:119	OTTHUMG00000180027.3	ENSG00000161533	51	8286	0.397646	5.46028	7.3069e-05	0.00149013
ENSG00000125319.15	chr17	44141906	44162476	20571	+	protein_coding	HROB	HGNC:28460	OTTHUMG00000181808.1	ENSG00000125319	78995	3005	-0.526338	3.74843	7.37255e-05	0.00150184
ENSG00000104369.5	chr8	74234700	74321540	86841	-	protein_coding	JPH1	HGNC:14201	OTTHUMG00000164524.2	ENSG00000104369	56704	4590	-0.43559	5.00787	7.40827e-05	0.00150743
ENSG00000169914.6	chr1	19882395	19912945	30551	+	protein_coding	OTUD3	HGNC:29038	OTTHUMG00000002696.2	ENSG00000169914	23252	6885	-0.429764	4.73438	7.52332e-05	0.00152912
ENSG00000214455.4	chr13	45390353	45391267	915	-	processed_pseudogene	RCN1P2	HGNC:39204	OTTHUMG00000016852.1	ENSG00000214455		915	-0.454659	4.38064	7.63248e-05	0.00154958
ENSG00000163328.14	chr2	174431571	174487094	55524	-	protein_coding	GPR155	HGNC:22951	OTTHUMG00000132336.2	ENSG00000163328	151556	7769	1.56932	0.527017	7.66423e-05	0.00155429
ENSG00000205913.7	chr16	2737076	2752600	15525	-	lncRNA	SRRM2-AS1	HGNC:44162	OTTHUMG00000177357.2	ENSG00000205913	100128788	6556	0.903266	2.06968	7.67411e-05	0.00155456
ENSG00000104760.17	chr8	17864380	17910365	45986	-	protein_coding	FGL1	HGNC:3695	OTTHUMG00000096989.6	ENSG00000104760	2267	3301	-0.889534	2.05495	7.78591e-05	0.00157546
ENSG00000178171.12	chr2	130755540	130768134	12595	+	protein_coding	AMER3	HGNC:26771	OTTHUMG00000131637.4	ENSG00000178171	205147	6438	-0.331676	6.05482	7.82731e-05	0.00158207
ENSG00000153233.13	chr12	70638073	70920738	282666	-	protein_coding	PTPRR	HGNC:9680	OTTHUMG00000169502.3	ENSG00000153233	5801	5037	-0.714298	2.74358	7.92751e-05	0.00160055
ENSG00000273416.1	chr1	235104180	235104609	430	-	lncRNA	ENSG00000273416		OTTHUMG00000185835.1	ENSG00000273416		430	2.32672	-0.248415	8.07992e-05	0.00162951
ENSG00000198056.16	chr12	56730438	56752374	21937	-	protein_coding	PRIM1	HGNC:9369	OTTHUMG00000170034.8	ENSG00000198056	5557	3309	-0.373692	5.4036	8.14151e-05	0.00163955
ENSG00000260285.1	chr14	103525010	103529072	4063	-	lncRNA	TRMT61A-DT	HGNC:56082	OTTHUMG00000172764.2	ENSG00000260285		4063	0.6424	3.27515	8.14773e-05	0.00163955
ENSG00000288612.1	chr6	3023472	3027426	3955	+	lncRNA	ENSG00000288612			ENSG00000288612		1376	1.14391	1.29761	8.16148e-05	0.0016405
ENSG00000235823.5	chr10	100373099	100454043	80945	+	lncRNA	OLMALINC	HGNC:28060	OTTHUMG00000018909.31	ENSG00000235823	90271	13784	-0.52024	4.19955	8.2086e-05	0.00164815
ENSG00000167965.18	chr16	2204248	2209453	5206	+	protein_coding	MLST8	HGNC:24825	OTTHUMG00000128827.6	ENSG00000167965	64223	4360	-0.311038	6.67132	8.2333e-05	0.00165129
ENSG00000158406.6	chr6	26277609	26285638	8030	-	protein_coding	H4C8	HGNC:4788	OTTHUMG00000014454.2	ENSG00000158406	8365	2163	0.979572	1.85979	8.34146e-05	0.00167114
ENSG00000213145.10	chr14	105486317	105488947	2631	+	protein_coding	CRIP1	HGNC:2360	OTTHUMG00000029908.5	ENSG00000213145	1396	2485	0.998394	2.10543	8.35519e-05	0.00167125
ENSG00000101670.12	chr18	49560699	49599185	38487	+	protein_coding	LIPG	HGNC:6623	OTTHUMG00000179658.5	ENSG00000101670	9388	13089	-0.696957	2.94083	8.36038e-05	0.00167125
ENSG00000181458.10	chr3	100492619	100577444	84826	+	protein_coding	TMEM45A	HGNC:25480	OTTHUMG00000150327.4	ENSG00000181458	55076	6005	-0.557232	3.84607	8.37987e-05	0.00167331
ENSG00000148481.14	chr10	15778170	15860507	82338	-	protein_coding	MINDY3	HGNC:23578	OTTHUMG00000017734.4	ENSG00000148481	80013	4081	0.424689	4.96656	8.50283e-05	0.001696
ENSG00000085274.16	chr3	169773396	169789716	16321	+	protein_coding	MYNN	HGNC:14955	OTTHUMG00000184027.1	ENSG00000085274	55892	5165	0.30957	6.82396	8.52204e-05	0.00169797
ENSG00000170004.19	chr17	7884796	7912760	27965	+	protein_coding	CHD3	HGNC:1918	OTTHUMG00000150427.5	ENSG00000170004	1107	11016	-0.299264	7.3516	8.61984e-05	0.00171557
ENSG00000164941.14	chr8	94813311	94881746	68436	+	protein_coding	INTS8	HGNC:26048	OTTHUMG00000164695.4	ENSG00000164941	55656	7866	-0.35407	5.72894	8.68676e-05	0.001727
ENSG00000108578.15	chr17	30248203	30292056	43854	-	protein_coding	BLMH	HGNC:1059	OTTHUMG00000179756.6	ENSG00000108578	642	5119	-0.385249	5.16799	8.72861e-05	0.00173343
ENSG00000174705.13	chr5	172325000	172454525	129526	-	protein_coding	SH3PXD2B	HGNC:29242	OTTHUMG00000163280.5	ENSG00000174705	285590	8244	-0.804522	2.99929	8.80978e-05	0.00174764
ENSG00000177731.16	chr17	18244815	18258738	13924	-	protein_coding	FLII	HGNC:3750	OTTHUMG00000059389.11	ENSG00000177731	2314	6308	0.277027	7.82372	8.89515e-05	0.00176159
ENSG00000139514.13	chr13	29509414	29595688	86275	-	protein_coding	SLC7A1	HGNC:11057	OTTHUMG00000016658.6	ENSG00000139514	6541	7688	-0.348848	7.76491	8.89946e-05	0.00176159
ENSG00000152990.14	chr4	22345071	22516066	170996	-	protein_coding	ADGRA3	HGNC:13839	OTTHUMG00000160926.13	ENSG00000152990	166647	9261	-0.349584	5.77833	8.95059e-05	0.00176978
ENSG00000196335.13	chr7	23710203	23832513	122311	+	protein_coding	STK31	HGNC:11407	OTTHUMG00000023053.10	ENSG00000196335	56164	6147	1.4347	1.10188	8.96588e-05	0.00177088
ENSG00000115520.9	chr2	197453493	197475310	21818	+	protein_coding	COQ10B	HGNC:25819	OTTHUMG00000132745.2	ENSG00000115520	80219	2654	0.34651	5.74285	9.15753e-05	0.00180677
ENSG00000239779.7	chr2	74458400	74460891	2492	+	protein_coding	WBP1	HGNC:12737	OTTHUMG00000129958.4	ENSG00000239779	23559	2367	0.648892	3.46845	9.18593e-05	0.00181041
ENSG00000076382.17	chr17	28577565	28599025	21461	-	protein_coding	SPAG5	HGNC:13452	OTTHUMG00000166586.27	ENSG00000076382	10615	5218	-0.297164	7.148	9.2349e-05	0.0018181
ENSG00000163536.13	chr3	167735243	167825569	90327	+	protein_coding	SERPINI1	HGNC:8943	OTTHUMG00000158450.11	ENSG00000163536	5274	2128	0.502059	4.16287	9.35486e-05	0.00183972
ENSG00000253320.7	chr8	102864271	103002424	138154	+	lncRNA	MAILR	HGNC:51558	OTTHUMG00000164825.6	ENSG00000253320		7435	0.683171	2.94563	9.36924e-05	0.00184056
ENSG00000141905.19	chr19	3314403	3469217	154815	+	protein_coding	NFIC	HGNC:7786	OTTHUMG00000180731.8	ENSG00000141905	4782	9801	-0.330357	6.93312	9.42987e-05	0.00184924
ENSG00000006210.7	chr16	57372477	57385044	12568	+	protein_coding	CX3CL1	HGNC:10647	OTTHUMG00000133469.6	ENSG00000006210	6376	5960	-0.436109	4.58895	9.43376e-05	0.00184924
ENSG00000288825.1	chr1	149842218	149842750	533	-	protein_coding	H2AC18	HGNC:4736	OTTHUMG00000188678.1	ENSG00000288825	8337	533	1.45977	0.829705	9.47696e-05	0.00185571
ENSG00000160917.15	chr7	99438922	99457373	18452	+	protein_coding	CPSF4	HGNC:2327	OTTHUMG00000154599.24	ENSG00000160917	10898	4252	-0.340497	6.41636	9.50065e-05	0.00185835
ENSG00000075643.6	chr18	36187497	36272157	84661	+	protein_coding	MOCOS	HGNC:18234	OTTHUMG00000132590.3	ENSG00000075643	55034	6303	-0.417977	4.85572	9.51753e-05	0.00185965
ENSG00000163898.10	chr3	185506262	185552588	46327	-	protein_coding	LIPH	HGNC:18483	OTTHUMG00000156657.3	ENSG00000163898	200879	4097	0.71338	3.45623	9.55775e-05	0.00186434
ENSG00000248309.9	chr5	88883328	89466398	583071	+	lncRNA	MEF2C-AS1	HGNC:48908	OTTHUMG00000162630.6	ENSG00000248309	101929423	12161	2.69422	-1.17341	9.56201e-05	0.00186434
ENSG00000174428.19	chr7	75092573	75149817	57245	+	protein_coding	GTF2IRD2B	HGNC:33125	OTTHUMG00000181534.4	ENSG00000174428	389524	6560	0.626171	3.2325	9.64572e-05	0.00187814
ENSG00000129636.13	chr16	47154387	47464149	309763	-	protein_coding	ITFG1	HGNC:30697	OTTHUMG00000133103.6	ENSG00000129636	81533	7719	0.342344	5.79489	9.65346e-05	0.00187814
ENSG00000173638.19	chr21	45493572	45573365	79794	-	protein_coding	SLC19A1	HGNC:10937	OTTHUMG00000090397.9	ENSG00000173638	6573	11235	-0.354601	5.29169	9.68428e-05	0.00188212
ENSG00000125170.11	chr16	57471922	57487327	15406	-	protein_coding	DOK4	HGNC:19868	OTTHUMG00000133460.9	ENSG00000125170	55715	4786	0.317774	6.15042	9.72028e-05	0.0018871
ENSG00000135414.10	chr12	55743122	55757264	14143	+	protein_coding	GDF11	HGNC:4216	OTTHUMG00000170188.5	ENSG00000135414	10220	8801	-0.362315	5.64928	9.76373e-05	0.00189352
ENSG00000186496.12	chr18	35366694	35377337	10644	-	protein_coding	ZNF396	HGNC:18824	OTTHUMG00000132562.8	ENSG00000186496	252884	6080	0.784853	2.48409	9.81472e-05	0.00190138
ENSG00000173818.17	chr17	80415165	80438086	22922	+	protein_coding	ENDOV	HGNC:26640	OTTHUMG00000164638.11	ENSG00000173818	284131	7253	0.668055	3.61405	9.88563e-05	0.00191308
ENSG00000162408.11	chr1	6521347	6554513	33167	-	protein_coding	NOL9	HGNC:26265	OTTHUMG00000000904.2	ENSG00000162408	79707	7271	-0.34975	6.02985	9.9087e-05	0.00191551
ENSG00000140564.13	chr15	90868588	90883564	14977	+	protein_coding	FURIN	HGNC:8568	OTTHUMG00000149831.4	ENSG00000140564	5045	4960	0.362412	6.32614	9.95736e-05	0.00192287
ENSG00000102098.19	chrX	18239313	18354688	115376	-	protein_coding	SCML2	HGNC:10581	OTTHUMG00000021212.4	ENSG00000102098	10389	4327	-0.406477	5.29462	0.000100059	0.00193019
ENSG00000091651.9	chr16	46689643	46698394	8752	+	protein_coding	ORC6	HGNC:17151	OTTHUMG00000132539.5	ENSG00000091651	23594	4309	-0.310741	6.19556	0.000100335	0.00193347
ENSG00000166840.14	chr11	58905398	59043527	138130	+	protein_coding	GLYATL1	HGNC:30519	OTTHUMG00000167221.5	ENSG00000166840	92292	5440	0.340645	5.62666	0.000101985	0.00196319
ENSG00000107984.10	chr10	52314281	52318042	3762	+	protein_coding	DKK1	HGNC:2891	OTTHUMG00000018247.2	ENSG00000107984	22943	2221	0.597566	3.60829	0.000102343	0.00196623
ENSG00000152763.17	chr1	66812885	66924856	111972	-	protein_coding	DNAI4	HGNC:26252	OTTHUMG00000009165.6	ENSG00000152763	79819	6673	0.822343	2.38606	0.000102414	0.00196623
ENSG00000167670.16	chr19	4402640	4445018	42379	+	protein_coding	CHAF1A	HGNC:1910	OTTHUMG00000181922.6	ENSG00000167670	10036	4326	-0.307349	7.0044	0.000102467	0.00196623
ENSG00000153531.15	chr13	113399611	113453488	53878	-	protein_coding	ADPRHL1	HGNC:21303	OTTHUMG00000017386.7	ENSG00000153531	113622	11007	0.637294	3.22203	0.000103451	0.00198301
ENSG00000101871.17	chrX	10445310	10833654	388345	-	protein_coding	MID1	HGNC:7095	OTTHUMG00000021127.5	ENSG00000101871	4281	13329	-0.928766	2.2966	0.000104184	0.00199497
ENSG00000149929.16	chr16	29992330	29996074	3745	-	protein_coding	HIRIP3	HGNC:4917	OTTHUMG00000132118.5	ENSG00000149929	8479	3560	-0.349018	5.56296	0.000105202	0.00201233
ENSG00000104983.8	chr19	45995461	46021318	25858	+	protein_coding	CCDC61	HGNC:33629	OTTHUMG00000182488.1	ENSG00000104983	729440	2588	-0.829359	2.61077	0.000105505	0.00201547
ENSG00000198826.11	chr15	32615144	32639941	24798	+	protein_coding	ARHGAP11A	HGNC:15783	OTTHUMG00000129289.4	ENSG00000198826	9824	6406	-0.298499	6.41018	0.000105588	0.00201547
ENSG00000166736.12	chr11	113975075	113990313	15239	+	protein_coding	HTR3A	HGNC:5297	OTTHUMG00000160494.2	ENSG00000166736	3359	2578	-1.35206	0.856791	0.000106296	0.00202687
ENSG00000188536.13	chr16	172876	173710	835	+	protein_coding	HBA2	HGNC:4824	OTTHUMG00000059924.3	ENSG00000188536	3040	827	-0.312188	7.37192	0.000106424	0.00202718
ENSG00000067221.14	chr15	73978926	73994622	15697	-	protein_coding	STOML1	HGNC:14560	OTTHUMG00000137608.6	ENSG00000067221	9399	10458	0.616843	3.47909	0.000108254	0.00205988
ENSG00000050555.19	chr9	131009174	131094473	85300	+	protein_coding	LAMC3	HGNC:6494	OTTHUMG00000020819.5	ENSG00000050555	10319	8939	-1.51649	0.487588	0.00010864	0.00206507
ENSG00000176971.4	chr11	26994112	26997087	2976	+	protein_coding	FIBIN	HGNC:33747	OTTHUMG00000166120.2	ENSG00000176971	387758	2976	-1.55912	0.752472	0.000109106	0.00207177
ENSG00000123427.17	chr12	57771492	57782541	11050	+	protein_coding	EEF1AKMT3	HGNC:24936	OTTHUMG00000170459.2	ENSG00000123427	25895	3158	0.543716	3.75509	0.000110291	0.00209207
ENSG00000290537.1	chr12	10588063	10599669	11607	-	lncRNA	ENSG00000290537			ENSG00000290537		2457	1.0043	2.00727	0.000110523	0.00209429
ENSG00000188917.15	chrX	101009346	101052116	42771	-	protein_coding	TRMT2B	HGNC:25748	OTTHUMG00000022017.5	ENSG00000188917	79979	4055	-0.484461	4.17827	0.000111217	0.00210525
ENSG00000145198.15	chr3	184229585	184242329	12745	+	protein_coding	VWA5B2	HGNC:25144	OTTHUMG00000156820.2	ENSG00000145198	90113	5908	0.311351	6.05893	0.000112713	0.00213135
ENSG00000109790.18	chr4	39045039	39126857	81819	+	protein_coding	KLHL5	HGNC:6356	OTTHUMG00000097819.3	ENSG00000109790	51088	9168	-0.539847	3.99118	0.000115434	0.00218055
ENSG00000216331.2	chr6	26195554	26196633	1080	+	unprocessed_pseudogene	H1-12P	HGNC:19163	OTTHUMG00000014431.3	ENSG00000216331		574	0.933073	2.36985	0.000116165	0.00219207
ENSG00000254860.7	chr11	8964502	8977527	13026	+	lncRNA	TMEM9B-AS1	HGNC:19230	OTTHUMG00000165677.2	ENSG00000254860	493900	5630	0.846093	2.23853	0.000117523	0.00221539
ENSG00000115935.19	chr2	174559572	174682916	123345	-	protein_coding	WIPF1	HGNC:12736	OTTHUMG00000132334.5	ENSG00000115935	7456	15561	-2.27118	-0.832239	0.0001177	0.00221644
ENSG00000153832.12	chr2	229922302	230013119	90818	+	protein_coding	FBXO36	HGNC:27020	OTTHUMG00000133206.4	ENSG00000153832	130888	3955	0.504749	3.87457	0.00011809	0.00222148
ENSG00000145569.6	chr5	14581792	14616180	34389	+	protein_coding	OTULINL	HGNC:25629	OTTHUMG00000131056.5	ENSG00000145569	54491	7040	0.456349	4.51849	0.000118797	0.00223248
ENSG00000156802.13	chr8	123319850	123416350	96501	-	protein_coding	ATAD2	HGNC:30123	OTTHUMG00000165090.4	ENSG00000156802	29028	7100	-0.27455	8.543	0.000119353	0.0022406
ENSG00000181192.12	chr10	12068954	12123221	54268	+	protein_coding	DHTKD1	HGNC:23537	OTTHUMG00000017677.4	ENSG00000181192	55526	5295	-0.309487	7.16603	0.000119942	0.00224811
ENSG00000232098.3	chr19	58404238	58408484	4247	-	lncRNA	ZNF584-DT	HGNC:56027	OTTHUMG00000183534.1	ENSG00000232098		3417	0.464083	4.39637	0.00012	0.00224811
ENSG00000266124.1	chr16	535316	535368	53	+	miRNA	MIR5587	HGNC:43508		ENSG00000266124	100847028	53	-2.31648	-0.486212	0.000120862	0.00225984
ENSG00000072133.12	chrX	84058346	84206356	148011	-	protein_coding	RPS6KA6	HGNC:10435	OTTHUMG00000021923.2	ENSG00000072133	27330	8988	0.315085	6.18646	0.000120874	0.00225984
ENSG00000114982.19	chr2	96593170	96642787	49618	-	protein_coding	KANSL3	HGNC:25473	OTTHUMG00000155249.7	ENSG00000114982	55683	9022	-0.349273	5.62792	0.000122055	0.00227792
ENSG00000187017.18	chr1	6424776	6461367	36592	+	protein_coding	ESPN	HGNC:13281	OTTHUMG00000000753.11	ENSG00000187017	83715	6940	-0.521625	3.80435	0.000122092	0.00227792
ENSG00000161791.14	chr12	49636499	49708165	71667	-	protein_coding	FMNL3	HGNC:23698	OTTHUMG00000169651.6	ENSG00000161791	91010	13415	-0.645875	3.16608	0.000123234	0.00229688
ENSG00000271122.1	chr7	35695214	35699413	4200	+	lncRNA	HERPUD2-AS1	HGNC:55258	OTTHUMG00000185082.1	ENSG00000271122	101930085	4200	0.491455	4.37825	0.000124744	0.00232264
ENSG00000175221.16	chr19	867630	893218	25589	-	protein_coding	MED16	HGNC:17556	OTTHUMG00000181841.12	ENSG00000175221	10025	4222	-0.3717	5.27463	0.000125796	0.00233984
ENSG00000143353.12	chr1	219173869	219212865	38997	+	protein_coding	LYPLAL1	HGNC:20440	OTTHUMG00000037141.3	ENSG00000143353	127018	2941	0.38717	4.96492	0.000126066	0.00234245
ENSG00000113790.11	chr3	185190624	185281990	91367	-	protein_coding	EHHADH	HGNC:3247	OTTHUMG00000156698.2	ENSG00000113790	1962	4651	1.02439	1.74417	0.00012976	0.00240863
ENSG00000160991.17	chr7	102433106	102456825	23720	+	protein_coding	ORAI2	HGNC:21667	OTTHUMG00000157722.4	ENSG00000160991	80228	11107	0.443419	4.39434	0.000129971	0.0024101
ENSG00000146278.11	chr6	89080751	89085160	4410	+	protein_coding	PNRC1	HGNC:17278	OTTHUMG00000015191.3	ENSG00000146278	10957	2992	0.426873	4.69256	0.000130482	0.0024171
ENSG00000288905.2	chr1	144716025	144758298	42274	+	lncRNA	LSP1P5			ENSG00000288905	645166	1076	0.673435	3.25245	0.000132372	0.00244792
ENSG00000113558.19	chr5	134148935	134176964	28030	-	protein_coding	SKP1	HGNC:10899	OTTHUMG00000129117.6	ENSG00000113558	6500	12697	0.425607	4.68128	0.000132439	0.00244792
ENSG00000132613.16	chr16	70661204	70686053	24850	-	protein_coding	MTSS2	HGNC:25094	OTTHUMG00000177023.5	ENSG00000132613	92154	4979	-0.327796	6.45998	0.000132744	0.00244792
ENSG00000174177.13	chr16	88706483	88715396	8914	+	protein_coding	CTU2	HGNC:28005	OTTHUMG00000173417.4	ENSG00000174177	348180	3522	-0.388351	5.14264	0.000132786	0.00244792
ENSG00000290792.1	chr1	149844498	149850937	6440	-	lncRNA	ENSG00000290792			ENSG00000290792		6440	0.458437	4.44011	0.000132818	0.00244792
ENSG00000158023.10	chr12	121918592	122003927	85336	+	protein_coding	CFAP251	HGNC:28506	OTTHUMG00000168948.2	ENSG00000158023	144406	15385	1.00968	1.79258	0.000133453	0.0024564
ENSG00000159921.20	chr9	36214441	36277042	62602	-	protein_coding	GNE	HGNC:23657	OTTHUMG00000019899.8	ENSG00000159921	10020	5856	-0.733523	3.03311	0.000133548	0.0024564
ENSG00000184575.12	chr12	64404392	64451125	46734	+	protein_coding	XPOT	HGNC:12826	OTTHUMG00000168794.4	ENSG00000184575	11260	7320	-0.279149	8.2212	0.000134225	0.00246635
ENSG00000228135.1	chr2	218900811	218930636	29826	-	lncRNA	LINC01494	HGNC:51152	OTTHUMG00000154664.1	ENSG00000228135	101928537	1011	2.60171	-0.983854	0.000134923	0.00247667
ENSG00000100749.9	chr14	96797304	96954846	157543	+	protein_coding	VRK1	HGNC:12718	OTTHUMG00000171459.2	ENSG00000100749	7443	31679	-0.383274	5.28165	0.000135484	0.00248447
ENSG00000167757.14	chr19	51022216	51028039	5824	-	protein_coding	KLK11	HGNC:6359	OTTHUMG00000182915.5	ENSG00000167757	11012	3113	-1.55704	0.367212	0.000136258	0.00249615
ENSG00000122386.11	chr16	3112560	3120517	7958	+	protein_coding	ZNF205	HGNC:12996	OTTHUMG00000148676.2	ENSG00000122386	7755	2330	-0.457228	4.43151	0.000136397	0.00249617
ENSG00000175826.12	chr17	7243591	7252491	8901	-	protein_coding	CTDNEP1	HGNC:19085	OTTHUMG00000102180.7	ENSG00000175826	23399	2636	-0.302458	6.48474	0.000136537	0.00249622
ENSG00000138801.9	chr4	107590276	107720234	129959	-	protein_coding	PAPSS1	HGNC:8603	OTTHUMG00000131210.4	ENSG00000138801	9061	3260	-0.289186	7.30192	0.000137079	0.00250176
ENSG00000130827.6	chrX	154458281	154477779	19499	+	protein_coding	PLXNA3	HGNC:9101	OTTHUMG00000033290.6	ENSG00000130827	55558	11710	0.414721	5.41013	0.000137204	0.00250176
ENSG00000166401.15	chr18	63970029	64019779	49751	+	protein_coding	SERPINB8	HGNC:8952	OTTHUMG00000060596.9	ENSG00000166401	5271	5764	1.10286	1.59272	0.000137306	0.00250176
ENSG00000134590.14	chrX	135032355	135033546	1192	+	protein_coding	RTL8C	HGNC:2569	OTTHUMG00000022465.4	ENSG00000134590	8933	1192	0.355255	5.50612	0.00013739	0.00250176
ENSG00000111110.12	chr12	62643994	62935150	291157	-	protein_coding	PPM1H	HGNC:18583	OTTHUMG00000169990.3	ENSG00000111110	57460	7164	-0.337981	5.79191	0.000137861	0.00250784
ENSG00000100714.18	chr14	64388031	64463457	75427	+	protein_coding	MTHFD1	HGNC:7432	OTTHUMG00000141309.15	ENSG00000100714	4522	17357	-0.285146	7.40219	0.000138794	0.00252228
ENSG00000161980.6	chr16	46407	53608	7202	-	protein_coding	POLR3K	HGNC:14121	OTTHUMG00000060722.4	ENSG00000161980	51728	1869	-0.334023	5.71205	0.000138973	0.00252302
ENSG00000185519.9	chr1	16057769	16073651	15883	-	protein_coding	FAM131C	HGNC:26717	OTTHUMG00000009525.2	ENSG00000185519	348487	1720	-1.28296	0.856227	0.000139149	0.00252368
ENSG00000121361.5	chr12	21764955	21775600	10646	-	protein_coding	KCNJ8	HGNC:6269	OTTHUMG00000169093.5	ENSG00000121361	3764	2511	-1.01175	1.94816	0.000140454	0.00254481
ENSG00000183963.19	chr22	31064105	31104757	40653	+	protein_coding	SMTN	HGNC:11126	OTTHUMG00000151203.8	ENSG00000183963	6525	10202	-0.287724	6.7157	0.000141152	0.00255463
ENSG00000288873.2	chr9	136848770	136849648	879	-	lncRNA	ENSG00000288873			ENSG00000288873		879	0.580434	3.44058	0.000141276	0.00255463
ENSG00000159314.13	chr17	45393902	45434421	40520	-	protein_coding	ARHGAP27	HGNC:31813	OTTHUMG00000166982.6	ENSG00000159314	201176	10862	0.69296	2.91731	0.000141594	0.00255661
ENSG00000167555.14	chr19	52397849	52418412	20564	+	protein_coding	ZNF528	HGNC:29384	OTTHUMG00000156494.9	ENSG00000167555	84436	8530	0.634773	3.28358	0.000141667	0.00255661
ENSG00000276814.1	chr12	48039784	48040761	978	-	lncRNA	ENSG00000276814		OTTHUMG00000187396.2	ENSG00000276814		978	-2.2633	-0.433428	0.000142721	0.00257307
ENSG00000113742.14	chr5	173888349	173961980	73632	+	protein_coding	CPEB4	HGNC:21747	OTTHUMG00000130541.7	ENSG00000113742	80315	10444	0.747329	3.75753	0.000142879	0.00257338
ENSG00000288670.1	chr1	161368022	161371964	3943	+	lncRNA	ENSG00000288670			ENSG00000288670		1807	0.501425	4.01484	0.000143235	0.00257724
ENSG00000101019.22	chr20	35302566	35412031	109466	-	protein_coding	UQCC1	HGNC:15891	OTTHUMG00000032335.13	ENSG00000101019	55245	6672	0.336468	6.17385	0.000144042	0.0025892
ENSG00000092108.22	chr14	30622291	30737694	115404	+	protein_coding	SCFD1	HGNC:20726	OTTHUMG00000029420.6	ENSG00000092108	23256	29169	0.308599	6.32834	0.000146081	0.00262326
ENSG00000236778.8	chr13	51452364	51554678	102315	+	lncRNA	INTS6-AS1	HGNC:42691	OTTHUMG00000016944.9	ENSG00000236778		15152	1.16598	1.16805	0.000146693	0.00263165
ENSG00000100726.15	chr16	1493344	1510457	17114	+	protein_coding	TELO2	HGNC:29099	OTTHUMG00000044471.8	ENSG00000100726	9894	4239	-0.366256	6.17179	0.00014785	0.00264979
ENSG00000031081.11	chr3	119294383	119420714	126332	+	protein_coding	ARHGAP31	HGNC:29216	OTTHUMG00000159362.5	ENSG00000031081	57514	9374	0.678935	2.99047	0.00014912	0.00266993
ENSG00000189056.15	chr7	103471381	103989658	518278	-	protein_coding	RELN	HGNC:9957	OTTHUMG00000157247.2	ENSG00000189056	5649	35421	-1.03675	1.71211	0.00014955	0.00267499
ENSG00000070540.13	chr17	68420948	68457513	36566	-	protein_coding	WIPI1	HGNC:25471	OTTHUMG00000179873.3	ENSG00000070540	55062	3403	0.71172	2.98767	0.000150797	0.00269465
ENSG00000283078.1	chr20	62066830	62068437	1608	+	lncRNA	ENSG00000283078		OTTHUMG00000191518.1	ENSG00000283078		1608	1.22198	1.34773	0.000151651	0.00270725
ENSG00000249602.1	chr1	151763384	151769501	6118	-	lncRNA	ENSG00000249602		OTTHUMG00000045374.2	ENSG00000249602		382	1.28733	0.91907	0.00015185	0.00270814
ENSG00000071539.14	chr5	892884	919357	26474	+	protein_coding	TRIP13	HGNC:12307	OTTHUMG00000090349.28	ENSG00000071539	9319	3319	-0.307684	6.18115	0.0001526	0.00271884
ENSG00000072864.16	chr16	15643267	15734691	91425	+	protein_coding	NDE1	HGNC:17619	OTTHUMG00000129885.6	ENSG00000072864	54820	8217	-0.369783	5.136	0.000152936	0.00272217
ENSG00000113657.13	chr5	147390808	147510068	119261	-	protein_coding	DPYSL3	HGNC:3015	OTTHUMG00000163437.4	ENSG00000113657	1809	7179	-0.311845	7.25987	0.000154957	0.00275545
ENSG00000284633.2	chr22	39242188	39279897	37710	+	lncRNA	ENSG00000284633		OTTHUMG00000192214.1	ENSG00000284633		4955	1.15089	1.15351	0.00015658	0.00278158
ENSG00000259032.2	chr14	82692704	82693055	352	-	processed_pseudogene	ENSAP2	HGNC:20011	OTTHUMG00000171388.2	ENSG00000259032		352	-0.449752	4.89134	0.000157111	0.00278685
ENSG00000101665.10	chr18	48919853	48950965	31113	-	protein_coding	SMAD7	HGNC:6773	OTTHUMG00000132655.8	ENSG00000101665	4092	3946	0.40215	4.64752	0.000157183	0.00278685
ENSG00000279656.1	chr14	23023083	23024217	1135	-	TEC	ENSG00000279656		OTTHUMG00000172912.1	ENSG00000279656		1135	0.931967	1.84413	0.000157378	0.00278759
ENSG00000291158.1	chr1	149606209	149705716	99508	+	lncRNA	LINC00869			ENSG00000291158	57234	11379	0.971623	1.93042	0.000157586	0.00278812
ENSG00000139182.15	chr12	7129698	7158945	29248	+	protein_coding	CLSTN3	HGNC:18371	OTTHUMG00000168167.5	ENSG00000139182	9746	6730	0.70016	2.79039	0.000157714	0.00278812
ENSG00000131480.9	chr17	42844580	42850707	6128	+	protein_coding	AOC2	HGNC:549	OTTHUMG00000180655.2	ENSG00000131480	314	2677	0.865731	2.04738	0.000158743	0.00280358
ENSG00000140443.15	chr15	98648539	98964530	315992	+	protein_coding	IGF1R	HGNC:5465	OTTHUMG00000149851.10	ENSG00000140443	3480	13941	-1.42795	0.632855	0.000159215	0.0028092
ENSG00000105523.4	chr19	48599961	48615076	15116	-	protein_coding	FAM83E	HGNC:25972	OTTHUMG00000183315.2	ENSG00000105523	54854	4127	0.89163	2.1967	0.000159903	0.0028186
ENSG00000160208.13	chr21	43659560	43696079	36520	+	protein_coding	RRP1B	HGNC:23818	OTTHUMG00000086872.4	ENSG00000160208	23076	5750	-0.301854	6.53806	0.000160953	0.00283437
ENSG00000144354.15	chr2	173354820	173368997	14178	+	protein_coding	CDCA7	HGNC:14628	OTTHUMG00000132296.3	ENSG00000144354	83879	4696	-0.366141	5.20708	0.000165372	0.00290936
ENSG00000123473.17	chr1	47250139	47314892	64754	-	protein_coding	STIL	HGNC:10879	OTTHUMG00000007851.4	ENSG00000123473	6491	7821	-0.346462	5.45601	0.00016555	0.00290967
ENSG00000179111.9	chr17	8120592	8124106	3515	-	protein_coding	HES7	HGNC:15977	OTTHUMG00000178316.3	ENSG00000179111	84667	1880	-0.374006	6.23519	0.000166619	0.00292564
ENSG00000179941.9	chr12	76344474	76348415	3942	-	protein_coding	BBS10	HGNC:26291	OTTHUMG00000147352.4	ENSG00000179941	79738	3568	0.374975	5.61016	0.0001668	0.002926
ENSG00000254402.7	chr8	144522388	144527033	4646	-	protein_coding	LRRC24	HGNC:28947	OTTHUMG00000165180.3	ENSG00000254402	441381	1762	0.501868	3.89961	0.000167151	0.00292932
ENSG00000108557.20	chr17	17681458	17811453	129996	+	protein_coding	RAI1	HGNC:9834	OTTHUMG00000059314.4	ENSG00000108557	10743	9708	-0.346047	5.9983	0.00016733	0.00292964
ENSG00000280187.2	chr5	69186359	69189511	3153	-	TEC	ENSG00000280187		OTTHUMG00000163000.1	ENSG00000280187		3153	0.686464	2.69867	0.000168249	0.0029429
ENSG00000182379.10	chr12	57216794	57226449	9656	+	protein_coding	NXPH4	HGNC:8078	OTTHUMG00000171241.2	ENSG00000182379	11247	2151	-0.31778	6.4437	0.000169097	0.00295489
ENSG00000186638.17	chr9	34252380	34329268	76889	-	protein_coding	KIF24	HGNC:19916	OTTHUMG00000019810.6	ENSG00000186638	347240	6479	-0.412842	4.81011	0.000171332	0.00299107
ENSG00000073111.14	chr3	127598410	127622436	24027	+	protein_coding	MCM2	HGNC:6944	OTTHUMG00000159637.9	ENSG00000073111	4171	4715	-0.271007	8.16339	0.000171951	0.00299901
ENSG00000121057.13	chr17	57085092	57121346	36255	+	protein_coding	AKAP1	HGNC:367	OTTHUMG00000140369.6	ENSG00000121057	8165	5340	-0.282809	6.8972	0.000173476	0.00302271
ENSG00000103326.12	chr16	527712	554636	26925	+	protein_coding	CAPN15	HGNC:11182	OTTHUMG00000119059.6	ENSG00000103326	6650	7992	-0.321361	6.56509	0.000176036	0.00306438
ENSG00000171316.14	chr8	60678740	60868028	189289	+	protein_coding	CHD7	HGNC:20626	OTTHUMG00000165332.6	ENSG00000171316	55636	18887	-0.454156	4.84996	0.000176695	0.00307291
ENSG00000254531.3	chr4	101347752	101349436	1685	+	lncRNA	FLJ20021		OTTHUMG00000166283.1	ENSG00000254531	90024	1685	0.445224	4.85823	0.000177259	0.00307977
ENSG00000065328.17	chr10	13161558	13211110	49553	+	protein_coding	MCM10	HGNC:18043	OTTHUMG00000017694.3	ENSG00000065328	55388	5456	-0.306067	6.36213	0.000177722	0.00308488
ENSG00000142453.12	chr19	10871553	10923075	51523	+	protein_coding	CARM1	HGNC:23393	OTTHUMG00000180699.3	ENSG00000142453	10498	4420	-0.300975	6.73326	0.000178062	0.00308782
ENSG00000141934.10	chr19	281040	291403	10364	-	protein_coding	PLPP2	HGNC:9230	OTTHUMG00000180530.9	ENSG00000141934	8612	6958	-0.42267	4.69858	0.000179295	0.00310624
ENSG00000271614.1	chr12	89708959	89712590	3632	+	lncRNA	ATP2B1-AS1	HGNC:27883	OTTHUMG00000169947.1	ENSG00000271614		3632	0.900545	1.94767	0.000180946	0.00313103
ENSG00000232335.1	chr1	35739389	35743576	4188	+	lncRNA	ENSG00000232335		OTTHUMG00000008426.1	ENSG00000232335		539	-2.13482	-0.654445	0.00018107	0.00313103
ENSG00000178878.13	chr12	12725917	12829975	104059	+	protein_coding	APOLD1	HGNC:25268	OTTHUMG00000153561.2	ENSG00000178878	81575	7191	0.422406	5.30533	0.00018162	0.00313757
ENSG00000102057.10	chrX	48961378	48971844	10467	-	protein_coding	KCND1	HGNC:6237	OTTHUMG00000024127.5	ENSG00000102057	3750	6082	1.02267	1.69327	0.000184733	0.00318683
ENSG00000108828.16	chr17	43014607	43025123	10517	-	protein_coding	VAT1	HGNC:16919	OTTHUMG00000180816.3	ENSG00000108828	10493	3466	0.348503	5.95305	0.000184869	0.00318683
ENSG00000157851.17	chr2	26847747	26950351	102605	+	protein_coding	DPYSL5	HGNC:20637	OTTHUMG00000097071.4	ENSG00000157851	56896	7048	-0.369287	5.17826	0.000184998	0.00318683
ENSG00000167889.13	chr17	76868404	76950393	81990	+	protein_coding	MGAT5B	HGNC:24140	OTTHUMG00000177278.4	ENSG00000167889	146664	6438	-1.14543	1.14696	0.000186557	0.00321065
ENSG00000214826.5	chr12	9418673	9448229	29557	-	unprocessed_pseudogene	DDX12P	HGNC:2737	OTTHUMG00000168579.2	ENSG00000214826		2947	-0.509591	4.98306	0.000186781	0.00321147
ENSG00000135506.17	chr12	57693841	57728342	34502	+	protein_coding	OS9	HGNC:16994	OTTHUMG00000170284.3	ENSG00000135506	10956	8692	0.261699	8.05638	0.000188206	0.00323291
ENSG00000170581.15	chr12	56341597	56360203	18607	-	protein_coding	STAT2	HGNC:11363	OTTHUMG00000170760.12	ENSG00000170581	6773	9310	0.402029	5.26769	0.000189119	0.00324554
ENSG00000244405.8	chr3	186046314	186110318	64005	-	protein_coding	ETV5	HGNC:3494	OTTHUMG00000156639.5	ENSG00000244405	2119	5773	0.479889	4.19911	0.000190232	0.00326155
ENSG00000166816.15	chr16	75111860	75116780	4921	-	protein_coding	LDHD	HGNC:19708	OTTHUMG00000137605.4	ENSG00000166816	197257	2368	0.500037	4.09654	0.000190866	0.00326935
ENSG00000049541.11	chr7	74231499	74254458	22960	-	protein_coding	RFC2	HGNC:9970	OTTHUMG00000023239.8	ENSG00000049541	5982	2211	-0.287108	6.85972	0.000192236	0.00328972
ENSG00000161011.20	chr5	179806398	179838078	31681	+	protein_coding	SQSTM1	HGNC:11280	OTTHUMG00000150643.80	ENSG00000161011	8878	7535	0.298495	6.43199	0.000192856	0.00329722
ENSG00000175197.13	chr12	57516588	57521737	5150	-	protein_coding	DDIT3	HGNC:2726	OTTHUMG00000170046.4	ENSG00000175197	1649	1307	0.348514	5.66413	0.000193868	0.0033114
ENSG00000063015.21	chr17	28954901	29006440	51540	-	protein_coding	SEZ6	HGNC:15955	OTTHUMG00000168010.7	ENSG00000063015	124925	4946	-0.356068	5.40558	0.000194179	0.00331286
ENSG00000126602.11	chr16	3651639	3717553	65915	-	protein_coding	TRAP1	HGNC:16264	OTTHUMG00000129427.4	ENSG00000126602	10131	5183	-0.263396	8.09945	0.000194317	0.00331286
ENSG00000198886.2	chrM	10760	12137	1378	+	protein_coding	MT-ND4	HGNC:7459		ENSG00000198886	4538	1378	0.297053	11.749	0.0001948	0.0033151
ENSG00000138741.11	chr4	121874481	121952060	77580	-	protein_coding	TRPC3	HGNC:12335	OTTHUMG00000133069.5	ENSG00000138741	7222	9210	-0.588259	3.4226	0.000194813	0.0033151
ENSG00000080546.14	chr6	108984309	109094846	110538	-	protein_coding	SESN1	HGNC:21595	OTTHUMG00000015338.6	ENSG00000080546	27244	7276	0.526077	3.92058	0.000195183	0.00331829
ENSG00000198055.11	chr5	177403204	177442901	39698	+	protein_coding	GRK6	HGNC:4545	OTTHUMG00000163401.5	ENSG00000198055	2870	4357	-0.324457	5.54977	0.000197746	0.00335873
ENSG00000122643.23	chr7	33014130	33062796	48667	-	protein_coding	NT5C3A	HGNC:17820	OTTHUMG00000152983.9	ENSG00000122643	51251	3222	0.313169	5.78907	0.000198581	0.00336976
ENSG00000242299.1	chr3	101576489	101576947	459	-	processed_pseudogene	ENSG00000242299		OTTHUMG00000157333.1	ENSG00000242299		459	0.271955	9.74982	0.000199597	0.00338385
ENSG00000267327.2	chr18	55893038	56026082	133045	+	lncRNA	ENSG00000267327		OTTHUMG00000180033.2	ENSG00000267327		3518	-0.69496	2.70459	0.000199842	0.00338444
ENSG00000127364.4	chr7	141776674	141781691	5018	+	protein_coding	TAS2R4	HGNC:14911	OTTHUMG00000157634.1	ENSG00000127364	50832	5018	0.956535	1.92546	0.000200004	0.00338444
ENSG00000257261.7	chr12	46383433	46876784	493352	+	lncRNA	SLC38A4-AS1	HGNC:56178	OTTHUMG00000169473.8	ENSG00000257261		5227	0.969544	1.85479	0.000201757	0.00340959
ENSG00000280206.1	chr16	15701237	15702118	882	+	lncRNA	ENSG00000280206		OTTHUMG00000184128.1	ENSG00000280206		882	-0.800791	2.35133	0.000201917	0.00340959
ENSG00000187091.14	chr3	38007496	38029642	22147	-	protein_coding	PLCD1	HGNC:9060	OTTHUMG00000130813.6	ENSG00000187091	5333	4194	1.02681	1.63041	0.000202053	0.00340959
ENSG00000222011.9	chr7	102748971	102809225	60255	+	protein_coding	FAM185A	HGNC:22412	OTTHUMG00000154140.4	ENSG00000222011	222234	2729	-0.546715	3.62339	0.000202725	0.00341777
ENSG00000038382.23	chr5	14143342	14532128	388787	+	protein_coding	TRIO	HGNC:12303	OTTHUMG00000131057.11	ENSG00000038382	7204	19917	-0.327391	5.87309	0.000202989	0.00341906
ENSG00000096093.16	chr6	52362123	52529886	167764	+	protein_coding	EFHC1	HGNC:16406	OTTHUMG00000014848.14	ENSG00000096093	114327	22744	0.418861	4.36575	0.000209364	0.00352316
ENSG00000182195.9	chrX	141111605	141177129	65525	-	protein_coding	LDOC1	HGNC:6548	OTTHUMG00000022558.4	ENSG00000182195	23641	4983	0.37957	4.93203	0.000210562	0.00354004
ENSG00000072501.19	chrX	53374149	53422728	48580	-	protein_coding	SMC1A	HGNC:11111	OTTHUMG00000021614.7	ENSG00000072501	8243	10830	-0.30576	8.82031	0.000210981	0.00354383
ENSG00000187514.17	chr2	231706895	231713551	6657	+	protein_coding	PTMA	HGNC:9623	OTTHUMG00000153810.3	ENSG00000187514	5757	3381	-0.295597	10.0883	0.000212249	0.00356182
ENSG00000134363.12	chr5	53480626	53487134	6509	+	protein_coding	FST	HGNC:3971	OTTHUMG00000131183.5	ENSG00000134363	10468	2752	1.12969	1.475	0.000212689	0.00356593
ENSG00000270194.2	chr3	37241789	37244202	2414	-	lncRNA	GOLGA4-AS1	HGNC:26469	OTTHUMG00000185097.1	ENSG00000270194	152048	2414	1.18647	1.71052	0.000213005	0.00356794
ENSG00000125257.16	chr13	95019835	95301475	281641	-	protein_coding	ABCC4	HGNC:55	OTTHUMG00000017216.11	ENSG00000125257	10257	8629	-0.549773	3.63816	0.000213299	0.00356957
ENSG00000116678.20	chr1	65420652	65641559	220908	+	protein_coding	LEPR	HGNC:6554	OTTHUMG00000009115.1	ENSG00000116678	3953	11370	0.781779	2.43901	0.000214617	0.00358832
ENSG00000051180.17	chr15	40694774	40732340	37567	+	protein_coding	RAD51	HGNC:9817	OTTHUMG00000130067.10	ENSG00000051180	5888	3084	-0.370428	5.0971	0.000214943	0.00359048
ENSG00000164898.13	chr7	139339457	139346328	6872	+	protein_coding	FMC1	HGNC:26946	OTTHUMG00000151719.2	ENSG00000164898	154791	1328	1.33341	1.30503	0.000218388	0.00364415
ENSG00000137073.24	chr9	33921693	34049388	127696	-	protein_coding	UBAP2	HGNC:14185	OTTHUMG00000000427.13	ENSG00000137073	55833	12402	-0.293712	6.6742	0.000218557	0.00364415
ENSG00000112186.13	chr6	17393595	17557780	164186	+	protein_coding	CAP2	HGNC:20039	OTTHUMG00000014311.3	ENSG00000112186	10486	3246	0.492025	4.01479	0.000218767	0.00364432
ENSG00000158710.15	chr1	159918107	159925507	7401	-	protein_coding	TAGLN2	HGNC:11554	OTTHUMG00000022793.3	ENSG00000158710	8407	2262	-0.254731	9.55697	0.000219237	0.0036488
ENSG00000112242.16	chr6	20401879	20493714	91836	+	protein_coding	E2F3	HGNC:3115	OTTHUMG00000016389.3	ENSG00000112242	1871	5190	-0.3771	5.37808	0.000220126	0.00366024
ENSG00000104361.10	chr8	98189826	98294393	104568	-	protein_coding	NIPAL2	HGNC:25854	OTTHUMG00000164668.3	ENSG00000104361	79815	5606	0.379057	4.96778	0.000220709	0.00366659
ENSG00000136295.16	chr7	2631961	2664802	32842	+	protein_coding	TTYH3	HGNC:22222	OTTHUMG00000152050.4	ENSG00000136295	80727	6119	-0.342122	5.90414	0.000220972	0.00366761
ENSG00000109685.19	chr4	1871393	1982207	110815	+	protein_coding	NSD2	HGNC:12766	OTTHUMG00000121147.15	ENSG00000109685	7468	20352	-0.264899	8.29468	0.000223262	0.00370224
ENSG00000058804.12	chr1	53765478	53838463	72986	-	protein_coding	NDC1	HGNC:25525	OTTHUMG00000008073.2	ENSG00000058804	55706	4720	-0.290837	7.12015	0.000226361	0.00375021
ENSG00000235092.7	chr2	8666636	8681864	15229	-	lncRNA	ID2-AS1	HGNC:51103	OTTHUMG00000151625.3	ENSG00000235092		7540	0.865964	2.45595	0.000226628	0.00375121
ENSG00000130822.16	chrX	153669733	153689010	19278	-	protein_coding	PNCK	HGNC:13415	OTTHUMG00000024216.7	ENSG00000130822	139728	5077	-0.424123	4.41113	0.000228213	0.00377402
ENSG00000286861.1	chr14	67627299	67639675	12377	-	lncRNA	ENSG00000286861		OTTHUMG00000194955.1	ENSG00000286861		3125	1.75093	-0.0118791	0.000228765	0.00377971
ENSG00000173905.9	chr3	168008689	168095924	87236	-	protein_coding	GOLIM4	HGNC:15448	OTTHUMG00000158554.3	ENSG00000173905	27333	4584	-0.287806	7.02933	0.000229033	0.00378071
ENSG00000142945.13	chr1	44739818	44767767	27950	+	protein_coding	KIF2C	HGNC:6393	OTTHUMG00000008416.7	ENSG00000142945	11004	3646	-0.281965	6.80001	0.000231115	0.00381161
ENSG00000100425.19	chr22	49773283	49827873	54591	-	protein_coding	BRD1	HGNC:1102	OTTHUMG00000150288.3	ENSG00000100425	23774	6211	-0.289196	6.31323	0.000231523	0.00381489
ENSG00000068912.15	chr2	53787009	53833038	46030	+	protein_coding	ERLEC1	HGNC:25222	OTTHUMG00000129281.5	ENSG00000068912	27248	16419	0.329549	5.61974	0.000234713	0.00386395
ENSG00000145040.4	chr3	48561718	48563781	2064	-	protein_coding	UCN2	HGNC:18414	OTTHUMG00000133533.2	ENSG00000145040	90226	1498	2.12658	-0.689529	0.000235269	0.00386822
ENSG00000176953.13	chr16	28950807	28967092	16286	+	protein_coding	NFATC2IP	HGNC:25906	OTTHUMG00000097763.3	ENSG00000176953	84901	5733	-0.345759	6.10728	0.000235398	0.00386822
ENSG00000149970.16	chrX	21372801	21654695	281895	+	protein_coding	CNKSR2	HGNC:19701	OTTHUMG00000021233.8	ENSG00000149970	22866	31865	-0.496219	3.83314	0.00023818	0.00391041
ENSG00000165905.18	chr11	45921621	45929096	7476	+	protein_coding	LARGE2	HGNC:16522	OTTHUMG00000167037.2	ENSG00000165905	120071	3151	-0.378996	5.63638	0.000238656	0.00391469
ENSG00000232442.3	chr20	63627179	63628824	1646	+	lncRNA	MHENCR	HGNC:53110	OTTHUMG00000032983.1	ENSG00000232442	100505771	1646	0.570681	3.43637	0.000239323	0.0039221
ENSG00000160299.19	chr21	46324124	46445769	121646	+	protein_coding	PCNT	HGNC:16068	OTTHUMG00000090665.2	ENSG00000160299	5116	17507	-0.295715	7.05605	0.000241563	0.00395524
ENSG00000160949.18	chr8	144428775	144444440	15666	-	protein_coding	TONSL	HGNC:7801	OTTHUMG00000153122.4	ENSG00000160949	4796	7081	-0.326883	6.50391	0.000242161	0.00396147
ENSG00000205710.4	chr17	4899418	4902934	3517	+	protein_coding	C17orf107	HGNC:37238	OTTHUMG00000164838.2	ENSG00000205710	100130311	3410	0.578223	3.69834	0.000242603	0.00396513
ENSG00000108830.10	chr17	43025231	43032041	6811	+	protein_coding	RND2	HGNC:18315	OTTHUMG00000180817.4	ENSG00000108830	8153	4368	0.518016	3.59444	0.000243069	0.00396918
ENSG00000196422.11	chr9	135479079	135488893	9815	+	protein_coding	PPP1R26	HGNC:29089	OTTHUMG00000020904.4	ENSG00000196422	9858	5307	-0.330067	5.55109	0.000243406	0.00397111
ENSG00000149639.15	chr20	36777447	36863538	86092	-	protein_coding	SOGA1	HGNC:16111	OTTHUMG00000032395.8	ENSG00000149639	140710	14975	-0.313965	7.90995	0.000244838	0.00399091
ENSG00000173894.11	chr17	79778148	79787983	9836	+	protein_coding	CBX2	HGNC:1552	OTTHUMG00000177463.2	ENSG00000173894	84733	5671	-0.37428	4.95336	0.000246004	0.00400631
ENSG00000145734.20	chr5	71455651	71567820	112170	+	protein_coding	BDP1	HGNC:13652	OTTHUMG00000162506.23	ENSG00000145734	55814	12400	-0.279135	7.36037	0.000247837	0.00403256
ENSG00000165238.17	chr9	93184122	93320572	136451	+	protein_coding	WNK2	HGNC:14542	OTTHUMG00000020247.4	ENSG00000165238	65268	13507	-0.497998	4.27345	0.000248483	0.00403947
ENSG00000005421.9	chr7	95297676	95324532	26857	-	protein_coding	PON1	HGNC:9204	OTTHUMG00000153894.4	ENSG00000005421	5444	2657	0.373918	5.22401	0.000249042	0.00404493
ENSG00000163939.19	chr3	52545352	52685917	140566	-	protein_coding	PBRM1	HGNC:30064	OTTHUMG00000152663.3	ENSG00000163939	55193	9654	-0.288283	7.06547	0.00025069	0.00406724
ENSG00000278233.1	chr21	8212572	8212724	153	+	rRNA	RNA5-8SN2	HGNC:53521		ENSG00000278233	109864281	153	0.669309	3.45731	0.000250863	0.00406724
ENSG00000198176.13	chr13	113584721	113641473	56753	+	protein_coding	TFDP1	HGNC:11749	OTTHUMG00000017388.7	ENSG00000198176	7027	3744	-0.260793	7.36127	0.00025137	0.00407183
ENSG00000172086.9	chr2	88027205	88064252	37048	-	protein_coding	KRCC1	HGNC:28039	OTTHUMG00000130315.3	ENSG00000172086	51315	2028	0.36841	5.08698	0.000252081	0.00407971
ENSG00000168078.10	chr8	27809624	27838082	28459	-	protein_coding	PBK	HGNC:18282	OTTHUMG00000102113.6	ENSG00000168078	55872	2148	-0.292081	7.77275	0.000252558	0.0040838
ENSG00000107263.19	chr9	131576770	131740076	163307	-	protein_coding	RAPGEF1	HGNC:4568	OTTHUMG00000020829.5	ENSG00000107263	2889	7243	-0.309569	6.3292	0.000254771	0.00411593
ENSG00000129159.9	chr11	17734774	17856804	122031	+	protein_coding	KCNC1	HGNC:6233	OTTHUMG00000166359.2	ENSG00000129159	3746	14417	-0.847856	2.34662	0.000259045	0.00417927
ENSG00000090238.12	chr16	30092314	30096915	4602	-	protein_coding	YPEL3	HGNC:18327	OTTHUMG00000176853.2	ENSG00000090238	83719	3181	0.581231	3.21458	0.000259301	0.00417927
ENSG00000290956.1	chr10	50021182	50067803	46622	-	lncRNA	FAM21EP			ENSG00000290956	100421577	2423	2.31899	-0.817412	0.000259509	0.00417927
ENSG00000151617.17	chr4	147480917	147544954	64038	+	protein_coding	EDNRA	HGNC:3179	OTTHUMG00000161354.4	ENSG00000151617	1909	4238	1.35536	0.833417	0.000259695	0.00417927
ENSG00000125398.8	chr17	72121020	72126416	5397	+	protein_coding	SOX9	HGNC:11204	OTTHUMG00000166300.3	ENSG00000125398	6662	3931	0.372529	5.32175	0.000259841	0.00417927
ENSG00000042445.14	chr2	85341955	85354531	12577	-	protein_coding	RETSAT	HGNC:25991	OTTHUMG00000154611.6	ENSG00000042445	54884	4049	0.393848	4.75348	0.000260778	0.00419065
ENSG00000106034.18	chr7	120988697	121297442	308746	+	protein_coding	CPED1	HGNC:26159	OTTHUMG00000156982.6	ENSG00000106034	79974	7683	1.49	0.669845	0.000261197	0.00419367
ENSG00000158270.12	chr18	316737	500722	183986	-	protein_coding	COLEC12	HGNC:16016	OTTHUMG00000178145.3	ENSG00000158270	81035	7343	-0.269526	7.19108	0.000261464	0.00419426
ENSG00000103021.10	chr16	58231157	58283836	52680	+	protein_coding	CCDC113	HGNC:25002	OTTHUMG00000133489.3	ENSG00000103021	29070	5927	0.504864	3.9061	0.00026285	0.00421278
ENSG00000136156.15	chr13	48232612	48270357	37746	+	protein_coding	ITM2B	HGNC:6174	OTTHUMG00000016894.6	ENSG00000136156	9445	10661	0.303578	6.15056	0.000263125	0.00421347
ENSG00000272398.6	chr6	106969831	106975627	5797	-	protein_coding	CD24	HGNC:1645	OTTHUMG00000188439.3	ENSG00000272398	100133941	3096	-0.742844	2.939	0.000264252	0.0042278
ENSG00000169045.18	chr5	179614178	179634784	20607	-	protein_coding	HNRNPH1	HGNC:5041	OTTHUMG00000130908.43	ENSG00000169045	3187	9480	-0.265329	8.48754	0.00026503	0.00423454
ENSG00000229321.2	chr2	206798325	206926876	128552	+	lncRNA	ENSG00000229321		OTTHUMG00000154733.6	ENSG00000229321		5548	1.58281	0.225257	0.000265139	0.00423454
ENSG00000018408.15	chr3	149517235	149736714	219480	-	protein_coding	WWTR1	HGNC:24042	OTTHUMG00000159614.13	ENSG00000018408	25937	8353	-0.512441	3.91732	0.000265873	0.00424254
ENSG00000169083.18	chrX	67544021	67730619	186599	+	protein_coding	AR	HGNC:644	OTTHUMG00000021740.7	ENSG00000169083	367	12818	-0.281898	8.82558	0.000267104	0.00425844
ENSG00000172379.22	chr15	80404350	80597933	193584	+	protein_coding	ARNT2	HGNC:16876	OTTHUMG00000165478.9	ENSG00000172379	9915	7737	-0.61582	3.17692	0.000268297	0.00427371
ENSG00000197746.15	chr10	71816298	71851251	34954	-	protein_coding	PSAP	HGNC:9498	OTTHUMG00000018429.6	ENSG00000197746	5660	3115	0.295751	8.87789	0.000269077	0.00428012
ENSG00000248527.1	chr1	633696	634376	681	+	unprocessed_pseudogene	MTATP6P1	HGNC:44575	OTTHUMG00000002335.2	ENSG00000248527		681	0.294412	7.88146	0.000269169	0.00428012
ENSG00000185950.9	chr13	109752695	109786583	33889	-	protein_coding	IRS2	HGNC:6126	OTTHUMG00000017338.3	ENSG00000185950	8660	8156	0.334675	7.26837	0.000270203	0.0042928
ENSG00000244968.7	chr5	38556765	38671216	114452	+	lncRNA	LIFR-AS1	HGNC:43600	OTTHUMG00000162109.3	ENSG00000244968	100506495	7796	0.927672	1.92682	0.000272566	0.00432657
ENSG00000210151.2	chrM	7446	7514	69	-	Mt_tRNA	MT-TS1	HGNC:7497		ENSG00000210151	113219467	69	0.45829	4.65624	0.000274323	0.00435066
ENSG00000291081.1	chr3	130097782	130111506	13725	-	lncRNA	ENSG00000291081			ENSG00000291081		4830	0.82409	2.06538	0.000276523	0.00438174
ENSG00000170606.16	chr5	133052013	133106449	54437	+	protein_coding	HSPA4	HGNC:5237	OTTHUMG00000129012.3	ENSG00000170606	3308	5075	0.277147	7.99874	0.00027722	0.00438895
ENSG00000116791.14	chr1	74705482	74733408	27927	-	protein_coding	CRYZ	HGNC:2419	OTTHUMG00000009620.6	ENSG00000116791	1429	4085	0.338397	5.35827	0.000278283	0.00440196
ENSG00000044459.15	chr9	17134982	17503923	368942	+	protein_coding	CNTLN	HGNC:23432	OTTHUMG00000019599.6	ENSG00000044459	54875	11064	-0.37213	4.9669	0.000285159	0.00450411
ENSG00000111276.12	chr12	12685498	12722369	36872	+	protein_coding	CDKN1B	HGNC:1785	OTTHUMG00000149914.3	ENSG00000111276	1027	9255	0.256123	8.6748	0.000285236	0.00450411
ENSG00000176476.9	chr16	28553915	28591790	37876	+	protein_coding	SGF29	HGNC:25156	OTTHUMG00000131763.2	ENSG00000176476	112869	2124	-0.514064	3.50746	0.000289844	0.00457291
ENSG00000175198.17	chr13	100089015	100530437	441423	+	protein_coding	PCCA	HGNC:8653	OTTHUMG00000017284.13	ENSG00000175198	5095	7288	-0.530772	3.44096	0.000292864	0.00461654
ENSG00000137700.19	chr11	119023751	119030906	7156	-	protein_coding	SLC37A4	HGNC:4061	OTTHUMG00000166352.5	ENSG00000137700	2542	6510	-0.299187	5.9063	0.000294244	0.00463428
ENSG00000175868.14	chr11	14904997	15082342	177346	+	protein_coding	CALCB	HGNC:1438	OTTHUMG00000164629.24	ENSG00000175868	797	3938	0.532539	3.68713	0.000296759	0.00466985
ENSG00000267533.1	chr18	12067173	12068417	1245	-	processed_pseudogene	ENSG00000267533		OTTHUMG00000180682.1	ENSG00000267533		1148	-0.51874	3.75167	0.000297164	0.00467217
ENSG00000138095.20	chr2	43886224	43996226	110003	-	protein_coding	LRPPRC	HGNC:15714	OTTHUMG00000152782.12	ENSG00000138095	10128	34689	0.26183	7.81465	0.000299267	0.00470119
ENSG00000163191.6	chr1	152032506	152047907	15402	-	protein_coding	S100A11	HGNC:10488	OTTHUMG00000013069.2	ENSG00000163191	6282	649	0.268297	6.90765	0.000301278	0.00472868
ENSG00000284471.1	chr9	61982796	61986934	4139	+	TEC	ENSG00000284471		OTTHUMG00000191984.1	ENSG00000284471		4139	1.69117	0.143231	0.000301803	0.00473167
ENSG00000142494.13	chr17	19495385	19579034	83650	+	protein_coding	SLC47A1	HGNC:25588	OTTHUMG00000059466.6	ENSG00000142494	55244	5719	-0.379003	5.31509	0.000302046	0.00473167
ENSG00000104763.20	chr8	18055992	18084998	29007	-	protein_coding	ASAH1	HGNC:735	OTTHUMG00000096997.20	ENSG00000104763	427	15378	0.310198	7.21954	0.000302249	0.00473167
ENSG00000164088.18	chr3	52245759	52250599	4841	+	protein_coding	PPM1M	HGNC:26506	OTTHUMG00000153046.12	ENSG00000164088	132160	3607	0.698256	3.21836	0.000303254	0.00474334
ENSG00000069482.7	chr11	68683779	68691175	7397	+	protein_coding	GAL	HGNC:4114	OTTHUMG00000167890.3	ENSG00000069482	51083	1300	-0.429951	4.74411	0.000304179	0.00475371
ENSG00000213199.8	chr7	151048292	151052756	4465	+	protein_coding	ASIC3	HGNC:101	OTTHUMG00000158685.3	ENSG00000213199	9311	2748	0.676594	3.45333	0.00030546	0.00476963
ENSG00000010319.7	chr3	52433035	52445103	12069	-	protein_coding	SEMA3G	HGNC:30400	OTTHUMG00000158570.3	ENSG00000010319	56920	5047	-0.884197	2.07653	0.000309251	0.00482468
ENSG00000137819.14	chr15	69298912	69407780	108869	+	protein_coding	PAQR5	HGNC:29645	OTTHUMG00000133322.6	ENSG00000137819	54852	6259	-1.46759	0.761365	0.000311019	0.00484811
ENSG00000136010.14	chr12	105019784	105107643	87860	-	protein_coding	ALDH1L2	HGNC:26777	OTTHUMG00000169823.5	ENSG00000136010	160428	9493	-0.31958	7.42331	0.000313177	0.00487757
ENSG00000188818.13	chr5	795605	858973	63369	-	protein_coding	ZDHHC11	HGNC:19158	OTTHUMG00000090319.5	ENSG00000188818	79844	7054	0.43922	4.26702	0.000314236	0.00488988
ENSG00000003096.15	chrX	117897813	118117340	219528	-	protein_coding	KLHL13	HGNC:22931	OTTHUMG00000022252.4	ENSG00000003096	90293	6928	0.506378	3.83738	0.00031586	0.00491094
ENSG00000114446.5	chr3	108160812	108222435	61624	-	protein_coding	IFT57	HGNC:17367	OTTHUMG00000159223.3	ENSG00000114446	55081	3631	0.293183	6.53944	0.000316949	0.00491927
ENSG00000186472.20	chr7	82754012	83162930	408919	-	protein_coding	PCLO	HGNC:13406	OTTHUMG00000154853.15	ENSG00000186472	27445	22874	0.391147	5.50812	0.000317139	0.00491927
ENSG00000170954.12	chr19	53107879	53133077	25199	-	protein_coding	ZNF415	HGNC:20636	OTTHUMG00000182865.2	ENSG00000170954	55786	3780	2.35537	-0.958544	0.000317206	0.00491927
ENSG00000178078.12	chr19	4324043	4342786	18744	-	protein_coding	STAP2	HGNC:30430	OTTHUMG00000181884.4	ENSG00000178078	55620	2766	0.3581	5.09153	0.000319528	0.00495104
ENSG00000254815.6	chr11	557595	560107	2513	+	lncRNA	LMNTD2-AS1	HGNC:41204	OTTHUMG00000165116.3	ENSG00000254815	692247	2418	0.682527	3.63451	0.000320206	0.00495734
ENSG00000070087.15	chr3	149964904	150050788	85885	-	protein_coding	PFN2	HGNC:8882	OTTHUMG00000159683.5	ENSG00000070087	5217	3608	0.292944	6.42267	0.000320507	0.00495777
ENSG00000078142.14	chr18	41955234	42087830	132597	+	protein_coding	PIK3C3	HGNC:8974	OTTHUMG00000132593.7	ENSG00000078142	5289	15154	0.363515	5.30181	0.000321218	0.00496455
ENSG00000163472.19	chr1	156282935	156293185	10251	+	protein_coding	TMEM79	HGNC:28196	OTTHUMG00000019788.3	ENSG00000163472	84283	3032	0.460833	4.32706	0.000321622	0.00496658
ENSG00000119547.6	chr18	57435374	57491298	55925	+	protein_coding	ONECUT2	HGNC:8139	OTTHUMG00000159776.5	ENSG00000119547	9480	16546	-0.296956	5.83107	0.000322297	0.00497279
ENSG00000169564.7	chr2	70087477	70089203	1727	+	protein_coding	PCBP1	HGNC:8647	OTTHUMG00000129645.2	ENSG00000169564	5093	1727	-0.256596	8.61726	0.000323078	0.0049806
ENSG00000140465.15	chr15	74719542	74725536	5995	-	protein_coding	CYP1A1	HGNC:2595	OTTHUMG00000142812.5	ENSG00000140465	1543	3361	1.27906	4.82785	0.000327666	0.00504706
ENSG00000224616.5	chr1	100251528	100266182	14655	-	lncRNA	RTCA-AS1	HGNC:50573	OTTHUMG00000040490.5	ENSG00000224616		10037	0.785708	2.49193	0.000330803	0.00508889
ENSG00000165816.13	chr10	114239254	114294489	55236	+	protein_coding	VWA2	HGNC:24709	OTTHUMG00000019082.4	ENSG00000165816	340706	6353	-0.762487	2.47578	0.000330941	0.00508889
ENSG00000165819.12	chr14	21498133	21511342	13210	-	protein_coding	METTL3	HGNC:17563	OTTHUMG00000168825.6	ENSG00000165819	56339	5861	0.31262	5.81161	0.000332268	0.00510498
ENSG00000276043.5	chr19	4903080	4962154	59075	+	protein_coding	UHRF1	HGNC:12556	OTTHUMG00000180251.5	ENSG00000276043	29128	5145	-0.331397	6.17229	0.000336944	0.00517245
ENSG00000152270.9	chr11	14643804	14872044	228241	+	protein_coding	PDE3B	HGNC:8779	OTTHUMG00000165898.3	ENSG00000152270	5140	11626	-0.351806	5.42009	0.00033833	0.00518934
ENSG00000185272.14	chr21	14216130	14228372	12243	+	protein_coding	RBM11	HGNC:9897	OTTHUMG00000074263.2	ENSG00000185272	54033	2360	0.635263	2.94798	0.000338975	0.00519486
ENSG00000149554.14	chr11	125625163	125676255	51093	+	protein_coding	CHEK1	HGNC:1925	OTTHUMG00000165853.13	ENSG00000149554	1111	5600	-0.289486	6.2092	0.000339719	0.00520187
ENSG00000275223.1	chr20	33655701	33656423	723	-	lncRNA	ENSG00000275223		OTTHUMG00000186771.1	ENSG00000275223		723	0.95317	1.83063	0.000341195	0.00522009
ENSG00000154839.10	chr18	50375040	50394168	19129	+	protein_coding	SKA1	HGNC:28109	OTTHUMG00000132685.8	ENSG00000154839	220134	2900	-0.350387	5.39622	0.000341656	0.00522274
ENSG00000009694.14	chrX	124375903	125204312	828410	-	protein_coding	TENM1	HGNC:8117	OTTHUMG00000022721.1	ENSG00000009694	10178	13547	-0.515354	3.65029	0.000342238	0.00522616
ENSG00000166963.13	chr15	43510958	43531620	20663	+	protein_coding	MAP1A	HGNC:6835	OTTHUMG00000059756.6	ENSG00000166963	4130	10646	0.395404	4.85637	0.000342454	0.00522616
ENSG00000107186.17	chr9	13105706	13279692	173987	-	protein_coding	MPDZ	HGNC:7208	OTTHUMG00000021031.6	ENSG00000107186	8777	11373	-0.352762	4.97011	0.000343057	0.00523097
ENSG00000230306.1	chr10	133344643	133344906	264	-	processed_pseudogene	BANF1P2	HGNC:23426	OTTHUMG00000019314.1	ENSG00000230306		264	1.31895	1.00462	0.000344713	0.00525183
ENSG00000224578.5	chr16	51553436	51647132	93697	+	protein_coding	HNRNPA1L3	HGNC:48778	OTTHUMG00000173250.2	ENSG00000224578	642659	1924	-0.299695	7.61396	0.000345607	0.00526103
ENSG00000196923.14	chr5	177483394	177497606	14213	-	protein_coding	PDLIM7	HGNC:22958	OTTHUMG00000130853.11	ENSG00000196923	9260	4407	-0.473936	4.09206	0.000346953	0.00527343
ENSG00000256043.5	chr4	155921580	155953912	32333	-	protein_coding	CTSO	HGNC:2542	OTTHUMG00000161942.4	ENSG00000256043	1519	7908	0.565031	3.55655	0.000347001	0.00527343
ENSG00000176022.7	chr1	1232237	1235041	2805	+	protein_coding	B3GALT6	HGNC:17978	OTTHUMG00000001813.3	ENSG00000176022	126792	2805	-0.377899	4.91484	0.000348439	0.00529087
ENSG00000198892.7	chr1	201888680	201892587	3908	+	protein_coding	SHISA4	HGNC:27139	OTTHUMG00000035807.1	ENSG00000198892	149345	1911	1.08585	1.08322	0.000349749	0.00530633
ENSG00000141295.14	chr17	47837692	47841289	3598	-	protein_coding	SCRN2	HGNC:30381	OTTHUMG00000178290.3	ENSG00000141295	90507	2999	0.496905	4.33096	0.00035094	0.00531996
ENSG00000231170.7	chr7	95545191	95615132	69942	+	lncRNA	PDK4-AS1	HGNC:55767	OTTHUMG00000154145.13	ENSG00000231170		6742	1.77453	0.0277721	0.000352261	0.00533554
ENSG00000118777.12	chr4	88090150	88231628	141479	-	protein_coding	ABCG2	HGNC:74	OTTHUMG00000130601.8	ENSG00000118777	9429	5602	0.473828	4.28467	0.000353256	0.00534616
ENSG00000197558.13	chr7	149776042	149833979	57938	+	transcribed_unitary_pseudogene	SSPOP	HGNC:21998	OTTHUMG00000157884.8	ENSG00000197558		21096	0.574624	4.14846	0.00035396	0.00535236
ENSG00000120137.7	chr5	168548495	168579368	30874	-	protein_coding	PANK3	HGNC:19365	OTTHUMG00000130410.4	ENSG00000120137	79646	10348	-0.260592	7.81512	0.000357416	0.00540013
ENSG00000105865.11	chr7	107563484	107578523	15040	+	protein_coding	DUS4L	HGNC:21517	OTTHUMG00000154763.5	ENSG00000105865	11062	5498	0.538146	3.41128	0.000358312	0.00540917
ENSG00000213853.10	chr16	10528422	10580632	52211	-	protein_coding	EMP2	HGNC:3334	OTTHUMG00000129752.4	ENSG00000213853	2013	8652	-0.649939	2.79855	0.000361743	0.00545645
ENSG00000186792.17	chr3	50292831	50299405	6575	-	protein_coding	HYAL3	HGNC:5322	OTTHUMG00000156936.5	ENSG00000186792	8372	1967	-0.489595	3.69822	0.00036356	0.0054793
ENSG00000169180.12	chr16	28097976	28211965	113990	-	protein_coding	XPO6	HGNC:19733	OTTHUMG00000176782.9	ENSG00000169180	23214	7113	-0.27271	6.89171	0.000364035	0.00548192
ENSG00000167685.15	chr19	56132599	56160893	28295	+	protein_coding	ZNF444	HGNC:16052	OTTHUMG00000181761.4	ENSG00000167685	55311	7143	-0.327825	5.72993	0.00036543	0.00549397
ENSG00000185650.10	chr14	68787660	68796253	8594	-	protein_coding	ZFP36L1	HGNC:1107	OTTHUMG00000171385.4	ENSG00000185650	677	6466	-0.432953	4.88338	0.000365439	0.00549397
ENSG00000253552.8	chr7	27107777	27134302	26526	+	lncRNA	HOXA-AS2	HGNC:43745	OTTHUMG00000063274.7	ENSG00000253552		5431	1.32061	0.709689	0.000367408	0.00551901
ENSG00000139329.5	chr12	91102629	91111494	8866	-	protein_coding	LUM	HGNC:6724	OTTHUMG00000170074.3	ENSG00000139329	4060	2671	-0.623852	3.90286	0.000368595	0.00553227
ENSG00000055147.19	chr5	153990148	154038936	48789	-	protein_coding	FAM114A2	HGNC:1333	OTTHUMG00000130147.15	ENSG00000055147	10827	6523	0.360517	5.32996	0.000370888	0.00556209
ENSG00000048392.13	chr8	102204502	102238961	34460	-	protein_coding	RRM2B	HGNC:17296	OTTHUMG00000164776.7	ENSG00000048392	50484	5391	0.288534	6.28173	0.000371537	0.00556724
ENSG00000204371.12	chr6	31879759	31897698	17940	-	protein_coding	EHMT2	HGNC:14129	OTTHUMG00000031180.6	ENSG00000204371	10919	7300	-0.269701	6.9674	0.000373092	0.00558588
ENSG00000076641.4	chr8	80967810	81112068	144259	-	protein_coding	PAG1	HGNC:30043	OTTHUMG00000164592.3	ENSG00000076641	55824	11023	-0.372086	4.91949	0.000373395	0.00558588
ENSG00000156050.10	chr14	73931501	73950414	18914	-	protein_coding	FAM161B	HGNC:19854	OTTHUMG00000171259.3	ENSG00000156050	145483	5087	0.600273	3.02697	0.000374957	0.00560464
ENSG00000110921.14	chr12	109573255	109598125	24871	+	protein_coding	MVK	HGNC:7530	OTTHUMG00000169256.6	ENSG00000110921	4598	9018	-0.333753	6.61806	0.000376982	0.00563028
ENSG00000137331.12	chr6	30743199	30744548	1350	-	protein_coding	IER3	HGNC:5392	OTTHUMG00000031265.3	ENSG00000137331	8870	1350	0.608113	3.12414	0.000378666	0.00564708
ENSG00000196323.14	chr11	130226677	130314917	88241	-	protein_coding	ZBTB44	HGNC:25001	OTTHUMG00000165769.5	ENSG00000196323	29068	11032	-0.374058	5.18717	0.000378728	0.00564708
ENSG00000131747.15	chr17	40388525	40417896	29372	-	protein_coding	TOP2A	HGNC:11989	OTTHUMG00000155008.4	ENSG00000131747	7153	6374	-0.262922	8.69585	0.000379077	0.00564766
ENSG00000136999.5	chr8	119416446	119424434	7989	+	protein_coding	CCN3	HGNC:7885	OTTHUMG00000164984.2	ENSG00000136999	4856	2614	0.878708	1.96084	0.000379989	0.00565489
ENSG00000151240.17	chr10	274190	689668	415479	-	protein_coding	DIP2C	HGNC:29150	OTTHUMG00000017532.6	ENSG00000151240	22982	8563	-0.377709	4.88402	0.000380184	0.00565489
ENSG00000284668.2	chr1	3976133	4012704	36572	+	lncRNA	LINC02780	HGNC:54300	OTTHUMG00000192281.2	ENSG00000284668		1835	0.704586	2.74083	0.000382062	0.00567818
ENSG00000188938.17	chr9	93431441	93453581	22141	-	protein_coding	FAM120AOS	HGNC:23389	OTTHUMG00000020251.7	ENSG00000188938	158293	10144	0.312614	5.73359	0.000384565	0.00571072
ENSG00000281538.1	chr22	42138060	42139726	1667	+	lncRNA	ENSG00000281538		OTTHUMG00000150921.17	ENSG00000281538		631	1.49972	0.356973	0.000386914	0.00574091
ENSG00000243477.6	chr3	50296402	50299416	3015	-	protein_coding	NAA80	HGNC:30252	OTTHUMG00000156939.2	ENSG00000243477	24142	2183	0.570997	3.21195	0.000388623	0.00576157
ENSG00000168350.8	chr14	100143957	100159645	15689	-	protein_coding	DEGS2	HGNC:20113	OTTHUMG00000171537.3	ENSG00000168350	123099	3948	0.727714	2.96529	0.0003912	0.00579505
ENSG00000148671.14	chr10	86968432	86983934	15503	+	protein_coding	ADIRF	HGNC:24043	OTTHUMG00000018668.4	ENSG00000148671	10974	758	-0.300542	6.46754	0.000393179	0.00581502
ENSG00000176531.11	chr19	43474954	43504935	29982	-	protein_coding	PHLDB3	HGNC:30499	OTTHUMG00000150693.5	ENSG00000176531	653583	4553	0.467421	3.87149	0.000393188	0.00581502
ENSG00000092470.12	chr15	43826980	43868412	41433	+	protein_coding	WDR76	HGNC:25773	OTTHUMG00000060143.12	ENSG00000092470	79968	4054	-0.332105	5.55156	0.000396729	0.00586264
ENSG00000151025.11	chr10	25174802	25602229	427428	+	protein_coding	GPR158	HGNC:23689	OTTHUMG00000017832.6	ENSG00000151025	57512	7989	0.381365	4.82066	0.000397617	0.00587098
ENSG00000110697.13	chr11	67491768	67506263	14496	-	protein_coding	PITPNM1	HGNC:9003	OTTHUMG00000167675.5	ENSG00000110697	9600	6442	0.275735	6.73405	0.000399411	0.0058927
ENSG00000105011.9	chr19	14119512	14136613	17102	-	protein_coding	ASF1B	HGNC:20996	OTTHUMG00000150401.3	ENSG00000105011	55723	1958	-0.279607	6.67216	0.000401019	0.00591162
ENSG00000112715.26	chr6	43770184	43786487	16304	+	protein_coding	VEGFA	HGNC:12680	OTTHUMG00000014745.14	ENSG00000112715	7422	14431	-0.286738	6.50988	0.000403574	0.00594447
ENSG00000136100.14	chr13	52412602	52450634	38033	-	protein_coding	VPS36	HGNC:20312	OTTHUMG00000016964.5	ENSG00000136100	51028	7299	-0.289285	6.74785	0.00040601	0.00597551
ENSG00000197905.10	chr12	2959330	3040676	81347	+	protein_coding	TEAD4	HGNC:11717	OTTHUMG00000168153.3	ENSG00000197905	7004	2275	-0.400643	4.60942	0.000409021	0.00601496
ENSG00000205476.9	chr14	99500190	99604207	104018	-	protein_coding	CCDC85C	HGNC:35459	OTTHUMG00000171506.5	ENSG00000205476	317762	17620	-0.299565	6.14224	0.000409697	0.00602004
ENSG00000114346.14	chr3	172750682	172821474	70793	+	protein_coding	ECT2	HGNC:3155	OTTHUMG00000156762.6	ENSG00000114346	1894	5499	-0.258162	7.47449	0.000412209	0.00605205
ENSG00000166347.19	chr18	74250846	74291973	41128	-	protein_coding	CYB5A	HGNC:2570	OTTHUMG00000132843.6	ENSG00000166347	1528	9271	-0.34559	5.24789	0.000413019	0.00605906
ENSG00000260912.1	chr9	19453209	19455173	1965	+	lncRNA	ENSG00000260912		OTTHUMG00000175502.1	ENSG00000260912		1965	0.606974	2.92141	0.000414001	0.00606857
ENSG00000063244.14	chr19	55654146	55674716	20571	+	protein_coding	U2AF2	HGNC:23156	OTTHUMG00000180908.4	ENSG00000063244	11338	4040	-0.259069	8.3923	0.000414806	0.00607547
ENSG00000263465.5	chr11	95066919	95071225	4307	+	protein_coding	SRSF8	HGNC:16988	OTTHUMG00000188534.3	ENSG00000263465	10929	4307	-0.373542	4.81017	0.000415459	0.00608014
ENSG00000131323.17	chr14	102777449	102911500	134052	+	protein_coding	TRAF3	HGNC:12033	OTTHUMG00000171902.3	ENSG00000131323	7187	11883	-0.322005	5.34779	0.00041776	0.00610891
ENSG00000204394.13	chr6	31777518	31795752	18235	-	protein_coding	VARS1	HGNC:12651	OTTHUMG00000031286.5	ENSG00000204394	7407	5880	-0.261798	8.20114	0.000420033	0.00613721
ENSG00000131398.15	chr19	50311937	50333515	21579	-	protein_coding	KCNC3	HGNC:6235	OTTHUMG00000044580.5	ENSG00000131398	3748	6794	-0.496791	4.51714	0.000422044	0.00616164
ENSG00000100441.10	chr14	24429286	24441843	12558	+	protein_coding	KHNYN	HGNC:20166	OTTHUMG00000171312.5	ENSG00000100441	23351	8024	0.30992	5.63226	0.0004259	0.00621295
ENSG00000054179.12	chr9	137048107	137054061	5955	-	protein_coding	ENTPD2	HGNC:3364	OTTHUMG00000020953.5	ENSG00000054179	954	2640	0.565901	3.38666	0.000427779	0.00623536
ENSG00000143499.14	chr1	214281102	214337131	56030	+	protein_coding	SMYD2	HGNC:20982	OTTHUMG00000037066.5	ENSG00000143499	56950	4889	-0.458411	3.86167	0.000428737	0.00624396
ENSG00000103269.14	chr16	675671	678268	2598	+	protein_coding	RHBDL1	HGNC:10007	OTTHUMG00000121141.4	ENSG00000103269	9028	1879	0.535834	3.9013	0.000429055	0.00624396
ENSG00000100276.10	chr22	29312933	29319679	6747	-	protein_coding	RASL10A	HGNC:16954	OTTHUMG00000151106.3	ENSG00000100276	10633	2181	1.9938	-0.277598	0.000429537	0.00624597
ENSG00000082512.15	chr1	211326615	211374946	48332	+	protein_coding	TRAF5	HGNC:12035	OTTHUMG00000036997.1	ENSG00000082512	7188	9022	-0.526145	3.58729	0.000430404	0.00625358
ENSG00000172059.11	chr2	10042849	10054836	11988	+	protein_coding	KLF11	HGNC:11811	OTTHUMG00000119004.6	ENSG00000172059	8462	4594	-0.396842	4.43027	0.000432581	0.0062802
ENSG00000153044.10	chr5	69189574	69210357	20784	+	protein_coding	CENPH	HGNC:17268	OTTHUMG00000097816.3	ENSG00000153044	64946	2218	-0.270923	6.44146	0.000434195	0.0062986
ENSG00000105373.19	chr19	47745546	47757058	11513	+	protein_coding	NOP53	HGNC:4333	OTTHUMG00000183059.2	ENSG00000105373	29997	5317	-0.301019	7.03206	0.000434953	0.00630456
ENSG00000176915.15	chr12	132725503	132761832	36330	-	protein_coding	ANKLE2	HGNC:29101	OTTHUMG00000168046.4	ENSG00000176915	23141	17461	-0.253857	7.21604	0.000440789	0.00638407
ENSG00000203780.12	chr10	125896564	126009592	113029	+	protein_coding	FANK1	HGNC:23527	OTTHUMG00000019241.7	ENSG00000203780	92565	3359	1.73025	-0.206299	0.000442721	0.00640695
ENSG00000139734.19	chr13	59665583	60163928	498346	-	protein_coding	DIAPH3	HGNC:15480	OTTHUMG00000017004.7	ENSG00000139734	81624	7383	-0.313315	6.43424	0.000444342	0.0064253
ENSG00000129625.13	chr5	112876385	112922289	45905	-	protein_coding	REEP5	HGNC:30077	OTTHUMG00000128807.7	ENSG00000129625	7905	3974	0.267953	7.34868	0.000445779	0.00644095
ENSG00000014123.10	chr6	96521595	96555276	33682	+	protein_coding	UFL1	HGNC:23039	OTTHUMG00000015238.2	ENSG00000014123	23376	4539	0.304521	5.8955	0.00044716	0.00645578
ENSG00000090565.17	chr16	425649	523011	97363	+	protein_coding	RAB11FIP3	HGNC:17224	OTTHUMG00000047843.9	ENSG00000090565	9727	6287	-0.304824	6.80271	0.000448081	0.00646395
ENSG00000126522.17	chr7	66075800	66094697	18898	+	protein_coding	ASL	HGNC:746	OTTHUMG00000022876.13	ENSG00000126522	435	6031	-0.384372	4.48193	0.000448903	0.00647068
ENSG00000204525.18	chr6	31268749	31272130	3382	-	protein_coding	HLA-C	HGNC:4933	OTTHUMG00000031154.8	ENSG00000204525	3107	2507	0.502002	3.53923	0.000450789	0.00649272
ENSG00000129195.16	chr17	6444441	6451469	7029	+	protein_coding	PIMREG	HGNC:25483	OTTHUMG00000177832.6	ENSG00000129195	54478	2797	-0.332705	5.60654	0.000451502	0.00649784
ENSG00000103479.17	chr16	53433977	53491648	57672	+	protein_coding	RBL2	HGNC:9894	OTTHUMG00000133198.7	ENSG00000103479	5934	8110	0.261288	7.17253	0.000453067	0.00651432
ENSG00000104738.19	chr8	47960185	47978160	17976	+	protein_coding	MCM4	HGNC:6947	OTTHUMG00000164205.7	ENSG00000104738	4173	9852	-0.245012	8.98039	0.000453363	0.00651432
ENSG00000230615.8	chr1	44030414	44115913	85500	+	lncRNA	ENSG00000230615		OTTHUMG00000008300.9	ENSG00000230615	107984948	10584	1.84485	-0.360191	0.000457276	0.00656136
ENSG00000165915.14	chr11	47407132	47416496	9365	+	protein_coding	SLC39A13	HGNC:20859	OTTHUMG00000166890.5	ENSG00000165915	91252	4579	0.794537	2.21401	0.000457358	0.00656136
ENSG00000119471.15	chr9	112380080	112472405	92326	+	protein_coding	HSDL2	HGNC:18572	OTTHUMG00000020504.6	ENSG00000119471	84263	3307	-0.27083	6.43927	0.000460105	0.00659557
ENSG00000175866.16	chr17	81035122	81117434	82313	+	protein_coding	BAIAP2	HGNC:947	OTTHUMG00000177698.4	ENSG00000175866	10458	10294	-0.330353	5.6551	0.000461149	0.00660532
ENSG00000129103.19	chr7	56064002	56080670	16669	+	protein_coding	SUMF2	HGNC:20415	OTTHUMG00000129373.10	ENSG00000129103	25870	4101	0.26183	8.41714	0.000462402	0.00661807
ENSG00000160145.16	chr3	124033369	124726325	692957	+	protein_coding	KALRN	HGNC:4814	OTTHUMG00000125545.14	ENSG00000160145	8997	34160	-1.35186	0.48939	0.000464603	0.00664433
ENSG00000109270.13	chr4	99878336	99894428	16093	-	protein_coding	LAMTOR3	HGNC:15606	OTTHUMG00000131050.4	ENSG00000109270	8649	4164	0.318676	5.57719	0.000465142	0.00664682
ENSG00000129038.16	chr15	73925989	73952137	26149	+	protein_coding	LOXL1	HGNC:6665	OTTHUMG00000137595.5	ENSG00000129038	4016	3637	-0.766252	2.19132	0.000465858	0.00665182
ENSG00000229117.9	chr12	56116590	56117967	1378	+	protein_coding	RPL41	HGNC:10354	OTTHUMG00000170183.2	ENSG00000229117	6171	1108	0.263463	10.0758	0.000466454	0.00665511
ENSG00000159761.15	chr16	67666814	67668757	1944	+	protein_coding	C16orf86	HGNC:33755	OTTHUMG00000150527.5	ENSG00000159761	388284	1790	0.735957	2.34508	0.000468725	0.00668227
ENSG00000124098.10	chr20	56358974	56368663	9690	+	protein_coding	FAM210B	HGNC:16102	OTTHUMG00000032793.3	ENSG00000124098	116151	3518	0.500304	4.22122	0.000472152	0.00672586
ENSG00000260064.1	chr16	80627551	80628379	829	-	lncRNA	ENSG00000260064		OTTHUMG00000177005.1	ENSG00000260064		829	1.67195	0.0242738	0.000476651	0.00678463
ENSG00000126001.17	chr20	35455164	35519280	64117	+	protein_coding	CEP250	HGNC:1859	OTTHUMG00000032343.40	ENSG00000126001	11190	19802	-0.320564	5.8251	0.000477298	0.00678853
ENSG00000196937.11	chr7	121348878	121396364	47487	-	protein_coding	FAM3C	HGNC:18664	OTTHUMG00000156979.3	ENSG00000196937	10447	3395	0.295422	6.18781	0.000479163	0.00680464
ENSG00000108176.15	chr10	67796669	67838188	41520	-	protein_coding	DNAJC12	HGNC:28908	OTTHUMG00000018339.5	ENSG00000108176	56521	2139	0.646168	3.14965	0.000479179	0.00680464
ENSG00000118680.14	chr18	3261479	3278461	16983	+	protein_coding	MYL12B	HGNC:29827	OTTHUMG00000131510.4	ENSG00000118680	103910	1738	0.243024	7.84947	0.000482193	0.0068421
ENSG00000130529.16	chr19	49157741	49211836	54096	+	protein_coding	TRPM4	HGNC:17993	OTTHUMG00000183184.7	ENSG00000130529	54795	6604	0.272177	6.82266	0.000483489	0.00685433
ENSG00000006016.12	chr19	18572220	18607741	35522	-	protein_coding	CRLF1	HGNC:2364	OTTHUMG00000183111.3	ENSG00000006016	9244	2967	-0.703291	2.54363	0.000483809	0.00685433
ENSG00000290737.1	chr10	73715843	73730469	14627	-	lncRNA	ENSG00000290737			ENSG00000290737		1716	1.86905	-0.534307	0.000484678	0.00685843
ENSG00000049245.13	chr1	7771296	7781432	10137	+	protein_coding	VAMP3	HGNC:12644	OTTHUMG00000001225.4	ENSG00000049245	9341	2733	0.306326	5.52802	0.000484852	0.00685843
ENSG00000164818.16	chr7	726699	786475	59777	+	protein_coding	DNAAF5	HGNC:26013	OTTHUMG00000151416.4	ENSG00000164818	54919	7139	-0.265863	6.82059	0.000486297	0.00687352
ENSG00000070047.13	chr11	576470	612222	35753	+	protein_coding	PHRF1	HGNC:24351	OTTHUMG00000165141.7	ENSG00000070047	57661	5785	-0.276012	6.74733	0.000492026	0.0069491
ENSG00000137449.17	chr4	15002481	15070153	67673	+	protein_coding	CPEB2	HGNC:21745	OTTHUMG00000090669.3	ENSG00000137449	132864	7370	0.666858	3.10296	0.000492635	0.0069523
ENSG00000071626.17	chr19	1407569	1435687	28119	+	protein_coding	DAZAP1	HGNC:2683	OTTHUMG00000180058.9	ENSG00000071626	26528	9201	-0.25475	8.36169	0.000494146	0.00696822
ENSG00000166123.14	chr16	46884362	46931289	46928	+	protein_coding	GPT2	HGNC:18062	OTTHUMG00000132541.5	ENSG00000166123	84706	6362	-0.263211	6.88626	0.000496806	0.00700031
ENSG00000168758.11	chr2	96859718	96870757	11040	-	protein_coding	SEMA4C	HGNC:10731	OTTHUMG00000130535.4	ENSG00000168758	54910	6264	-0.415318	4.60961	0.000498895	0.0070243
ENSG00000187621.16	chr14	95650498	95679833	29336	+	lncRNA	TCL6	HGNC:13463	OTTHUMG00000149979.2	ENSG00000187621		10742	1.03964	1.27729	0.000501799	0.00705972
ENSG00000138078.16	chr2	44316281	44361862	45582	-	protein_coding	PREPL	HGNC:30228	OTTHUMG00000152791.7	ENSG00000138078	9581	8156	0.276471	6.7622	0.000502196	0.00705985
ENSG00000164889.15	chr7	151057210	151076526	19317	+	protein_coding	SLC4A2	HGNC:11028	OTTHUMG00000158443.5	ENSG00000164889	6522	7570	-0.262669	8.88122	0.00050502	0.00708969
ENSG00000115839.19	chr2	135052289	135176667	124379	+	protein_coding	RAB3GAP1	HGNC:17063	OTTHUMG00000154889.2	ENSG00000115839	22930	20734	0.329705	5.56117	0.000505098	0.00708969
ENSG00000249156.2	chr5	17610496	17611583	1088	+	protein_coding	TAF11L12	HGNC:53855	OTTHUMG00000161851.3	ENSG00000249156	112488739	1088	1.98936	-0.533538	0.000509238	0.00714228
ENSG00000288993.1	chr17	8125831	8126644	814	-	lncRNA	ENSG00000288993			ENSG00000288993		814	-1.44032	0.319481	0.00051136	0.00716653
ENSG00000148773.14	chr10	128096659	128126423	29765	-	protein_coding	MKI67	HGNC:7107	OTTHUMG00000019255.2	ENSG00000148773	4288	12845	-0.345124	8.57947	0.00051614	0.00722795
ENSG00000198912.12	chr1	3889125	3900293	11169	-	protein_coding	C1orf174	HGNC:27915	OTTHUMG00000003739.2	ENSG00000198912	339448	4883	-0.377388	4.88727	0.000517199	0.00723721
ENSG00000010626.15	chr12	6873569	6914241	40673	+	protein_coding	LRRC23	HGNC:19138	OTTHUMG00000156668.5	ENSG00000010626	10233	3052	0.64347	2.82409	0.000518021	0.00724313
ENSG00000140479.18	chr15	101289784	101525202	235419	-	protein_coding	PCSK6	HGNC:8569	OTTHUMG00000172097.12	ENSG00000140479	5046	21740	-0.476901	4.08553	0.000520948	0.00727841
ENSG00000178605.14_PAR_Y	chrY	304529	318796	14268	-	protein_coding	GTPBP6	HGNC:30189	OTTHUMG00000022694.3	ENSG00000178605_PAR_Y	8225	2941	-0.264402	6.79424	0.000521344	0.00727841
ENSG00000034053.15	chr15	28884483	29118315	233833	+	protein_coding	APBA2	HGNC:579	OTTHUMG00000129255.4	ENSG00000034053	321	6869	-0.378185	4.84058	0.000524111	0.00731143
ENSG00000164951.16	chr8	93857807	93926068	68262	+	protein_coding	PDP1	HGNC:9279	OTTHUMG00000164356.5	ENSG00000164951	54704	5604	0.553219	3.43242	0.000525927	0.00733114
ENSG00000177380.14	chr19	49119544	49151026	31483	+	protein_coding	PPFIA3	HGNC:9247	OTTHUMG00000183213.3	ENSG00000177380	8541	6296	0.262708	7.17002	0.000531585	0.00740077
ENSG00000189410.12	chr1	20719731	20732837	13107	-	protein_coding	SH2D5	HGNC:28819	OTTHUMG00000002620.4	ENSG00000189410	400745	4487	-1.53636	-0.0140949	0.000531773	0.00740077
ENSG00000117713.21	chr1	26693236	26782104	88869	+	protein_coding	ARID1A	HGNC:11110	OTTHUMG00000004004.13	ENSG00000117713	8289	15939	-0.285386	8.57795	0.000532632	0.00740077
ENSG00000182796.16	chr12	55829608	55836253	6646	+	transcribed_unitary_pseudogene	TMEM198B	HGNC:43629	OTTHUMG00000154568.5	ENSG00000182796	440104	4384	0.450411	4.21481	0.00053293	0.00740077
ENSG00000143341.12	chr1	185734391	186190949	456559	+	protein_coding	HMCN1	HGNC:19194	OTTHUMG00000059337.4	ENSG00000143341	83872	18739	1.16454	0.962538	0.000532957	0.00740077
ENSG00000168994.14	chr6	3722614	3751713	29100	-	protein_coding	PXDC1	HGNC:21361	OTTHUMG00000014146.2	ENSG00000168994	221749	2161	-0.529925	3.43238	0.000539139	0.00748091
ENSG00000088305.19	chr20	32762385	32809359	46975	+	protein_coding	DNMT3B	HGNC:2979	OTTHUMG00000032226.4	ENSG00000088305	1789	6876	-0.416852	4.12671	0.000541222	0.0075041
ENSG00000278259.5	chr17	36495636	36543435	47800	-	protein_coding	MYO19	HGNC:26234	OTTHUMG00000188437.2	ENSG00000278259	80179	13072	-0.252798	7.07499	0.000542594	0.00751739
ENSG00000132475.10	chr17	75776434	75785893	9460	-	protein_coding	H3-3B	HGNC:4765	OTTHUMG00000179842.3	ENSG00000132475	3021	6134	0.259227	8.69661	0.000545339	0.00754967
ENSG00000139874.6	chr14	38207904	38213067	5164	+	protein_coding	SSTR1	HGNC:11330	OTTHUMG00000140249.4	ENSG00000139874	6751	4390	-0.391689	4.49564	0.00055098	0.00761717
ENSG00000181588.17	chr19	1554672	1568325	13654	-	protein_coding	MEX3D	HGNC:16734	OTTHUMG00000150369.6	ENSG00000181588	399664	3114	-0.333999	5.98683	0.000551052	0.00761717
ENSG00000106025.9	chr7	120787320	120858402	71083	-	protein_coding	TSPAN12	HGNC:21641	OTTHUMG00000156980.6	ENSG00000106025	23554	3309	0.829354	1.94986	0.000552452	0.00763071
ENSG00000056736.10	chr3	53846568	53865794	19227	+	protein_coding	IL17RB	HGNC:18015	OTTHUMG00000158280.3	ENSG00000056736	55540	3044	-0.400714	4.74249	0.00055417	0.00764864
ENSG00000087086.15	chr19	48965309	48966879	1571	+	protein_coding	FTL	HGNC:3999	OTTHUMG00000183332.2	ENSG00000087086	2512	871	0.274138	8.02149	0.000555126	0.00765603
ENSG00000286067.1	chr12	120218070	120222668	4599	+	lncRNA	ENSG00000286067		OTTHUMG00000192705.1	ENSG00000286067		2350	0.968268	1.47339	0.000559631	0.00771231
ENSG00000107554.17	chr10	99875577	100009947	134371	-	protein_coding	DNMBP	HGNC:30373	OTTHUMG00000018897.5	ENSG00000107554	23268	8489	-0.35958	4.99121	0.000560096	0.00771278
ENSG00000237973.1	chr1	631074	632616	1543	+	unprocessed_pseudogene	MTCO1P12	HGNC:52014	OTTHUMG00000002333.2	ENSG00000237973		1543	0.306527	7.27753	0.000560513	0.00771278
ENSG00000134769.23	chr18	34493291	34891844	398554	+	protein_coding	DTNA	HGNC:3057	OTTHUMG00000132309.6	ENSG00000134769	1837	14445	0.385437	4.84693	0.000561115	0.00771523
ENSG00000197702.14	chr11	12377563	12535356	157794	+	protein_coding	PARVA	HGNC:14652	OTTHUMG00000165778.6	ENSG00000197702	55742	12471	0.277171	6.72399	0.00056273	0.00773158
ENSG00000134240.12	chr1	119748002	119768905	20904	-	protein_coding	HMGCS2	HGNC:5008	OTTHUMG00000012101.4	ENSG00000134240	3158	2565	0.627554	3.36589	0.000564613	0.00775161
ENSG00000136231.14	chr7	23310209	23470491	160283	-	protein_coding	IGF2BP3	HGNC:28868	OTTHUMG00000128445.7	ENSG00000136231	10643	8535	-0.309441	5.6074	0.00056674	0.00777478
ENSG00000260948.1	chr1	111431046	111433068	2023	-	lncRNA	ENSG00000260948		OTTHUMG00000176034.1	ENSG00000260948		2023	1.21751	1.0916	0.000567156	0.00777478
ENSG00000163702.21	chr3	9917074	9933630	16557	+	protein_coding	IL17RC	HGNC:18358	OTTHUMG00000128648.43	ENSG00000163702	84818	4535	0.653696	2.74682	0.000569484	0.00780082
ENSG00000235552.6	chr18	6462144	6463030	887	-	transcribed_processed_pseudogene	RPL6P27	HGNC:36133	OTTHUMG00000158161.2	ENSG00000235552		887	0.235029	9.60172	0.000571854	0.00782739
ENSG00000079459.13	chr8	11795573	11839304	43732	+	protein_coding	FDFT1	HGNC:3629	OTTHUMG00000090801.7	ENSG00000079459	2222	5197	-0.241002	9.06024	0.00058137	0.00795166
ENSG00000163785.13	chr3	134065303	134250859	185557	-	protein_coding	RYK	HGNC:10481	OTTHUMG00000159750.4	ENSG00000163785	6259	8162	-0.278786	6.06228	0.000582509	0.00796125
ENSG00000266904.8	chr19	19757366	19776423	19058	-	lncRNA	LINC00663	HGNC:28609	OTTHUMG00000182363.2	ENSG00000266904		4334	1.04238	1.18873	0.000590592	0.00805983
ENSG00000234741.10	chr1	173858559	173868882	10324	-	lncRNA	GAS5	HGNC:16355	OTTHUMG00000037216.7	ENSG00000234741	60674	4932	0.312482	6.89582	0.000590608	0.00805983
ENSG00000133119.13	chr13	33818069	33966558	148490	+	protein_coding	RFC3	HGNC:9971	OTTHUMG00000016715.4	ENSG00000133119	5983	2858	-0.268327	6.49271	0.00059125	0.00806254
ENSG00000050344.9	chr7	26152198	26187137	34940	+	protein_coding	NFE2L3	HGNC:7783	OTTHUMG00000023882.5	ENSG00000050344	9603	4303	-1.16863	0.93512	0.000592372	0.00807179
ENSG00000184675.11	chrX	64185117	64205708	20592	-	protein_coding	AMER1	HGNC:26837	OTTHUMG00000021703.3	ENSG00000184675	139285	8407	-0.496458	3.6713	0.000596431	0.00812101
ENSG00000109927.11	chr11	121101243	121191490	90248	+	protein_coding	TECTA	HGNC:11720	OTTHUMG00000149908.4	ENSG00000109927	7007	8310	2.0458	-0.629049	0.00059818	0.00813873
ENSG00000180828.3	chr8	64580365	64583627	3263	+	protein_coding	BHLHE22	HGNC:11963	OTTHUMG00000164386.2	ENSG00000180828	27319	3263	1.45122	0.225268	0.000604958	0.00822057
ENSG00000250397.2	chr11	856880	859795	2916	-	lncRNA	ENSG00000250397		OTTHUMG00000165720.1	ENSG00000250397		2061	1.62611	0.0358759	0.000605098	0.00822057
ENSG00000137563.13	chr8	63014881	63039407	24527	-	protein_coding	GGH	HGNC:4248	OTTHUMG00000164365.4	ENSG00000137563	8836	10619	-0.273718	6.09741	0.000611007	0.00829465
ENSG00000264734.1	chr17	26989189	26999941	10753	-	lncRNA	ENSG00000264734		OTTHUMG00000179164.1	ENSG00000264734	124903955	720	0.970147	1.68877	0.000617173	0.00837211
ENSG00000163931.17	chr3	53224712	53256052	31341	-	protein_coding	TKT	HGNC:11834	OTTHUMG00000158192.3	ENSG00000163931	7086	9502	-0.246642	8.75256	0.000620951	0.00841707
ENSG00000111670.16	chr12	101745499	101830959	85461	-	protein_coding	GNPTAB	HGNC:29670	OTTHUMG00000170444.3	ENSG00000111670	79158	9774	-0.300473	6.91504	0.000621482	0.00841801
ENSG00000163399.16	chr1	116372668	116410261	37594	+	protein_coding	ATP1A1	HGNC:799	OTTHUMG00000012109.10	ENSG00000163399	476	7277	-0.283145	8.13353	0.000623052	0.00842978
ENSG00000214223.4	chr19	11666069	11667030	962	-	processed_pseudogene	HNRNPA1P10	HGNC:39128	OTTHUMG00000156531.1	ENSG00000214223		962	-0.264838	8.3984	0.000623278	0.00842978
ENSG00000248445.5	chr5	116447547	116508276	60730	+	lncRNA	SEMA6A-AS1	HGNC:51110	OTTHUMG00000162986.1	ENSG00000248445		2829	0.758836	2.04219	0.000625118	0.00844729
ENSG00000110888.19	chr12	30709552	30823302	113751	-	protein_coding	CAPRIN2	HGNC:21259	OTTHUMG00000169185.7	ENSG00000110888	65981	9225	0.535235	4.13095	0.000625502	0.00844729
ENSG00000049323.16	chr2	32946953	33399509	452557	+	protein_coding	LTBP1	HGNC:6714	OTTHUMG00000152118.15	ENSG00000049323	4052	7348	-0.458868	3.73174	0.000631259	0.00851872
ENSG00000176387.7	chr16	67430652	67437553	6902	+	protein_coding	HSD11B2	HGNC:5209	OTTHUMG00000137507.6	ENSG00000176387	3291	2670	0.433301	4.50677	0.000636458	0.00858251
ENSG00000125868.16	chr20	17570075	17609919	39845	+	protein_coding	DSTN	HGNC:15750	OTTHUMG00000031947.10	ENSG00000125868	11034	3639	0.242086	7.9636	0.000637163	0.00858565
ENSG00000144591.20	chr2	219498865	219513898	15034	+	protein_coding	GMPPA	HGNC:22923	OTTHUMG00000058922.23	ENSG00000144591	29926	6874	0.407095	4.48568	0.000644851	0.00868282
ENSG00000261236.8	chr8	144262045	144291438	29394	-	protein_coding	BOP1	HGNC:15519	OTTHUMG00000174603.5	ENSG00000261236	23246	3841	-0.27184	6.813	0.000651466	0.00876539
ENSG00000204386.12	chr6	31857659	31862905	5247	-	protein_coding	NEU1	HGNC:7758	OTTHUMG00000031284.5	ENSG00000204386	4758	4821	0.298264	6.31637	0.000652087	0.00876727
ENSG00000225695.1	chr2	201063089	201064051	963	+	processed_pseudogene	HNRNPA1P35	HGNC:48764	OTTHUMG00000154714.1	ENSG00000225695		963	-0.485323	3.54521	0.000654698	0.00879587
ENSG00000261183.7	chr15	40835808	40844442	8635	-	lncRNA	SPINT1-AS1	HGNC:53162	OTTHUMG00000172899.1	ENSG00000261183		1296	0.589351	3.04409	0.000657696	0.00882411
ENSG00000048028.12	chr11	113797874	113875572	77699	-	protein_coding	USP28	HGNC:12625	OTTHUMG00000168205.3	ENSG00000048028	57646	5793	-0.392926	4.34555	0.00065777	0.00882411
ENSG00000104824.18	chr19	38836370	38852347	15978	-	protein_coding	HNRNPL	HGNC:5045	OTTHUMG00000182612.3	ENSG00000104824	3191	6492	-0.247313	7.74528	0.00066059	0.0088554
ENSG00000066697.15	chr9	100427143	100451734	24592	+	protein_coding	MSANTD3	HGNC:23370	OTTHUMG00000020365.3	ENSG00000066697	91283	3289	-0.449402	3.96792	0.000662454	0.00887386
ENSG00000198406.7	chr3	116645902	116646727	826	-	processed_pseudogene	BZW1P2	HGNC:33954	OTTHUMG00000159328.2	ENSG00000198406		826	0.259276	7.32383	0.000663922	0.00888697
ENSG00000266947.3	chr17	35231450	35242963	11514	-	lncRNA	ENSG00000266947		OTTHUMG00000179857.2	ENSG00000266947		3119	1.42267	0.347093	0.000667549	0.00892896
ENSG00000245864.5	chr5	88676014	88779088	103075	+	lncRNA	MEF2C-AS2	HGNC:53115	OTTHUMG00000162629.3	ENSG00000245864	109729137	4065	1.35951	0.543267	0.000668579	0.00893207
ENSG00000285230.3	chr20	33980679	33994357	13679	-	lncRNA	RALY-AS1	HGNC:50743	OTTHUMG00000032279.3	ENSG00000285230	101926888	10159	1.11867	0.883064	0.000668764	0.00893207
ENSG00000147155.11	chrX	48521799	48528716	6918	+	protein_coding	EBP	HGNC:3133	OTTHUMG00000034482.5	ENSG00000147155	10682	1768	-0.31272	5.91562	0.000670531	0.0089491
ENSG00000237441.10	chr6	33291654	33298942	7289	-	protein_coding	RGL2	HGNC:9769	OTTHUMG00000031072.5	ENSG00000237441	5863	4159	0.333782	5.52044	0.000672548	0.00896944
ENSG00000227268.5	chr10	87859158	87863533	4376	-	protein_coding	KLLN	HGNC:37212	OTTHUMG00000186455.2	ENSG00000227268	100144748	4376	0.931049	1.79711	0.000673776	0.00897924
ENSG00000124181.15	chr20	41136960	41196801	59842	+	protein_coding	PLCG1	HGNC:9065	OTTHUMG00000033082.8	ENSG00000124181	5335	9648	-0.278469	5.99582	0.00067656	0.00899912
ENSG00000073849.16	chr3	186930325	187078553	148229	+	protein_coding	ST6GAL1	HGNC:10860	OTTHUMG00000156500.4	ENSG00000073849	6480	11142	-0.395802	4.51485	0.000676589	0.00899912
ENSG00000169891.18	chrX	16946658	17153272	206615	+	protein_coding	REPS2	HGNC:9963	OTTHUMG00000021199.4	ENSG00000169891	9185	11336	1.85074	-0.444108	0.000676752	0.00899912
ENSG00000153187.21	chr1	244840638	244864560	23923	-	protein_coding	HNRNPU	HGNC:5048	OTTHUMG00000040396.17	ENSG00000153187	3192	22512	-0.263033	9.88772	0.00067749	0.00900236
ENSG00000031823.14	chr19	5916139	5978142	62004	-	protein_coding	RANBP3	HGNC:9850	OTTHUMG00000180636.6	ENSG00000031823	8498	7445	-0.27614	6.01881	0.000681928	0.00905471
ENSG00000204272.13	chrX	56729241	56819179	89939	+	protein_coding	NBDY	HGNC:50713	OTTHUMG00000021676.4	ENSG00000204272	550643	2506	0.309869	5.27748	0.000683683	0.00907139
ENSG00000128165.9	chr22	50481543	50486440	4898	+	protein_coding	ADM2	HGNC:28898	OTTHUMG00000150202.2	ENSG00000128165	79924	4289	-0.277204	6.34431	0.000684688	0.0090781
ENSG00000206127.11	chr15	32441914	32455634	13721	-	protein_coding	GOLGA8O	HGNC:44406	OTTHUMG00000162878.5	ENSG00000206127	728047	5358	1.3305	0.480266	0.00068831	0.00911949
ENSG00000044090.13	chr6	43037617	43053943	16327	-	protein_coding	CUL7	HGNC:21024	OTTHUMG00000014718.2	ENSG00000044090	9820	7873	0.284138	6.03627	0.000689888	0.00913373
ENSG00000113504.21	chr5	1050384	1112063	61680	-	protein_coding	SLC12A7	HGNC:10915	OTTHUMG00000161931.10	ENSG00000113504	10723	6004	-0.280022	6.22558	0.000702088	0.0092885
ENSG00000250903.11	chr6	2245718	2525976	280259	+	lncRNA	GMDS-DT	HGNC:48993	OTTHUMG00000014120.6	ENSG00000250903		28932	1.15228	0.797444	0.000707347	0.00935127
ENSG00000245532.11	chr11	65422774	65445540	22767	+	lncRNA	NEAT1	HGNC:30815	OTTHUMG00000166321.8	ENSG00000245532	283131	22767	0.460825	5.87844	0.000708538	0.00936022
ENSG00000205133.12	chr8	92883532	93017673	134142	-	protein_coding	TRIQK	HGNC:27828	OTTHUMG00000164162.6	ENSG00000205133	286144	6721	0.317698	5.86374	0.000715888	0.00945044
ENSG00000259581.3	chr15	76258986	76261690	2705	-	processed_pseudogene	TYRO3P	HGNC:12447	OTTHUMG00000172619.3	ENSG00000259581		2705	-2.11684	-0.434703	0.000717029	0.00945865
ENSG00000183148.9	chr9	40223397	40292345	68949	+	transcribed_unprocessed_pseudogene	ANKRD20A2P	HGNC:31979	OTTHUMG00000058641.4	ENSG00000183148		4194	-2.00092	-1.0265	0.000720493	0.00949603
ENSG00000135686.13	chr16	84648511	84667686	19176	+	protein_coding	KLHL36	HGNC:17844	OTTHUMG00000137642.4	ENSG00000135686	79786	10009	0.369553	4.72274	0.000720907	0.00949603
ENSG00000110723.12	chr11	108505435	108593768	88334	-	protein_coding	EXPH5	HGNC:30578	OTTHUMG00000166536.6	ENSG00000110723	23086	10944	-0.373897	4.81932	0.000722134	0.00950151
ENSG00000184012.14	chr21	41464300	41531116	66817	-	protein_coding	TMPRSS2	HGNC:11876	OTTHUMG00000086762.7	ENSG00000184012	7113	6589	-0.408865	4.48939	0.000722666	0.00950151
ENSG00000025770.19	chr22	50508224	50524780	16557	+	protein_coding	NCAPH2	HGNC:25071	OTTHUMG00000150205.7	ENSG00000025770	29781	4459	-0.304466	6.02094	0.00072289	0.00950151
ENSG00000274211.6	chr17	38351844	38405593	53750	+	protein_coding	SOCS7	HGNC:29846	OTTHUMG00000188546.4	ENSG00000274211	30837	9005	-0.292467	6.40855	0.000725538	0.00952943
ENSG00000079950.14	chr6	132445867	132513198	67332	-	protein_coding	STX7	HGNC:11442	OTTHUMG00000015577.3	ENSG00000079950	8417	16387	0.364149	4.95974	0.00073805	0.00968677
ENSG00000099219.15	chr9	5749832	5879537	129706	-	protein_coding	ERMP1	HGNC:23703	OTTHUMG00000019508.6	ENSG00000099219	79956	15257	-0.339245	5.76333	0.000739047	0.00969286
ENSG00000132855.5	chr1	62597520	62606313	8794	+	protein_coding	ANGPTL3	HGNC:491	OTTHUMG00000009146.3	ENSG00000132855	27329	3371	-1.11216	1.07862	0.000741038	0.00971198
ENSG00000197714.9	chr19	57280051	57294069	14019	+	protein_coding	ZNF460	HGNC:21628	OTTHUMG00000183222.3	ENSG00000197714	10794	4005	-0.463177	4.0323	0.000752107	0.00984995
ENSG00000159086.15	chr21	32733899	32771792	37894	-	protein_coding	PAXBP1	HGNC:13579	OTTHUMG00000064980.9	ENSG00000159086	94104	7146	0.322174	6.43811	0.000752872	0.00985288
ENSG00000157193.18	chr1	53242364	53328469	86106	-	protein_coding	LRP8	HGNC:6700	OTTHUMG00000008924.46	ENSG00000157193	7804	19668	-0.319537	5.1667	0.000758272	0.00991641
ENSG00000122378.14	chr10	80407829	80437115	29287	+	protein_coding	PRXL2A	HGNC:28651	OTTHUMG00000018614.4	ENSG00000122378	84293	6520	-0.292321	6.3251	0.000765771	0.0100073
ENSG00000183763.9	chr3	49828601	49856574	27974	-	protein_coding	TRAIP	HGNC:30764	OTTHUMG00000158269.4	ENSG00000183763	10293	3261	-0.444041	4.04232	0.000766587	0.0100108
ENSG00000266028.8	chr1	206203346	206464436	261091	+	protein_coding	SRGAP2	HGNC:19751	OTTHUMG00000184381.5	ENSG00000266028	23380	15609	-0.285446	5.80647	0.000772053	0.0100749
ENSG00000147041.12	chrX	38006553	38128819	122267	+	protein_coding	SYTL5	HGNC:15589	OTTHUMG00000033176.2	ENSG00000147041	94122	4820	0.451215	3.92449	0.000772793	0.0100773
ENSG00000177565.19	chr3	177019340	177228000	208661	-	protein_coding	TBL1XR1	HGNC:29529	OTTHUMG00000157140.29	ENSG00000177565	79718	11705	-0.251384	7.47359	0.000773941	0.0100851
ENSG00000196247.13	chr7	64666099	64711577	45479	+	protein_coding	ZNF107	HGNC:12887	OTTHUMG00000129433.3	ENSG00000196247	51427	11314	-0.310279	5.90808	0.000774673	0.010086
ENSG00000134602.16	chrX	132023302	132075943	52642	+	protein_coding	STK26	HGNC:18174	OTTHUMG00000022420.3	ENSG00000134602	51765	3317	0.264762	6.43756	0.000775122	0.010086
ENSG00000176222.9	chr19	43872365	43901385	29021	-	protein_coding	ZNF404	HGNC:19417	OTTHUMG00000182206.2	ENSG00000176222	342908	2477	2.14132	-0.95968	0.00077751	0.0101098
ENSG00000167964.13	chr16	2140803	2154165	13363	+	protein_coding	RAB26	HGNC:14259	OTTHUMG00000128829.4	ENSG00000167964	25837	2488	-0.469551	4.01843	0.000782247	0.0101642
ENSG00000135821.19	chr1	182378098	182392206	14109	-	protein_coding	GLUL	HGNC:4341	OTTHUMG00000037407.3	ENSG00000135821	2752	12638	-0.271238	6.34162	0.000784242	0.0101828
ENSG00000233695.2	chr13	113815630	113845744	30115	+	lncRNA	GAS6-AS1	HGNC:39826	OTTHUMG00000017396.2	ENSG00000233695		7169	0.328366	5.85095	0.00078511	0.0101868
ENSG00000146263.12	chr6	97142161	97283217	141057	-	protein_coding	MMS22L	HGNC:21475	OTTHUMG00000015248.4	ENSG00000146263	253714	21793	-0.291226	6.35417	0.000786419	0.0101965
ENSG00000108179.14	chr10	79347469	79355334	7866	+	protein_coding	PPIF	HGNC:9259	OTTHUMG00000018562.5	ENSG00000108179	10105	2671	-0.249455	7.38243	0.000787518	0.0102035
ENSG00000109205.17	chr4	70195725	70204576	8852	+	protein_coding	ODAM	HGNC:26043	OTTHUMG00000129406.4	ENSG00000109205	54959	1631	0.861533	1.81876	0.000788913	0.0102143
ENSG00000168461.13	chr18	9708275	9862551	154277	+	protein_coding	RAB31	HGNC:9771	OTTHUMG00000178513.5	ENSG00000168461	11031	5476	0.865826	1.83145	0.000792755	0.0102568
ENSG00000130707.18	chr9	130444961	130501274	56314	+	protein_coding	ASS1	HGNC:758	OTTHUMG00000020806.5	ENSG00000130707	445	3018	0.810613	1.98767	0.000796086	0.0102925
ENSG00000040275.17	chr5	169583636	169604778	21143	+	protein_coding	SPDL1	HGNC:26010	OTTHUMG00000130438.7	ENSG00000040275	54908	4775	-0.277833	5.87562	0.000797568	0.0103044
ENSG00000185361.9	chr19	4639516	4655568	16053	+	protein_coding	TNFAIP8L1	HGNC:28279	OTTHUMG00000182013.2	ENSG00000185361	126282	6669	-0.537125	3.29404	0.000799139	0.0103173
ENSG00000111554.15	chr12	68272443	68332381	59939	-	protein_coding	MDM1	HGNC:29917	OTTHUMG00000169136.3	ENSG00000111554	56890	6551	-0.282469	5.84443	0.000804707	0.0103819
ENSG00000159184.8	chr17	48724763	48728750	3988	-	protein_coding	HOXB13	HGNC:5112	OTTHUMG00000159900.3	ENSG00000159184	10481	3039	-0.2322	8.07875	0.000806144	0.0103851
ENSG00000285437.2	chr7	102562133	102572583	10451	-	protein_coding	POLR2J3	HGNC:33853	OTTHUMG00000192387.1	ENSG00000285437	548644	6795	-0.513331	4.10032	0.00080656	0.0103851
ENSG00000117155.17	chr1	84643706	84690803	47098	-	protein_coding	SSX2IP	HGNC:16509	OTTHUMG00000009926.6	ENSG00000117155	117178	8563	-0.262201	6.363	0.000807239	0.0103851
ENSG00000130695.16	chr1	26234200	26278808	44609	+	protein_coding	CEP85	HGNC:25309	OTTHUMG00000003380.6	ENSG00000130695	64793	5145	-0.320084	5.68848	0.000808182	0.0103851
ENSG00000138942.17	chr22	31160182	31207019	46838	+	protein_coding	RNF185	HGNC:26783	OTTHUMG00000151253.4	ENSG00000138942	91445	3447	-0.25884	6.85033	0.000808249	0.0103851
ENSG00000068489.13	chr17	59155732	59206709	50978	+	protein_coding	PRR11	HGNC:25619	OTTHUMG00000179362.3	ENSG00000068489	55771	6743	-0.329145	5.50274	0.000808797	0.0103851
ENSG00000146285.14	chr6	107702154	107824317	122164	-	protein_coding	SCML4	HGNC:21397	OTTHUMG00000015313.6	ENSG00000146285	256380	9066	-1.74803	-0.299394	0.000808953	0.0103851
ENSG00000095397.17	chr9	114402080	114505473	103394	-	protein_coding	WHRN	HGNC:16361	OTTHUMG00000020539.6	ENSG00000095397	25861	6362	0.812457	1.79149	0.000814321	0.0104466
ENSG00000183773.16	chr22	20965108	20981360	16253	+	protein_coding	AIFM3	HGNC:26398	OTTHUMG00000150804.6	ENSG00000183773	150209	5260	0.491531	3.48351	0.000816042	0.0104613
ENSG00000171960.12	chr1	42658335	42676758	18424	+	protein_coding	PPIH	HGNC:14651	OTTHUMG00000007520.7	ENSG00000171960	10465	5095	-0.341196	5.35211	0.00081664	0.0104616
ENSG00000265843.3	chr18	77970637	77993731	23095	-	lncRNA	LINC01029	HGNC:49015	OTTHUMG00000179393.14	ENSG00000265843		4449	0.351534	4.745	0.000817888	0.0104702
ENSG00000128536.16	chr7	105876796	106036432	159637	+	protein_coding	CDHR3	HGNC:26308	OTTHUMG00000157520.3	ENSG00000128536	222256	9726	-0.863966	1.54134	0.000820726	0.0104933
ENSG00000080493.19	chr4	71062667	71572087	509421	+	protein_coding	SLC4A4	HGNC:11030	OTTHUMG00000129907.7	ENSG00000080493	8671	9331	-0.557862	2.98557	0.000820844	0.0104933
ENSG00000137822.13	chr15	43369221	43409771	40551	+	protein_coding	TUBGCP4	HGNC:16691	OTTHUMG00000176647.3	ENSG00000137822	27229	11171	-0.2946	6.25405	0.000822036	0.0105012
ENSG00000164754.16	chr8	116845934	116874776	28843	-	protein_coding	RAD21	HGNC:9811	OTTHUMG00000164959.4	ENSG00000164754	5885	14382	-0.244857	8.71035	0.000824835	0.0105295
ENSG00000181085.15	chr8	143716340	143722458	6119	+	protein_coding	MAPK15	HGNC:24667	OTTHUMG00000146450.4	ENSG00000181085	225689	2975	-0.495679	4.28394	0.000826179	0.0105324
ENSG00000204128.6	chr2	231037523	231049719	12197	+	protein_coding	C2orf72	HGNC:27418	OTTHUMG00000153996.3	ENSG00000204128	257407	3818	-0.520602	3.67054	0.000826221	0.0105324
ENSG00000133315.12	chr11	63998558	64166113	167556	-	protein_coding	MACROD1	HGNC:29598	OTTHUMG00000167843.3	ENSG00000133315	28992	2096	-0.359632	5.22936	0.000827275	0.0105385
ENSG00000186567.14	chr19	44662278	44684359	22082	+	protein_coding	CEACAM19	HGNC:31951	OTTHUMG00000151528.6	ENSG00000186567	56971	5173	1.32077	0.8103	0.00083011	0.0105672
ENSG00000172890.13	chr11	71453109	71524107	70999	+	protein_coding	NADSYN1	HGNC:29832	OTTHUMG00000167375.4	ENSG00000172890	55191	16263	0.345976	5.51098	0.000836548	0.0106364
ENSG00000131351.15	chr19	17049729	17075625	25897	-	protein_coding	HAUS8	HGNC:30532	OTTHUMG00000182672.2	ENSG00000131351	93323	5533	-0.408484	4.65605	0.000837188	0.0106364
ENSG00000110911.17	chr12	50979401	51028566	49166	-	protein_coding	SLC11A2	HGNC:10908	OTTHUMG00000169493.10	ENSG00000110911	4891	9888	-0.244473	7.12248	0.000837308	0.0106364
ENSG00000181555.22	chr3	47016428	47164113	147686	-	protein_coding	SETD2	HGNC:18420	OTTHUMG00000133514.5	ENSG00000181555	29072	14308	-0.266715	6.43391	0.000837882	0.0106364
ENSG00000125637.16	chr2	113157325	113209396	52072	+	protein_coding	PSD4	HGNC:19096	OTTHUMG00000153339.4	ENSG00000125637	23550	13442	0.252708	6.77857	0.000842444	0.0106868
ENSG00000272899.4	chr7	128866330	128872047	5718	+	protein_coding	ATP6V1FNB	HGNC:52392	OTTHUMG00000158367.4	ENSG00000272899	100130705	3883	0.866666	1.95024	0.000843624	0.0106943
ENSG00000279080.1	chr22	38130216	38150612	20397	+	lncRNA	ENSG00000279080		OTTHUMG00000189202.1	ENSG00000279080		20397	1.19035	0.684219	0.00084507	0.0107052
ENSG00000258947.8	chr16	89921392	89938761	17370	+	protein_coding	TUBB3	HGNC:20772	OTTHUMG00000138985.4	ENSG00000258947	10381	7421	0.716834	2.36006	0.000849286	0.0107442
ENSG00000171388.12	chrX	129645259	129654956	9698	-	protein_coding	APLN	HGNC:16665	OTTHUMG00000022371.3	ENSG00000171388	8862	3224	0.245202	10.3271	0.000849393	0.0107442
ENSG00000117600.14	chr1	99264292	99309590	45299	+	protein_coding	PLPPR4	HGNC:23496	OTTHUMG00000010763.2	ENSG00000117600	9890	5201	0.738259	2.53987	0.000850115	0.0107442
ENSG00000262681.2	chr17	19719059	19722428	3370	+	lncRNA	ENSG00000262681		OTTHUMG00000178220.2	ENSG00000262681		3370	1.79301	-0.590514	0.000850509	0.0107442
ENSG00000108219.16	chr10	80454265	80533124	78860	+	protein_coding	TSPAN14	HGNC:23303	OTTHUMG00000018615.5	ENSG00000108219	81619	17790	-0.278452	5.87353	0.000851457	0.0107487
ENSG00000144401.14	chr2	207580631	207625928	45298	-	protein_coding	METTL21A	HGNC:30476	OTTHUMG00000132934.4	ENSG00000144401	151194	4511	-0.370013	4.49145	0.000858225	0.0108266
ENSG00000111879.20	chr6	118959763	119149387	189625	-	protein_coding	FAM184A	HGNC:20991	OTTHUMG00000015471.8	ENSG00000111879	79632	7712	-0.540088	3.25611	0.000862057	0.0108674
ENSG00000103995.14	chr15	48712928	48811146	98219	-	protein_coding	CEP152	HGNC:29298	OTTHUMG00000172219.3	ENSG00000103995	22995	8165	-0.35333	4.96102	0.000865422	0.0109023
ENSG00000082781.12	chr3	124761948	124901418	139471	-	protein_coding	ITGB5	HGNC:6160	OTTHUMG00000159432.10	ENSG00000082781	3693	6515	-0.254096	7.3682	0.000867104	0.0109151
ENSG00000185420.19	chr1	245749342	246507312	757971	-	protein_coding	SMYD3	HGNC:15513	OTTHUMG00000040508.8	ENSG00000185420	64754	5866	-0.430668	4.08241	0.000867637	0.0109151
ENSG00000188848.17	chr4	42110853	42152878	42026	-	protein_coding	BEND4	HGNC:23815	OTTHUMG00000160531.5	ENSG00000188848	389206	8850	-0.834343	1.75535	0.00086909	0.0109231
ENSG00000112796.10	chr6	46159185	46170980	11796	-	protein_coding	ENPP5	HGNC:13717	OTTHUMG00000014781.3	ENSG00000112796	59084	4275	0.466608	3.74673	0.000869473	0.0109231
ENSG00000221821.4	chr6	42890265	42890821	557	-	protein_coding	C6orf226	HGNC:34431	OTTHUMG00000156926.2	ENSG00000221821	441150	557	0.654831	3.14274	0.000870398	0.0109232
ENSG00000237765.8	chr4	15681662	15690447	8786	+	protein_coding	FAM200B	HGNC:27740	OTTHUMG00000160279.4	ENSG00000237765	285550	4766	0.38591	4.49985	0.000870684	0.0109232
ENSG00000125835.20	chr20	2461634	2470853	9220	-	protein_coding	SNRPB	HGNC:11153	OTTHUMG00000031694.4	ENSG00000125835	6628	5153	-0.246307	7.60721	0.000873605	0.0109523
ENSG00000233483.4	chr17	45245186	45251129	5944	-	transcribed_unitary_pseudogene	EFCAB15P	HGNC:55140	OTTHUMG00000180198.3	ENSG00000233483		1660	1.53591	0.507221	0.000876162	0.0109768
ENSG00000225953.5	chr2	199457689	199476935	19247	+	lncRNA	SATB2-AS1	HGNC:26490	OTTHUMG00000154470.3	ENSG00000225953	150538	6099	0.675279	2.44194	0.000880875	0.0110282
ENSG00000108106.14	chr19	55399745	55407788	8044	-	protein_coding	UBE2S	HGNC:17895	OTTHUMG00000180811.5	ENSG00000108106	27338	2799	-0.280486	7.85044	0.000886719	0.0110894
ENSG00000213676.13	chr6	32115264	32128253	12990	-	protein_coding	ATF6B	HGNC:2349	OTTHUMG00000192589.4	ENSG00000213676	1388	3629	-0.337352	4.91049	0.000887158	0.0110894
ENSG00000151239.14	chr12	43793723	43806328	12606	-	protein_coding	TWF1	HGNC:9620	OTTHUMG00000169426.3	ENSG00000151239	5756	3885	0.232353	7.73481	0.000887592	0.0110894
ENSG00000080608.10	chr9	2720469	2844095	123627	-	protein_coding	PUM3	HGNC:29676	OTTHUMG00000019450.5	ENSG00000080608	9933	2573	-0.261587	6.31355	0.00088894	0.0110977
ENSG00000140948.13	chr16	87406246	87493024	86779	-	protein_coding	ZCCHC14	HGNC:24134	OTTHUMG00000137655.4	ENSG00000140948	23174	8369	-0.280766	6.05429	0.000889957	0.0110977
ENSG00000243364.8	chr1	155063737	155069553	5817	+	protein_coding	EFNA4	HGNC:3224	OTTHUMG00000035309.4	ENSG00000243364	1945	1257	-0.430546	3.97004	0.000890872	0.0110977
ENSG00000182986.15	chr19	52860851	52897693	36843	-	protein_coding	ZNF320	HGNC:13842	OTTHUMG00000182797.5	ENSG00000182986	162967	11302	0.301688	5.61867	0.000890975	0.0110977
ENSG00000117758.14	chr1	27773219	27824443	51225	+	protein_coding	STX12	HGNC:11430	OTTHUMG00000003730.3	ENSG00000117758	23673	3801	0.295939	5.74164	0.000891306	0.0110977
ENSG00000116133.13	chr1	54849627	54887195	37569	-	protein_coding	DHCR24	HGNC:2859	OTTHUMG00000009989.17	ENSG00000116133	1718	6214	-0.245091	8.48378	0.000897404	0.011166
ENSG00000117595.13	chr1	209785617	209806175	20559	-	protein_coding	IRF6	HGNC:6121	OTTHUMG00000036521.4	ENSG00000117595	3664	5106	0.423724	4.12438	0.00089906	0.011179
ENSG00000258102.5	chr12	116548105	116576606	28502	+	protein_coding	MAP1LC3B2	HGNC:34390	OTTHUMG00000171525.4	ENSG00000258102	643246	1925	0.372466	4.5115	0.000901672	0.0112038
ENSG00000110074.12	chr11	126269024	126278131	9108	+	protein_coding	FOXRED1	HGNC:26927	OTTHUMG00000165827.2	ENSG00000110074	55572	7666	-0.250872	7.91319	0.000906707	0.0112586
ENSG00000091317.8	chr3	32481312	32502852	21541	-	protein_coding	CMTM6	HGNC:19177	OTTHUMG00000130747.3	ENSG00000091317	54918	3857	0.263868	6.91585	0.000914843	0.0113519
ENSG00000035499.13	chr5	60596912	60700190	103279	-	protein_coding	DEPDC1B	HGNC:24902	OTTHUMG00000097083.4	ENSG00000035499	55789	3806	-0.309431	5.31478	0.000920812	0.0114007
ENSG00000111229.16	chr12	110434823	110450422	15600	-	protein_coding	ARPC3	HGNC:706	OTTHUMG00000134333.5	ENSG00000111229	10094	3027	0.307906	5.88242	0.000921065	0.0114007
ENSG00000242028.8	chr15	43796142	43804427	8286	+	protein_coding	HYPK	HGNC:18418	OTTHUMG00000060146.8	ENSG00000242028	25764	7777	0.876209	2.00303	0.000921723	0.0114007
ENSG00000106397.12	chr7	101205977	101218420	12444	-	protein_coding	PLOD3	HGNC:9083	OTTHUMG00000157111.5	ENSG00000106397	8985	5671	-0.239244	7.45227	0.000921756	0.0114007
ENSG00000272405.1	chr1	156641666	156644887	3222	-	lncRNA	ENSG00000272405		OTTHUMG00000185554.1	ENSG00000272405		3222	1.51188	0.428859	0.000922057	0.0114007
ENSG00000197744.5	chr5	118973796	118974122	327	+	processed_pseudogene	PTMAP2	HGNC:9625	OTTHUMG00000162960.1	ENSG00000197744		327	-0.22897	9.30668	0.000922538	0.0114007
ENSG00000139438.6	chr12	109713825	109770495	56671	+	protein_coding	FAM222A	HGNC:25915	OTTHUMG00000169260.2	ENSG00000139438	84915	4113	-0.36154	5.59196	0.000924516	0.0114174
ENSG00000117877.11	chr19	45406644	45410737	4094	+	protein_coding	POLR1G	HGNC:24219	OTTHUMG00000182120.2	ENSG00000117877	10849	3197	-0.281594	6.59071	0.000928782	0.011456
ENSG00000268798.1	chr19	1440839	1441938	1100	+	lncRNA	ENSG00000268798		OTTHUMG00000180070.4	ENSG00000268798		1100	1.31519	0.61083	0.0009289	0.011456
ENSG00000174371.17	chr1	241847967	241895148	47182	+	protein_coding	EXO1	HGNC:3511	OTTHUMG00000039965.9	ENSG00000174371	9156	4137	-0.270329	5.95155	0.000932994	0.0114987
ENSG00000108946.16	chr17	68511780	68551319	39540	+	protein_coding	PRKAR1A	HGNC:9388	OTTHUMG00000180128.5	ENSG00000108946	5573	12585	0.248291	7.71864	0.000935747	0.0115248
ENSG00000132382.15	chr17	4538897	4555386	16490	-	protein_coding	MYBBP1A	HGNC:7546	OTTHUMG00000090747.3	ENSG00000132382	10514	5958	-0.269403	7.13337	0.000937607	0.0115399
ENSG00000225521.1	chr2	241015599	241064116	48518	-	lncRNA	SNED1-AS1	HGNC:41060	OTTHUMG00000151792.2	ENSG00000225521		559	1.61571	-0.163208	0.000942774	0.0115957
ENSG00000242396.2	chr1	54886812	54974458	87647	+	lncRNA	ENSG00000242396		OTTHUMG00000009990.1	ENSG00000242396		1449	-0.667	2.334	0.000943897	0.0116016
ENSG00000287782.1	chr9	125426169	125438509	12341	+	lncRNA	ENSG00000287782		OTTHUMG00000193928.1	ENSG00000287782		954	1.07089	1.00324	0.000944873	0.0116058
ENSG00000114473.14	chr3	197889077	197960142	71066	-	protein_coding	IQCG	HGNC:25251	OTTHUMG00000155408.3	ENSG00000114473	84223	7468	0.49922	3.52017	0.000946259	0.011615
ENSG00000175938.7	chr16	30949068	30956461	7394	+	protein_coding	ORAI3	HGNC:28185	OTTHUMG00000176768.50	ENSG00000175938	93129	2641	0.616445	2.80017	0.000955001	0.0117046
ENSG00000229375.1	chr13	19015487	19019336	3850	-	unprocessed_pseudogene	USP24P1	HGNC:42014	OTTHUMG00000016474.1	ENSG00000229375		779	0.860243	1.67623	0.00095501	0.0117046
ENSG00000113369.9	chr5	91368631	91383317	14687	-	protein_coding	ARRDC3	HGNC:29263	OTTHUMG00000162616.3	ENSG00000113369	57561	4985	0.404641	4.46953	0.000955493	0.0117046
ENSG00000274290.3	chr6	26172059	26184655	12597	+	protein_coding	H2BC6	HGNC:4753	OTTHUMG00000014427.2	ENSG00000274290	8344	2585	1.21364	0.693935	0.000957244	0.0117182
ENSG00000137776.17	chr15	58879050	58933679	54630	-	protein_coding	SLTM	HGNC:20709	OTTHUMG00000074033.5	ENSG00000137776	79811	8178	-0.251914	6.66312	0.000958999	0.0117318
ENSG00000118007.13	chr3	136336236	136752403	416168	-	protein_coding	STAG1	HGNC:11354	OTTHUMG00000159798.5	ENSG00000118007	10274	7843	-0.257588	6.79553	0.000962969	0.0117724
ENSG00000105372.8	chr19	41860255	41872925	12671	+	protein_coding	RPS19	HGNC:10402	OTTHUMG00000182676.6	ENSG00000105372	6223	3461	0.249539	9.73499	0.000963911	0.011776
ENSG00000236801.1	chr9	70217195	70217668	474	+	processed_pseudogene	RPL24P8	HGNC:36409	OTTHUMG00000019989.1	ENSG00000236801		474	0.301761	6.44021	0.000966017	0.0117938
ENSG00000215808.4	chr1	238476542	238486060	9519	-	lncRNA	LINC01139	HGNC:27924	OTTHUMG00000039532.4	ENSG00000215808	339535	5965	0.575454	2.9863	0.000967259	0.0118011
ENSG00000291054.1	chrX	136909369	137069407	160039	+	lncRNA	ENSG00000291054			ENSG00000291054		4543	-1.39178	0.781853	0.000969545	0.011821
ENSG00000137364.5	chr6	18128311	18155077	26767	-	protein_coding	TPMT	HGNC:12014	OTTHUMG00000014317.2	ENSG00000137364	7172	3184	0.314887	5.50047	0.000977464	0.0119096
ENSG00000085982.16	chr2	233475526	233566782	91257	-	protein_coding	USP40	HGNC:20069	OTTHUMG00000153199.6	ENSG00000085982	55230	9349	0.279162	5.8958	0.000979794	0.0119287
ENSG00000067992.17	chrX	24465244	24550466	85223	+	protein_coding	PDK3	HGNC:8811	OTTHUMG00000021269.5	ENSG00000067992	5165	17456	-0.349683	5.508	0.000980342	0.0119287
ENSG00000288558.3	chr7	107563971	107623317	59347	+	protein_coding	DUS4L-BCAP29	HGNC:54422	OTTHUMG00000195970.2	ENSG00000288558	115253422	7268	0.489207	3.73306	0.000986632	0.0119972
ENSG00000176444.19	chr1	155262868	155278491	15624	-	protein_coding	CLK2	HGNC:2069	OTTHUMG00000035873.3	ENSG00000176444	1196	3658	0.293662	6.22188	0.000988005	0.0119997
ENSG00000261609.8	chr16	81314944	81390809	75866	+	protein_coding	GAN	HGNC:4137	OTTHUMG00000137627.7	ENSG00000261609	8139	15699	-0.345001	4.9081	0.000988657	0.0119997
ENSG00000148680.16	chr10	90740823	90858039	117217	-	protein_coding	HTR7	HGNC:5302	OTTHUMG00000018732.2	ENSG00000148680	3363	3472	1.44847	0.0505281	0.000988816	0.0119997
ENSG00000042286.15	chr10	70098223	70132934	34712	-	protein_coding	AIFM2	HGNC:21411	OTTHUMG00000018398.3	ENSG00000042286	84883	5135	0.838119	1.94681	0.000991451	0.0120237
ENSG00000126803.10	chr14	64535905	64546173	10269	+	protein_coding	HSPA2	HGNC:5235	OTTHUMG00000141311.4	ENSG00000126803	3306	5504	0.369619	5.00711	0.000993455	0.0120399
ENSG00000130589.16	chr20	63558086	63574239	16154	-	protein_coding	HELZ2	HGNC:30021	OTTHUMG00000032969.3	ENSG00000130589	85441	12066	0.295157	6.07201	0.000997211	0.0120774
ENSG00000133026.14	chr17	8474207	8631376	157170	-	protein_coding	MYH10	HGNC:7568	OTTHUMG00000108195.4	ENSG00000133026	4628	32700	-0.30664	6.08793	0.00100009	0.0121042
ENSG00000213742.8	chr20	25624045	25689032	64988	+	lncRNA	ZNF337-AS1	HGNC:40759	OTTHUMG00000032129.2	ENSG00000213742	102724826	5991	0.467255	3.61736	0.00100095	0.0121061
ENSG00000198720.13	chr17	29589769	29614761	24993	+	protein_coding	ANKRD13B	HGNC:26363	OTTHUMG00000132731.8	ENSG00000198720	124930	4307	-0.263554	6.26635	0.00100157	0.0121061
ENSG00000163808.17	chr3	44761721	44873376	111656	+	protein_coding	KIF15	HGNC:17273	OTTHUMG00000156307.8	ENSG00000163808	56992	5281	-0.318677	5.72658	0.00100251	0.0121093
ENSG00000065268.11	chr19	984332	998438	14107	+	protein_coding	WDR18	HGNC:17956	OTTHUMG00000181903.9	ENSG00000065268	57418	2283	-0.28258	5.99792	0.00100353	0.0121136
ENSG00000161677.12	chr19	50505998	50511220	5223	-	protein_coding	JOSD2	HGNC:28853	OTTHUMG00000183062.2	ENSG00000161677	126119	1381	-0.572517	3.41405	0.00101301	0.0122199
ENSG00000291129.1	chr1	39522280	39559698	37419	-	lncRNA	PPIEL			ENSG00000291129	728448	6081	0.635815	3.32063	0.00101877	0.0122813
ENSG00000148814.18	chr10	132332154	132381508	49355	+	protein_coding	LRRC27	HGNC:29346	OTTHUMG00000019284.5	ENSG00000148814	80313	11500	0.683904	2.33556	0.0010212	0.0123025
ENSG00000149136.9	chr11	57325986	57335892	9907	-	protein_coding	SSRP1	HGNC:11327	OTTHUMG00000167024.5	ENSG00000149136	6749	6337	-0.234647	8.65815	0.001024	0.0123279
ENSG00000010803.17	chr1	41027202	41242306	215105	-	protein_coding	SCMH1	HGNC:19003	OTTHUMG00000005720.3	ENSG00000010803	22955	4602	-0.280455	5.72379	0.00102499	0.0123317
ENSG00000164953.17	chr8	93754844	93819234	64391	+	protein_coding	TMEM67	HGNC:28396	OTTHUMG00000153119.6	ENSG00000164953	91147	11732	0.458291	3.78268	0.00103285	0.0124177
ENSG00000159423.17	chr1	18871430	18902724	31295	-	protein_coding	ALDH4A1	HGNC:406	OTTHUMG00000002443.7	ENSG00000159423	8659	3632	0.290614	6.11588	0.0010335	0.0124177
ENSG00000100592.16	chr14	59188646	59371405	182760	+	protein_coding	DAAM1	HGNC:18142	OTTHUMG00000140326.3	ENSG00000100592	23002	10712	0.274039	6.03434	0.00103674	0.0124484
ENSG00000137575.12	chr8	58552924	58582859	29936	+	protein_coding	SDCBP	HGNC:10662	OTTHUMG00000164303.3	ENSG00000137575	6386	4777	0.25595	6.28047	0.00103792	0.0124544
ENSG00000076604.16	chr17	28744011	28750956	6946	+	protein_coding	TRAF4	HGNC:12034	OTTHUMG00000132677.8	ENSG00000076604	9618	4567	-0.241948	7.46031	0.00104174	0.0124883
ENSG00000144891.19	chr3	148697784	148743008	45225	+	protein_coding	AGTR1	HGNC:336	OTTHUMG00000159503.1	ENSG00000144891	185	3478	1.36409	0.875024	0.00104212	0.0124883
ENSG00000290782.1	chr10	87817928	87845612	27685	+	lncRNA	CFL1P1			ENSG00000290782	142913	2695	1.77441	-0.345148	0.00104886	0.0125607
ENSG00000161800.13	chr12	49976923	50033136	56214	-	protein_coding	RACGAP1	HGNC:9804	OTTHUMG00000169811.7	ENSG00000161800	29127	4487	-0.303676	7.22942	0.00105181	0.0125878
ENSG00000291295.1	chr12	49293252	49293997	746	+	lncRNA	ENSG00000291295		OTTHUMG00000167140.8	ENSG00000291295		564	1.6689	-0.218897	0.00105281	0.0125915
ENSG00000186716.21	chr22	23179704	23318037	138334	+	protein_coding	BCR	HGNC:1014	OTTHUMG00000150655.5	ENSG00000186716	613	12234	-0.293094	6.16075	0.00106029	0.0126642
ENSG00000100605.17	chr14	92936914	93116320	179407	-	protein_coding	ITPK1	HGNC:6177	OTTHUMG00000171226.5	ENSG00000100605	3705	6790	-0.242936	6.78607	0.00106042	0.0126642
ENSG00000172840.7	chr16	66878589	66895754	17166	+	protein_coding	PDP2	HGNC:30263	OTTHUMG00000137512.9	ENSG00000172840	57546	8215	-0.270768	6.16208	0.00106098	0.0126642
ENSG00000163597.17	chr17	76557727	76670985	113259	+	lncRNA	SNHG16	HGNC:44352	OTTHUMG00000132201.6	ENSG00000163597	100507246	5776	-0.337971	6.13094	0.00106242	0.0126731
ENSG00000115902.11	chr2	64988477	65023865	35389	+	protein_coding	SLC1A4	HGNC:10942	OTTHUMG00000129537.4	ENSG00000115902	6509	6941	-0.295022	5.73852	0.00106542	0.0127006
ENSG00000114942.14	chr2	206159585	206162928	3344	+	protein_coding	EEF1B2	HGNC:3208	OTTHUMG00000132891.4	ENSG00000114942	1933	1915	-0.294033	6.4755	0.00106634	0.0127032
ENSG00000196683.12	chr7	22812628	22822849	10222	-	protein_coding	TOMM7	HGNC:21648	OTTHUMG00000094805.3	ENSG00000196683	54543	1732	0.273773	7.28903	0.00106823	0.0127174
ENSG00000128283.7	chr22	37560480	37569405	8926	+	protein_coding	CDC42EP1	HGNC:17014	OTTHUMG00000150591.6	ENSG00000128283	11135	2540	-0.366705	4.9898	0.00107381	0.0127754
ENSG00000142657.21	chr1	10398592	10420511	21920	+	protein_coding	PGD	HGNC:8891	OTTHUMG00000001905.5	ENSG00000142657	5226	3333	-0.234742	8.00974	0.00107592	0.0127922
ENSG00000173166.18	chr2	203394345	203535335	140991	-	protein_coding	RAPH1	HGNC:14436	OTTHUMG00000132876.7	ENSG00000173166	65059	11622	-0.352636	5.2929	0.0010768	0.0127943
ENSG00000104872.11	chr19	49446298	49453497	7200	-	protein_coding	PIH1D1	HGNC:26075	OTTHUMG00000183167.4	ENSG00000104872	55011	3331	-0.259444	6.29905	0.00107961	0.0128193
ENSG00000164398.15	chr5	131949973	132012243	62271	-	protein_coding	ACSL6	HGNC:16496	OTTHUMG00000150692.18	ENSG00000164398	23305	16996	0.520211	3.21206	0.00108137	0.0128318
ENSG00000270276.3	chr1	149854045	149861159	7115	-	protein_coding	H4C15	HGNC:29607	OTTHUMG00000188201.2	ENSG00000270276	554313	1878	1.45753	0.524432	0.00108385	0.0128529
ENSG00000103089.9	chr16	74712955	74774831	61877	-	protein_coding	FA2H	HGNC:21197	OTTHUMG00000137603.6	ENSG00000103089	79152	3279	-1.09201	0.923544	0.00108684	0.0128754
ENSG00000139579.13	chr12	56222015	56229854	7840	+	protein_coding	NABP2	HGNC:28412	OTTHUMG00000152527.6	ENSG00000139579	79035	2201	-0.24656	7.23022	0.00108716	0.0128754
ENSG00000117650.13	chr1	211658657	211675630	16974	-	protein_coding	NEK2	HGNC:7745	OTTHUMG00000037121.3	ENSG00000117650	4751	3095	-0.246459	6.71357	0.00108976	0.0128978
ENSG00000120594.17	chr10	19816239	20289856	473618	+	protein_coding	PLXDC2	HGNC:21013	OTTHUMG00000017781.6	ENSG00000120594	84898	12567	0.433201	4.57722	0.00109179	0.0129134
ENSG00000224389.9	chr6	32014795	32035418	20624	+	protein_coding	C4B	HGNC:1324	OTTHUMG00000031187.6	ENSG00000224389	721	7174	1.46803	0.0128762	0.00109687	0.0129651
ENSG00000013588.9	chr12	12891559	12917937	26379	+	protein_coding	GPRC5A	HGNC:9836	OTTHUMG00000168710.4	ENSG00000013588	9052	7663	0.693258	2.77356	0.00109789	0.0129687
ENSG00000196961.13	chr19	49767001	49807114	40114	+	protein_coding	AP2A1	HGNC:561	OTTHUMG00000183253.1	ENSG00000196961	160	8714	0.24234	7.32588	0.00110197	0.0130084
ENSG00000290908.1	chrX	101598017	101598671	655	+	lncRNA	ENSG00000290908			ENSG00000290908		655	0.597771	2.768	0.0011057	0.0130439
ENSG00000143162.9	chr1	167529117	167553805	24689	-	protein_coding	CREG1	HGNC:2351	OTTHUMG00000034682.4	ENSG00000143162	8804	3286	0.33443	4.9185	0.00111145	0.0131033
ENSG00000136273.13	chr7	47963288	47979615	16328	-	protein_coding	HUS1	HGNC:5309	OTTHUMG00000155645.5	ENSG00000136273	3364	4165	-0.304223	5.18981	0.00111389	0.0131179
ENSG00000169519.21	chr11	28108248	28527041	418794	+	protein_coding	METTL15	HGNC:26606	OTTHUMG00000150448.4	ENSG00000169519	196074	7778	0.319926	5.1539	0.00111413	0.0131179
ENSG00000185753.13	chrX	40626921	40647561	20641	-	protein_coding	CXorf38	HGNC:28589	OTTHUMG00000024104.5	ENSG00000185753	159013	6050	0.352872	4.97744	0.00112727	0.0132576
ENSG00000213918.11	chr16	3611728	3680143	68416	+	protein_coding	DNASE1	HGNC:2956	OTTHUMG00000129426.4	ENSG00000213918	1773	11249	0.301821	5.84159	0.00112745	0.0132576
ENSG00000139437.18	chr12	109900264	109983841	83578	+	protein_coding	TCHP	HGNC:28135	OTTHUMG00000169281.4	ENSG00000139437	84260	9054	-0.338805	5.00402	0.00113043	0.013284
ENSG00000051341.15	chr3	121431431	121545988	114558	-	protein_coding	POLQ	HGNC:9186	OTTHUMG00000159396.2	ENSG00000051341	10721	9185	-0.291953	5.46176	0.00113129	0.0132853
ENSG00000123080.12	chr1	50960745	50974634	13890	+	protein_coding	CDKN2C	HGNC:1789	OTTHUMG00000008046.4	ENSG00000123080	1031	3018	-0.303272	5.94909	0.0011327	0.0132853
ENSG00000005486.17	chr7	75842602	75888926	46325	+	protein_coding	RHBDD2	HGNC:23082	OTTHUMG00000156435.5	ENSG00000005486	57414	2390	0.265229	7.05057	0.00113273	0.0132853
ENSG00000089847.13	chr19	4182689	4224814	42126	+	protein_coding	ANKRD24	HGNC:29424	OTTHUMG00000181865.3	ENSG00000089847	170961	4522	0.379504	4.27591	0.0011373	0.0133303
ENSG00000137817.17	chr15	72241181	72272999	31819	-	protein_coding	PARP6	HGNC:26921	OTTHUMG00000133443.5	ENSG00000137817	56965	7646	1.48872	0.234667	0.00114154	0.0133713
ENSG00000121413.13	chr19	58083838	58118427	34590	-	protein_coding	ZSCAN18	HGNC:21037	OTTHUMG00000183451.2	ENSG00000121413	65982	8175	0.542092	3.12604	0.00115239	0.0134898
ENSG00000169679.15	chr2	110637528	110678063	40536	-	protein_coding	BUB1	HGNC:1148	OTTHUMG00000153638.6	ENSG00000169679	699	6304	-0.290769	6.46958	0.00115374	0.0134969
ENSG00000214182.5	chr13	81689911	81691072	1162	+	transcribed_processed_pseudogene	PTMAP5	HGNC:9628	OTTHUMG00000017147.4	ENSG00000214182		1162	-0.265358	8.18081	0.00115547	0.0135084
ENSG00000214562.15	chr10	87357720	87370695	12976	+	protein_coding	NUTM2D	HGNC:23447	OTTHUMG00000018672.3	ENSG00000214562	728130	6933	0.496172	3.2999	0.00115686	0.0135161
ENSG00000144746.7	chr3	69084937	69106092	21156	+	protein_coding	ARL6IP5	HGNC:16937	OTTHUMG00000158773.2	ENSG00000144746	10550	2555	0.274286	6.3153	0.0011583	0.0135211
ENSG00000150768.17	chr11	112025408	112064404	38997	+	protein_coding	DLAT	HGNC:2896	OTTHUMG00000133751.2	ENSG00000150768	1737	7550	-0.238167	7.64208	0.00115878	0.0135211
ENSG00000070778.13	chr14	88465778	88555007	89230	-	protein_coding	PTPN21	HGNC:9651	OTTHUMG00000170766.2	ENSG00000070778	11099	7670	0.685454	2.69483	0.00116284	0.0135597
ENSG00000124664.11	chr6	34537802	34556333	18532	-	protein_coding	SPDEF	HGNC:17257	OTTHUMG00000014548.2	ENSG00000124664	25803	1914	-0.304939	6.92751	0.00116673	0.0135925
ENSG00000184005.11	chr1	76074746	76634603	559858	+	protein_coding	ST6GALNAC3	HGNC:19343	OTTHUMG00000009615.2	ENSG00000184005	256435	7212	-1.76968	-0.71777	0.00116776	0.0135925
ENSG00000105707.15	chr19	35040506	35066573	26068	+	protein_coding	HPN	HGNC:5155	OTTHUMG00000182474.3	ENSG00000105707	3249	3383	0.443234	4.39453	0.00116789	0.0135925
ENSG00000110171.21	chr11	6448613	6474459	25847	-	protein_coding	TRIM3	HGNC:10064	OTTHUMG00000133405.5	ENSG00000110171	10612	6710	-0.368565	5.75006	0.00117094	0.0136192
ENSG00000104833.12	chr19	6494319	6502848	8530	-	protein_coding	TUBB4A	HGNC:20774	OTTHUMG00000181829.5	ENSG00000104833	10382	3220	-1.72388	-0.29474	0.00117183	0.0136205
ENSG00000127831.11	chr2	218419121	218453295	34175	+	protein_coding	VIL1	HGNC:12690	OTTHUMG00000133112.6	ENSG00000127831	7429	6891	0.233656	7.84704	0.00117254	0.0136205
ENSG00000128011.5	chr19	39306566	39320863	14298	-	protein_coding	LRFN1	HGNC:29290	OTTHUMG00000182808.1	ENSG00000128011	57622	3579	-0.448215	3.87426	0.00117508	0.0136413
ENSG00000188322.8	chr16	28259246	28323849	64604	+	protein_coding	SBK1	HGNC:17699	OTTHUMG00000166066.5	ENSG00000188322	388228	5243	-0.362243	4.53231	0.00118086	0.0136996
ENSG00000135951.16	chr2	98997261	99154964	157704	-	protein_coding	TSGA10	HGNC:14927	OTTHUMG00000130637.5	ENSG00000135951	80705	7375	0.534154	3.40969	0.00118529	0.0137422
ENSG00000129514.8	chr14	37589552	37596059	6508	-	protein_coding	FOXA1	HGNC:5021	OTTHUMG00000140253.4	ENSG00000129514	3169	4414	-0.236777	8.61117	0.00118738	0.0137577
ENSG00000215595.3	chr20	1203454	1209076	5623	+	protein_coding	C20orf202	HGNC:37254	OTTHUMG00000129375.2	ENSG00000215595	400831	2406	2.30139	-0.982779	0.00119188	0.013801
ENSG00000170271.11	chr5	154818492	154859252	40761	-	protein_coding	FAXDC2	HGNC:1334	OTTHUMG00000164141.3	ENSG00000170271	10826	6928	0.567592	3.11718	0.00119426	0.0138104
ENSG00000175155.11	chr17	59331655	59401729	70075	+	protein_coding	YPEL2	HGNC:18326	OTTHUMG00000179378.3	ENSG00000175155	388403	8701	0.570864	2.87013	0.00119431	0.0138104
ENSG00000111445.14	chr12	118013588	118033130	19543	+	protein_coding	RFC5	HGNC:9973	OTTHUMG00000156438.5	ENSG00000111445	5985	3249	-0.245242	6.52878	0.00119497	0.0138104
ENSG00000139318.8	chr12	89347235	89352501	5267	-	protein_coding	DUSP6	HGNC:3072	OTTHUMG00000169912.5	ENSG00000139318	1848	3859	0.492666	3.67085	0.00119903	0.0138487
ENSG00000127946.17	chr7	75533298	75738962	205665	-	protein_coding	HIP1	HGNC:4913	OTTHUMG00000156050.6	ENSG00000127946	3092	8955	-0.333618	6.12324	0.00120103	0.0138629
ENSG00000286369.2	chr11	68272100	68284884	12785	+	lncRNA	ENSG00000286369		OTTHUMG00000194134.1	ENSG00000286369	105369363	1011	1.69492	-0.443091	0.00120213	0.0138668
ENSG00000128928.10	chr15	40405485	40435947	30463	+	protein_coding	IVD	HGNC:6186	OTTHUMG00000129984.10	ENSG00000128928	3712	6857	0.230939	7.71434	0.00120317	0.0138691
ENSG00000275468.1	chr19	2013728	2014656	929	-	processed_pseudogene	ENSG00000275468		OTTHUMG00000186766.1	ENSG00000275468		929	-1.49105	-0.136209	0.00120475	0.0138691
ENSG00000210144.1	chrM	5826	5891	66	-	Mt_tRNA	MT-TY	HGNC:7502		ENSG00000210144		66	1.26663	0.58732	0.0012052	0.0138691
ENSG00000077044.11	chr2	233354494	233472104	117611	+	protein_coding	DGKD	HGNC:2851	OTTHUMG00000133290.6	ENSG00000077044	8527	9784	-0.329107	5.03569	0.00120538	0.0138691
ENSG00000181396.13	chr17	82389210	82418637	29428	-	protein_coding	OGFOD3	HGNC:26174	OTTHUMG00000178679.5	ENSG00000181396	79701	6404	-0.292039	5.36817	0.00120626	0.0138704
ENSG00000256737.1	chr14	21563819	21565084	1266	+	processed_pseudogene	RBBP4P5	HGNC:42372	OTTHUMG00000168828.1	ENSG00000256737		1266	-1.61388	-0.268849	0.00120777	0.0138786
ENSG00000107105.15	chr9	23690104	23826337	136234	-	protein_coding	ELAVL2	HGNC:3313	OTTHUMG00000019700.6	ENSG00000107105	1993	5140	-0.42237	3.87094	0.00120849	0.0138786
ENSG00000072422.17	chr10	60869438	61001440	132003	-	protein_coding	RHOBTB1	HGNC:18738	OTTHUMG00000018292.2	ENSG00000072422	9886	4779	0.380004	4.41697	0.00120949	0.0138788
ENSG00000230613.1	chr20	31567707	31573263	5557	-	lncRNA	HM13-AS1	HGNC:41940	OTTHUMG00000032176.1	ENSG00000230613		489	1.07079	0.85619	0.00121003	0.0138788
ENSG00000142733.18	chr1	27355184	27366961	11778	-	protein_coding	MAP3K6	HGNC:6858	OTTHUMG00000004631.11	ENSG00000142733	9064	5507	-0.326501	4.93812	0.00121114	0.0138827
ENSG00000291317.1	chr8	144463817	144465667	1851	-	protein_coding	TMEM276	HGNC:56235	OTTHUMG00000165171.3	ENSG00000291317	84773	1851	0.428163	3.86055	0.00121538	0.0139164
ENSG00000174738.13	chr3	23945286	23980617	35332	+	protein_coding	NR1D2	HGNC:7963	OTTHUMG00000155659.6	ENSG00000174738	9975	5793	-0.301433	5.47764	0.00121561	0.0139164
ENSG00000062822.16	chr19	50384204	50418018	33815	+	protein_coding	POLD1	HGNC:9175	OTTHUMG00000183037.11	ENSG00000062822	5424	4934	-0.274979	6.93888	0.00121728	0.0139267
ENSG00000123091.5	chr1	51236273	51273447	37175	+	protein_coding	RNF11	HGNC:10056	OTTHUMG00000008190.3	ENSG00000123091	26994	3112	0.297399	6.38011	0.00122125	0.0139634
ENSG00000213390.11	chr10	97222173	97292673	70501	-	protein_coding	ARHGAP19	HGNC:23724	OTTHUMG00000018845.8	ENSG00000213390	84986	6167	-0.302268	5.29893	0.00122545	0.0140027
ENSG00000151466.12	chr4	128864921	129093600	228680	-	protein_coding	SCLT1	HGNC:26406	OTTHUMG00000133346.7	ENSG00000151466	132320	8980	-0.339985	4.86372	0.00122688	0.0140101
ENSG00000095951.17	chr6	12008762	12164999	156238	+	protein_coding	HIVEP1	HGNC:4920	OTTHUMG00000014265.5	ENSG00000095951	3096	11005	-0.357097	4.65609	0.00123062	0.014044
ENSG00000172830.13	chr11	67303478	67312607	9130	+	protein_coding	SSH3	HGNC:30581	OTTHUMG00000167105.4	ENSG00000172830	54961	3611	0.263066	6.72495	0.00123199	0.0140508
ENSG00000165671.22	chr5	177131830	177300213	168384	+	protein_coding	NSD1	HGNC:14234	OTTHUMG00000130846.6	ENSG00000165671	64324	21794	-0.286756	6.32444	0.00123531	0.0140799
ENSG00000162426.16	chr1	8318114	8344167	26054	+	protein_coding	SLC45A1	HGNC:17939	OTTHUMG00000000503.6	ENSG00000162426	50651	2600	1.6161	0.0274446	0.00124375	0.0141672
ENSG00000128944.14	chr15	40382721	40394288	11568	+	protein_coding	KNSTRN	HGNC:30767	OTTHUMG00000172454.3	ENSG00000128944	90417	3696	-0.264029	6.28579	0.00124681	0.0141877
ENSG00000138162.19	chr10	121989163	122254545	265383	+	protein_coding	TACC2	HGNC:11523	OTTHUMG00000019181.8	ENSG00000138162	10579	18855	-0.264337	6.61264	0.00124711	0.0141877
ENSG00000234965.3	chr22	41909543	41915074	5532	-	protein_coding	SHISA8	HGNC:18351	OTTHUMG00000151273.5	ENSG00000234965	440829	1823	-0.431817	4.19602	0.00124854	0.0141952
ENSG00000103148.17	chr16	84271	138677	54407	-	protein_coding	NPRL3	HGNC:14124	OTTHUMG00000047792.20	ENSG00000103148	8131	6426	-0.283245	5.78362	0.0012534	0.0142415
ENSG00000139915.21	chr14	46839629	47675605	835977	-	protein_coding	MDGA2	HGNC:19835	OTTHUMG00000029429.13	ENSG00000139915	161357	8877	0.603403	2.92308	0.00126235	0.0143318
ENSG00000152894.15	chr6	127968785	128520616	551832	-	protein_coding	PTPRK	HGNC:9674	OTTHUMG00000015536.10	ENSG00000152894	5796	8936	0.309755	5.58253	0.00126332	0.0143318
ENSG00000196091.15	chr12	101568353	101686028	117676	+	protein_coding	MYBPC1	HGNC:7549	OTTHUMG00000170274.6	ENSG00000196091	4604	7455	0.526068	3.22798	0.00126371	0.0143318
ENSG00000124831.20	chr2	237627587	237813682	186096	+	protein_coding	LRRFIP1	HGNC:6702	OTTHUMG00000133339.5	ENSG00000124831	9208	13363	-0.24681	7.00474	0.0012703	0.0143974
ENSG00000233276.9	chr3	49357174	49358605	1432	-	protein_coding	GPX1	HGNC:4553	OTTHUMG00000156837.7	ENSG00000233276	2876	1432	0.365522	5.20474	0.00127108	0.0143974
ENSG00000106078.19	chr7	51016212	51316818	300607	-	protein_coding	COBL	HGNC:22199	OTTHUMG00000155999.7	ENSG00000106078	23242	14349	-0.334506	5.05137	0.00127213	0.0144003
ENSG00000070214.17	chr9	105244622	105439171	194550	+	protein_coding	SLC44A1	HGNC:18798	OTTHUMG00000020421.6	ENSG00000070214	23446	12373	-0.252169	6.42628	0.00127737	0.0144507
ENSG00000198039.12	chr7	64870172	64930981	60810	+	protein_coding	ZNF273	HGNC:13067	OTTHUMG00000149837.3	ENSG00000198039	10793	8661	-0.343028	4.74877	0.00128356	0.0145116
ENSG00000169242.12	chr1	155127876	155134899	7024	+	protein_coding	EFNA1	HGNC:3221	OTTHUMG00000035312.3	ENSG00000169242	1942	2165	0.310687	5.58219	0.00128551	0.0145235
ENSG00000146555.20	chr7	3301252	4269000	967749	+	protein_coding	SDK1	HGNC:19307	OTTHUMG00000151733.4	ENSG00000146555	221935	12241	-1.65707	-0.334466	0.0012862	0.0145235
ENSG00000136699.20	chr2	130151392	130182750	31359	-	protein_coding	SMPD4	HGNC:32949	OTTHUMG00000131624.18	ENSG00000136699	55627	9171	-0.256505	6.21907	0.00128864	0.014542
ENSG00000056558.11	chr9	120902393	120929173	26781	-	protein_coding	TRAF1	HGNC:12031	OTTHUMG00000020578.2	ENSG00000056558	7185	4476	0.514299	3.252	0.00129221	0.0145732
ENSG00000182054.10	chr15	90083045	90102477	19433	-	protein_coding	IDH2	HGNC:5383	OTTHUMG00000149815.2	ENSG00000182054	3418	2787	-0.265501	5.964	0.00129748	0.0146149
ENSG00000052344.16	chr16	31131433	31135727	4295	-	protein_coding	PRSS8	HGNC:9491	OTTHUMG00000176750.5	ENSG00000052344	5652	2975	-0.467409	3.78138	0.00129761	0.0146149
ENSG00000116171.19	chr1	52927276	53051698	124423	+	protein_coding	SCP2	HGNC:10606	OTTHUMG00000008936.6	ENSG00000116171	6342	8253	0.243132	6.89676	0.00129832	0.0146149
ENSG00000115875.19	chr2	38743599	38751494	7896	-	protein_coding	SRSF7	HGNC:10789	OTTHUMG00000102076.6	ENSG00000115875	6432	4045	-0.237121	7.70301	0.00130075	0.0146269
ENSG00000122218.17	chr1	160288594	160343566	54973	-	protein_coding	COPA	HGNC:2230	OTTHUMG00000033111.9	ENSG00000122218	1314	17664	0.241099	8.11435	0.00130099	0.0146269
ENSG00000291113.1	chr5	177809407	177950732	141326	+	lncRNA	ENSG00000291113			ENSG00000291113		4537	-0.433001	3.78685	0.00131094	0.0147296
ENSG00000100033.17	chr22	18912777	18936553	23777	-	protein_coding	PRODH	HGNC:9453	OTTHUMG00000150163.5	ENSG00000100033	5625	8714	-1.88251	-0.878811	0.00131251	0.0147382
ENSG00000118523.6	chr6	131948176	131951372	3197	-	protein_coding	CCN2	HGNC:2500	OTTHUMG00000015573.3	ENSG00000118523	1490	2338	0.65555	2.34965	0.00131735	0.0147834
ENSG00000105997.23	chr7	27106184	27152583	46400	-	protein_coding	HOXA3	HGNC:5104	OTTHUMG00000023209.11	ENSG00000105997	3200	4308	-0.537934	2.98485	0.00132084	0.0148134
ENSG00000152284.5	chr2	85133392	85310387	176996	+	protein_coding	TCF7L1	HGNC:11640	OTTHUMG00000130026.6	ENSG00000152284	83439	4431	-1.0545	0.93624	0.00132306	0.0148292
ENSG00000184432.11	chr3	139353946	139389736	35791	-	protein_coding	COPB2	HGNC:2232	OTTHUMG00000159959.5	ENSG00000184432	9276	18721	0.251607	8.00953	0.00132507	0.0148425
ENSG00000259780.3	chr16	2235689	2236913	1225	-	lncRNA	ENSG00000259780		OTTHUMG00000177085.1	ENSG00000259780		1225	1.49024	0.569743	0.00132588	0.0148425
ENSG00000234664.1	chr15	29730713	29730985	273	+	processed_pseudogene	HMGN2P5	HGNC:33568	OTTHUMG00000172191.1	ENSG00000234664		273	-0.240596	7.75421	0.00132941	0.0148729
ENSG00000148290.10	chr9	133351758	133356676	4919	-	protein_coding	SURF1	HGNC:11474	OTTHUMG00000020866.6	ENSG00000148290	6834	1758	0.292617	5.28596	0.00133389	0.0149138
ENSG00000143401.15	chr1	150218417	150236156	17740	-	protein_coding	ANP32E	HGNC:16673	OTTHUMG00000012547.6	ENSG00000143401	81611	3605	-0.223208	8.0405	0.00133678	0.0149345
ENSG00000254585.5	chr15	23643549	23647867	4319	-	protein_coding	MAGEL2	HGNC:6814	OTTHUMG00000167582.6	ENSG00000254585	54551	4319	1.66858	-0.234116	0.00133782	0.0149345
ENSG00000064547.14	chr19	19623655	19628930	5276	-	protein_coding	LPAR2	HGNC:3168	OTTHUMG00000182328.3	ENSG00000064547	9170	2975	0.795703	2.02725	0.0013382	0.0149345
ENSG00000117859.19	chr1	51577179	51798427	221249	+	protein_coding	OSBPL9	HGNC:16386	OTTHUMG00000008234.9	ENSG00000117859	114883	10273	0.330681	4.93028	0.00134011	0.0149466
ENSG00000099999.15	chr22	30368811	30421771	52961	-	protein_coding	RNF215	HGNC:33434	OTTHUMG00000151016.7	ENSG00000099999	200312	10643	0.371205	4.75333	0.00134282	0.0149602
ENSG00000162444.12	chr1	9997206	10016021	18816	+	protein_coding	RBP7	HGNC:30316	OTTHUMG00000001798.3	ENSG00000162444	116362	862	-0.681728	2.26743	0.00134334	0.0149602
ENSG00000132749.11	chr11	68707440	68751520	44081	-	protein_coding	TESMIN	HGNC:7446	OTTHUMG00000167891.3	ENSG00000132749	9633	5789	-0.474593	3.48965	0.00134379	0.0149602
ENSG00000224892.6	chr13	51454164	51461315	7152	+	transcribed_processed_pseudogene	RPS4XP16	HGNC:36365	OTTHUMG00000016946.3	ENSG00000224892		997	2.11122	-0.625474	0.00134788	0.0149965
ENSG00000123485.12	chr2	233833416	233854566	21151	-	protein_coding	HJURP	HGNC:25444	OTTHUMG00000059125.12	ENSG00000123485	55355	3821	-0.26971	6.0178	0.00135013	0.0150124
ENSG00000185100.11	chr14	104724229	104747325	23097	+	protein_coding	ADSS1	HGNC:20093	OTTHUMG00000170818.3	ENSG00000185100	122622	5732	0.267412	5.91231	0.00135203	0.0150243
ENSG00000177663.15	chr22	17084954	17115693	30740	+	protein_coding	IL17RA	HGNC:5985	OTTHUMG00000150026.2	ENSG00000177663	23765	9288	-0.372002	4.52815	0.00135373	0.015034
ENSG00000156253.7	chr21	29004384	29019360	14977	-	protein_coding	RWDD2B	HGNC:1302	OTTHUMG00000078805.3	ENSG00000156253	10069	3377	0.339477	4.72774	0.00135468	0.0150354
ENSG00000145912.10	chr5	178149463	178153894	4432	-	protein_coding	NHP2	HGNC:14377	OTTHUMG00000130886.5	ENSG00000145912	55651	1476	-0.288768	5.6265	0.00135696	0.0150471
ENSG00000139410.15	chr12	113422380	113438276	15897	+	protein_coding	SDSL	HGNC:30404	OTTHUMG00000169551.6	ENSG00000139410	113675	2073	0.331144	5.16925	0.00135739	0.0150471
ENSG00000011304.22	chr19	797075	812327	15253	+	protein_coding	PTBP1	HGNC:9583	OTTHUMG00000181789.13	ENSG00000011304	5725	7521	-0.231569	8.90235	0.00135846	0.0150498
ENSG00000172594.13	chr6	122789049	122809720	20672	+	protein_coding	SMPDL3A	HGNC:17389	OTTHUMG00000015490.2	ENSG00000172594	10924	2349	0.237624	6.8783	0.00135947	0.0150518
ENSG00000102109.9	chrX	48831096	48835610	4515	-	protein_coding	PCSK1N	HGNC:17301	OTTHUMG00000034502.4	ENSG00000102109	27344	1338	0.30053	5.50406	0.00136241	0.0150663
ENSG00000173914.12	chr11	66664998	66677887	12890	-	protein_coding	RBM4B	HGNC:28842	OTTHUMG00000167243.4	ENSG00000173914	83759	4291	-0.327253	5.06506	0.00136243	0.0150663
ENSG00000213949.10	chr5	52787916	52959209	171294	+	protein_coding	ITGA1	HGNC:6134	OTTHUMG00000131163.6	ENSG00000213949	3672	18545	-0.364921	4.63975	0.00136698	0.0151074
ENSG00000233966.1	chr17	15704232	15704900	669	-	processed_pseudogene	UBE2SP1	HGNC:30864	OTTHUMG00000059073.1	ENSG00000233966		669	-0.245513	7.76881	0.00137737	0.015213
ENSG00000169562.13	chrX	71212811	71225516	12706	+	protein_coding	GJB1	HGNC:4283	OTTHUMG00000021797.5	ENSG00000169562	2705	4654	-0.829019	1.76784	0.00137862	0.0152166
ENSG00000273270.1	chr7	128524016	128531069	7054	-	lncRNA	ENSG00000273270		OTTHUMG00000186328.1	ENSG00000273270		7054	0.540562	3.20243	0.00137937	0.0152166
ENSG00000211455.8	chr12	27243968	27325959	81992	+	protein_coding	STK38L	HGNC:17848	OTTHUMG00000169284.3	ENSG00000211455	23012	6863	0.273323	5.97029	0.00138057	0.0152205
ENSG00000205791.4	chr12	12355403	12357067	1665	-	lncRNA	LOH12CR2	HGNC:26524	OTTHUMG00000187482.1	ENSG00000205791	503693	1543	1.42502	0.257881	0.00138371	0.015246
ENSG00000167393.18	chrX	333933	386955	53023	-	protein_coding	PPP2R3B_ENSG00000167393.18	HGNC:13417	OTTHUMG00000021052.4	ENSG00000167393	28227	9045	-0.521423	3.51491	0.00138642	0.0152573
ENSG00000289532.2	chr4	98259390	98261215	1826	-	lncRNA	ENSG00000289532			ENSG00000289532		1826	1.44813	0.331235	0.00138642	0.0152573
ENSG00000289048.2	chr8	101491259	101492302	1044	-	lncRNA	ENSG00000289048			ENSG00000289048		1044	1.17195	0.774234	0.0013994	0.0153908
ENSG00000259079.1	chr14	71330342	71330738	397	-	processed_pseudogene	ENSG00000259079		OTTHUMG00000171343.1	ENSG00000259079		397	1.10941	0.855541	0.00140313	0.0154225
ENSG00000171953.16	chr17	17977409	18039209	61801	-	protein_coding	ATPAF2	HGNC:18802	OTTHUMG00000059354.10	ENSG00000171953	91647	5553	-0.426914	4.46995	0.00141487	0.0155422
ENSG00000178922.18	chr1	43450989	43453989	3001	-	protein_coding	HYI	HGNC:26948	OTTHUMG00000007502.3	ENSG00000178922	81888	2754	-0.377458	4.54875	0.00141862	0.015574
ENSG00000116350.18	chr1	29147743	29181900	34158	-	protein_coding	SRSF4	HGNC:10786	OTTHUMG00000003663.7	ENSG00000116350	6429	8806	-0.250208	6.63786	0.00143438	0.0157375
ENSG00000080603.17	chr16	30698209	30741409	43201	+	protein_coding	SRCAP	HGNC:16974	OTTHUMG00000132393.6	ENSG00000080603	10847	13863	-0.465003	3.62793	0.00143773	0.0157551
ENSG00000257342.1	chr12	57694132	57721510	27379	-	lncRNA	ENSG00000257342		OTTHUMG00000170379.1	ENSG00000257342		699	0.685818	2.37099	0.00143784	0.0157551
ENSG00000103494.16	chr16	53598153	53703938	105786	-	protein_coding	RPGRIP1L	HGNC:29168	OTTHUMG00000173125.6	ENSG00000103494	23322	14211	-0.317898	5.00921	0.00143858	0.0157551
ENSG00000106733.21	chr9	75060573	75088217	27645	-	protein_coding	NMRK1	HGNC:26057	OTTHUMG00000020034.4	ENSG00000106733	54981	3865	0.426572	3.90899	0.00144093	0.0157713
ENSG00000215097.3	chr10	46774421	46776180	1760	-	processed_pseudogene	ENSG00000215097		OTTHUMG00000018099.2	ENSG00000215097		1760	1.81312	-0.773357	0.00146242	0.0159969
ENSG00000127324.9	chr12	71125085	71441898	316814	-	protein_coding	TSPAN8	HGNC:11855	OTTHUMG00000169542.3	ENSG00000127324	7103	2419	-0.256529	7.41239	0.00146361	0.0160003
ENSG00000101210.14	chr20	63488013	63499239	11227	-	protein_coding	EEF1A2	HGNC:3192	OTTHUMG00000033076.3	ENSG00000101210	1917	4826	0.248689	7.88533	0.00147214	0.0160837
ENSG00000171119.3	chr19	5805067	5828324	23258	+	protein_coding	NRTN	HGNC:8007	OTTHUMG00000180555.2	ENSG00000171119	4902	1528	-0.693885	2.28271	0.001473	0.0160837
ENSG00000102312.24	chrX	48508959	48520814	11856	+	protein_coding	PORCN	HGNC:17652	OTTHUMG00000024116.9	ENSG00000102312	64840	5795	0.843962	1.50318	0.00147415	0.0160865
ENSG00000258484.4	chr15	68818221	68946811	128591	+	protein_coding	SPESP1	HGNC:15570	OTTHUMG00000133321.4	ENSG00000258484	246777	1563	0.468244	3.52244	0.00147721	0.0161103
ENSG00000223559.1	chr7	56288230	56291425	3196	+	processed_pseudogene	ENSG00000223559		OTTHUMG00000156227.1	ENSG00000223559		2884	-0.359392	4.40178	0.00148105	0.0161324
ENSG00000114790.13	chr3	154121003	154257827	136825	+	protein_coding	ARHGEF26	HGNC:24490	OTTHUMG00000159098.4	ENSG00000114790	26084	5459	-0.333438	5.05397	0.00148213	0.0161324
ENSG00000168301.13	chr3	58492096	58502360	10265	+	protein_coding	KCTD6	HGNC:22235	OTTHUMG00000159161.4	ENSG00000168301	200845	3086	-0.556486	2.90536	0.00148245	0.0161324
ENSG00000279168.2	chr7	102579104	102679295	100192	-	lncRNA	ENSG00000279168		OTTHUMG00000192193.1	ENSG00000279168		1241	-0.547847	3.49686	0.00148296	0.0161324
ENSG00000178502.6	chr17	41848518	41865423	16906	-	protein_coding	KLHL11	HGNC:19008	OTTHUMG00000133506.3	ENSG00000178502	55175	7402	-0.335473	5.42116	0.00148367	0.0161324
ENSG00000131378.14	chr3	16313574	16514026	200453	-	protein_coding	RFTN1	HGNC:30278	OTTHUMG00000156973.5	ENSG00000131378	23180	4769	0.963813	1.60207	0.00148653	0.0161538
ENSG00000101911.13	chrX	12791355	12824222	32868	+	protein_coding	PRPS2	HGNC:9465	OTTHUMG00000021139.3	ENSG00000101911	5634	2758	-0.243898	6.51721	0.00149398	0.016225
ENSG00000137807.16	chr15	69414246	69448427	34182	+	protein_coding	KIF23	HGNC:6392	OTTHUMG00000172062.8	ENSG00000137807	9493	6576	-0.258001	6.37176	0.00149604	0.0162377
ENSG00000165912.16	chr11	47177522	47186443	8922	-	protein_coding	PACSIN3	HGNC:8572	OTTHUMG00000166870.6	ENSG00000165912	29763	2755	-0.353118	5.12713	0.00151007	0.0163802
ENSG00000269343.9	chr19	57819721	57846238	26518	+	protein_coding	ZNF587B	HGNC:37142	OTTHUMG00000183479.6	ENSG00000269343	100293516	6079	-0.456508	3.6873	0.00151859	0.0164592
ENSG00000110108.10	chr11	60914158	60923443	9286	+	protein_coding	TMEM109	HGNC:28771	OTTHUMG00000167801.2	ENSG00000110108	79073	2137	-0.257932	6.31556	0.00151916	0.0164592
ENSG00000004777.19	chr19	35774532	35788822	14291	+	protein_coding	ARHGAP33	HGNC:23085	OTTHUMG00000182071.4	ENSG00000004777	115703	5260	-0.462488	4.99457	0.00152092	0.0164619
ENSG00000164031.17	chr4	99896248	99946618	50371	-	protein_coding	DNAJB14	HGNC:25881	OTTHUMG00000131049.5	ENSG00000164031	79982	12970	0.245247	6.39899	0.00152122	0.0164619
ENSG00000090372.15	chr19	46719511	46746994	27484	-	protein_coding	STRN4	HGNC:15721	OTTHUMG00000183432.6	ENSG00000090372	29888	7637	-0.230613	7.38904	0.0015384	0.0166379
ENSG00000139146.14	chr12	31280584	31327058	46475	-	protein_coding	SINHCAF	HGNC:30702	OTTHUMG00000168586.3	ENSG00000139146	58516	5575	-0.225104	7.79311	0.00154147	0.0166578
ENSG00000010438.17	chr9	33750679	33799231	48553	+	protein_coding	PRSS3	HGNC:9486	OTTHUMG00000019798.5	ENSG00000010438	5646	1425	0.643608	2.63729	0.00154207	0.0166578
ENSG00000077232.19	chr2	182716255	182794464	78210	+	protein_coding	DNAJC10	HGNC:24637	OTTHUMG00000154209.7	ENSG00000077232	54431	25053	0.263746	8.10276	0.00154302	0.0166582
ENSG00000106333.13	chr7	100602363	100608175	5813	+	protein_coding	PCOLCE	HGNC:8738	OTTHUMG00000156675.2	ENSG00000106333	5118	3346	-0.824336	1.70858	0.00154536	0.0166736
ENSG00000104472.10	chr8	140511311	140517154	5844	+	protein_coding	CHRAC1	HGNC:13544	OTTHUMG00000164207.3	ENSG00000104472	54108	3305	-0.289924	5.65322	0.00154673	0.0166785
ENSG00000178445.10	chr9	6532467	6645729	113263	-	protein_coding	GLDC	HGNC:4313	OTTHUMG00000019524.4	ENSG00000178445	2731	8882	-0.641077	2.63191	0.0015494	0.0166974
ENSG00000197768.11	chr9	137251261	137253483	2223	+	protein_coding	STPG3	HGNC:37285	OTTHUMG00000187404.3	ENSG00000197768	441476	1611	0.691837	2.1484	0.00156686	0.0168695
ENSG00000138757.15	chr4	75641849	75724589	82741	-	protein_coding	G3BP2	HGNC:30291	OTTHUMG00000130097.14	ENSG00000138757	9908	13799	0.241465	8.24077	0.00156723	0.0168695
ENSG00000156970.13	chr15	40161023	40221123	60101	+	protein_coding	BUB1B	HGNC:1149	OTTHUMG00000129877.4	ENSG00000156970	701	4463	-0.250339	7.0174	0.00156859	0.0168742
ENSG00000178752.16	chr2	238158970	238168900	9931	+	protein_coding	ERFE	HGNC:26727	OTTHUMG00000152901.4	ENSG00000178752	151176	3584	-1.16761	0.560713	0.00157067	0.0168866
ENSG00000114805.18	chr3	155375580	155745071	369492	-	protein_coding	PLCH1	HGNC:29185	OTTHUMG00000158477.4	ENSG00000114805	23007	7177	-0.387157	4.46005	0.00157405	0.0169129
ENSG00000158373.9	chr6	26158122	26171349	13228	+	protein_coding	H2BC5	HGNC:4747	OTTHUMG00000014426.1	ENSG00000158373	3017	861	0.799857	1.99979	0.00158127	0.0169804
ENSG00000141376.23	chr17	60677453	61392838	715386	+	protein_coding	BCAS3	HGNC:14347	OTTHUMG00000180064.2	ENSG00000141376	54828	14101	0.642265	2.9258	0.00159453	0.0171128
ENSG00000146670.10	chr11	65066300	65084164	17865	-	protein_coding	CDCA5	HGNC:14626	OTTHUMG00000150420.3	ENSG00000146670	113130	3901	-0.268282	6.70594	0.00159625	0.0171211
ENSG00000103245.14	chr16	729760	741329	11570	-	protein_coding	CIAO3	HGNC:14179	OTTHUMG00000122093.7	ENSG00000103245	64428	8094	-0.295931	5.66836	0.00159998	0.017151
ENSG00000140451.13	chr15	64815632	64825668	10037	-	protein_coding	PIF1	HGNC:26220	OTTHUMG00000132974.4	ENSG00000140451	80119	4656	-0.566492	3.6683	0.00160429	0.0171871
ENSG00000117543.22	chr1	100989623	101026088	36466	-	protein_coding	DPH5	HGNC:24270	OTTHUMG00000010829.3	ENSG00000117543	51611	5951	0.301314	5.20779	0.0016069	0.0172049
ENSG00000179918.19	chr16	30443631	30445874	2244	-	protein_coding	SEPHS2	HGNC:19686	OTTHUMG00000176988.12	ENSG00000179918	22928	2244	-0.25863	6.32276	0.00161243	0.0172465
ENSG00000124608.5	chr6	44298731	44313347	14617	-	protein_coding	AARS2	HGNC:21022	OTTHUMG00000014766.4	ENSG00000124608	57505	5242	-0.29022	5.30468	0.00161269	0.0172465
ENSG00000167671.12	chr19	4444999	4457794	12796	-	protein_coding	UBXN6	HGNC:14928	OTTHUMG00000181954.8	ENSG00000167671	80700	5247	0.251198	6.28248	0.00161554	0.0172669
ENSG00000123268.9	chr12	50763710	50821162	57453	+	protein_coding	ATF1	HGNC:783	OTTHUMG00000169482.3	ENSG00000123268	466	2830	-0.277019	5.92278	0.00161812	0.0172843
ENSG00000196584.4	chr7	152644776	152676193	31418	-	protein_coding	XRCC2	HGNC:12829	OTTHUMG00000151470.2	ENSG00000196584	7516	6448	-0.274284	6.22699	0.00162317	0.0173281
ENSG00000115112.8	chr2	121216587	121285202	68616	-	protein_coding	TFCP2L1	HGNC:17925	OTTHUMG00000131443.3	ENSG00000115112	29842	9367	0.475279	3.81081	0.0016354	0.0174409
ENSG00000290758.1	chr7	44026951	44039008	12058	-	lncRNA	ENSG00000290758			ENSG00000290758		3272	-0.522393	3.19505	0.00163566	0.0174409
ENSG00000291159.1	chr15	84631451	84647478	16028	+	lncRNA	ENSG00000291159			ENSG00000291159		10903	0.55388	3.17614	0.00163726	0.0174477
ENSG00000158711.14	chr1	205597556	205632011	34456	-	protein_coding	ELK4	HGNC:3326	OTTHUMG00000037221.4	ENSG00000158711	2005	12191	0.268903	7.51222	0.00164099	0.0174763
ENSG00000111581.10	chr12	68686951	68745809	58859	+	protein_coding	NUP107	HGNC:29914	OTTHUMG00000169265.4	ENSG00000111581	57122	8103	-0.236828	7.30715	0.00164186	0.0174763
ENSG00000269858.6	chr19	40798996	40808434	9439	+	protein_coding	EGLN2	HGNC:14660	OTTHUMG00000182703.6	ENSG00000269858	112398	6574	-0.996523	1.47451	0.00164464	0.0174957
ENSG00000164885.13	chr7	151053815	151057897	4083	-	protein_coding	CDK5	HGNC:1774	OTTHUMG00000158414.5	ENSG00000164885	1020	2302	-0.327758	4.8787	0.00164749	0.0175157
ENSG00000085415.16	chr18	12947133	12987536	40404	+	protein_coding	SEH1L	HGNC:30379	OTTHUMG00000181909.3	ENSG00000085415	81929	10481	-0.252838	6.58103	0.00164972	0.0175293
ENSG00000112378.12	chr6	138088505	138107419	18915	-	protein_coding	PERP	HGNC:17637	OTTHUMG00000015668.3	ENSG00000112378	64065	4198	0.241553	7.41711	0.00165474	0.0175625
ENSG00000110046.13	chr11	64894546	64917211	22666	-	protein_coding	ATG2A	HGNC:29028	OTTHUMG00000066831.3	ENSG00000110046	23130	7833	0.31569	5.29329	0.00165478	0.0175625
ENSG00000248932.8	chr3	139389761	139782699	392939	+	lncRNA	COPB2-DT	HGNC:55579	OTTHUMG00000159955.7	ENSG00000248932	100507291	14080	0.644337	2.66154	0.00165615	0.0175667
ENSG00000198520.12	chr1	44674692	44725591	50900	+	protein_coding	ARMH1	HGNC:34345	OTTHUMG00000007834.10	ENSG00000198520	339541	3290	1.08166	0.805244	0.00166676	0.0176691
ENSG00000167930.17	chr16	234521	272183	37663	+	protein_coding	FAM234A	HGNC:14163	OTTHUMG00000060728.19	ENSG00000167930	83986	6132	0.255185	6.37313	0.00166927	0.0176854
ENSG00000129173.13	chr11	19224063	19241620	17558	-	protein_coding	E2F8	HGNC:24727	OTTHUMG00000166102.5	ENSG00000129173	79733	4134	-0.295673	5.16369	0.00167427	0.017728
ENSG00000143228.13	chr1	163266576	163355764	89189	+	protein_coding	NUF2	HGNC:14621	OTTHUMG00000034275.4	ENSG00000143228	83540	3362	-0.23915	6.85471	0.0016762	0.0177381
ENSG00000165185.15	chr9	112486827	112669397	182571	+	protein_coding	KIAA1958	HGNC:23427	OTTHUMG00000020508.1	ENSG00000165185	158405	13139	-0.398336	3.93082	0.00167718	0.0177381
ENSG00000130749.10	chr19	47064187	47113776	49590	-	protein_coding	ZC3H4	HGNC:17808	OTTHUMG00000183442.2	ENSG00000130749	23211	6526	-0.262597	6.05772	0.00168163	0.0177748
ENSG00000261512.2	chr16	46622861	46624451	1591	-	lncRNA	ENSG00000261512		OTTHUMG00000175597.2	ENSG00000261512		1591	0.490049	3.30365	0.00169511	0.0179069
ENSG00000273275.1	chr2	68179833	68180532	700	+	lncRNA	ENSG00000273275		OTTHUMG00000185954.1	ENSG00000273275		700	1.25383	0.498505	0.00169733	0.01792
ENSG00000196810.5	chr4	1249300	1288291	38992	+	lncRNA	CTBP1-DT	HGNC:28307	OTTHUMG00000160166.3	ENSG00000196810		7820	-0.322266	4.90216	0.00171426	0.0180882
ENSG00000163947.12	chr3	56727418	57079329	351912	-	protein_coding	ARHGEF3	HGNC:683	OTTHUMG00000158857.9	ENSG00000163947	50650	6576	0.602911	2.8447	0.00171799	0.0181171
ENSG00000247626.5	chr2	197705369	197708395	3027	+	protein_coding	MARS2	HGNC:25133	OTTHUMG00000154487.3	ENSG00000247626	92935	3027	-0.252822	6.19092	0.00172211	0.01815
ENSG00000134548.11	chr12	21526296	21541249	14954	+	protein_coding	SPX	HGNC:28139	OTTHUMG00000169134.5	ENSG00000134548	80763	7242	1.44869	0.221069	0.00172429	0.0181558
ENSG00000196704.14	chr17	68205481	68257712	52232	+	protein_coding	AMZ2	HGNC:28041	OTTHUMG00000179802.4	ENSG00000196704	51321	5164	0.293568	5.56801	0.00172466	0.0181558
ENSG00000070081.18	chr11	17208153	17349980	141828	+	protein_coding	NUCB2	HGNC:8044	OTTHUMG00000166050.8	ENSG00000070081	4925	9023	0.231264	6.91058	0.00172707	0.0181665
ENSG00000198843.14	chr3	150602875	150630436	27562	+	protein_coding	SELENOT	HGNC:18136	OTTHUMG00000159825.4	ENSG00000198843	51714	4103	0.235364	6.97114	0.00172767	0.0181665
ENSG00000266714.11	chr17	75587800	75626849	39050	+	protein_coding	MYO15B	HGNC:14083	OTTHUMG00000179794.10	ENSG00000266714	80022	13330	0.674787	2.62314	0.00173755	0.0182598
ENSG00000152518.8	chr2	43222402	43226606	4205	-	protein_coding	ZFP36L2	HGNC:1108	OTTHUMG00000128642.3	ENSG00000152518	678	3693	-0.294185	6.29726	0.00173928	0.0182674
ENSG00000279536.1	chr7	149881477	149882105	629	+	TEC	ENSG00000279536		OTTHUMG00000173263.1	ENSG00000279536		629	1.55223	-0.175457	0.0017461	0.0183174
ENSG00000145868.17	chr5	148383935	148442836	58902	+	protein_coding	FBXO38	HGNC:28844	OTTHUMG00000129929.5	ENSG00000145868	81545	8722	-0.330587	4.83236	0.00174651	0.0183174
ENSG00000136450.13	chr17	58000919	58007346	6428	-	protein_coding	SRSF1	HGNC:10780	OTTHUMG00000178781.3	ENSG00000136450	6426	5781	-0.230177	6.98957	0.00174705	0.0183174
ENSG00000108773.11	chr17	42113111	42121367	8257	-	protein_coding	KAT2A	HGNC:4201	OTTHUMG00000133504.4	ENSG00000108773	2648	3775	-0.25239	6.83257	0.00174852	0.0183222
ENSG00000097046.13	chr1	91500851	91525764	24914	+	protein_coding	CDC7	HGNC:1745	OTTHUMG00000047810.4	ENSG00000097046	8317	3599	-0.32023	5.04724	0.00175381	0.018367
ENSG00000069011.16	chr5	135027734	135034813	7080	-	protein_coding	PITX1	HGNC:9004	OTTHUMG00000149983.7	ENSG00000069011	5307	3442	-0.301426	5.07143	0.00175752	0.0183953
ENSG00000072954.7	chr19	16661139	16690023	28885	+	protein_coding	TMEM38A	HGNC:28462	OTTHUMG00000182639.2	ENSG00000072954	79041	2987	1.39315	0.181014	0.00175998	0.0184104
ENSG00000172009.15	chr19	2785503	2815807	30305	+	protein_coding	THOP1	HGNC:11793	OTTHUMG00000180492.7	ENSG00000172009	7064	7421	-0.25639	6.69584	0.00176565	0.0184592
ENSG00000231607.15	chr13	49956670	50125720	169051	-	lncRNA	DLEU2	HGNC:13748	OTTHUMG00000016927.14	ENSG00000231607	8847	12793	-0.43432	3.79664	0.00177251	0.0185202
ENSG00000143420.19	chr1	150600851	150629612	28762	-	protein_coding	ENSA	HGNC:3360	OTTHUMG00000035004.5	ENSG00000143420	2029	4619	-0.237045	7.97027	0.00178271	0.0186084
ENSG00000231154.1	chrX	103687284	103691772	4489	+	lncRNA	MORF4L2-AS1	HGNC:27991	OTTHUMG00000022108.2	ENSG00000231154		2086	1.26124	0.328476	0.00178299	0.0186084
ENSG00000179295.19	chr12	112418351	112509918	91568	+	protein_coding	PTPN11	HGNC:9644	OTTHUMG00000134334.4	ENSG00000179295	5781	13456	-0.23592	8.43309	0.001785	0.0186187
ENSG00000125912.11	chr19	3185563	3209575	24013	+	protein_coding	NCLN	HGNC:26923	OTTHUMG00000180687.5	ENSG00000125912	56926	4175	-0.258066	6.71263	0.00179817	0.0187453
ENSG00000147853.17	chr9	4709556	4742043	32488	-	protein_coding	AK3	HGNC:17376	OTTHUMG00000019472.3	ENSG00000147853	50808	4395	0.279908	5.69486	0.00180384	0.0187937
ENSG00000135245.10	chr7	128455849	128458418	2570	+	protein_coding	HILPDA	HGNC:28859	OTTHUMG00000157712.2	ENSG00000135245	29923	2070	-0.4556	4.39683	0.00180556	0.0188008
ENSG00000143842.15	chr1	204073115	204127743	54629	+	protein_coding	SOX13	HGNC:11192	OTTHUMG00000036050.6	ENSG00000143842	9580	7420	-0.354585	4.97152	0.00181781	0.0189161
ENSG00000162066.16	chr16	2520357	2531422	11066	+	protein_coding	AMDHD2	HGNC:24262	OTTHUMG00000128866.5	ENSG00000162066	51005	4366	-0.47608	4.09043	0.00181894	0.0189161
ENSG00000287861.1	chr13	19074038	19118315	44278	-	lncRNA	ENSG00000287861		OTTHUMG00000194037.1	ENSG00000287861		756	0.667756	2.38596	0.00181976	0.0189161
ENSG00000279495.1	chr14	105370418	105372918	2501	+	TEC	ENSG00000279495		OTTHUMG00000170423.1	ENSG00000279495		2501	-0.889883	1.30346	0.00182362	0.0189455
ENSG00000255471.1	chr11	86892214	86925037	32824	-	lncRNA	PRSS23-AS1	HGNC:56071	OTTHUMG00000167229.1	ENSG00000255471		1218	1.93223	-0.794073	0.0018297	0.0189978
ENSG00000080709.17	chr5	114055926	114496500	440575	+	protein_coding	KCNN2	HGNC:6291	OTTHUMG00000128836.15	ENSG00000080709	3781	6108	-0.490282	3.2773	0.00183285	0.0190196
ENSG00000101447.15	chr20	38926312	38953106	26795	+	protein_coding	FAM83D	HGNC:16122	OTTHUMG00000032462.4	ENSG00000101447	81610	2475	-0.333143	5.55315	0.00183678	0.0190495
ENSG00000178691.11	chr17	31937007	32001038	64032	+	protein_coding	SUZ12	HGNC:17101	OTTHUMG00000132813.3	ENSG00000178691	23512	6551	-0.230576	6.87121	0.00183805	0.0190519
ENSG00000160113.6	chr19	17231883	17245919	14037	-	protein_coding	NR2F6	HGNC:7977	OTTHUMG00000182728.2	ENSG00000160113	2063	2655	-0.262132	6.67069	0.00184057	0.0190671
ENSG00000197358.9	chr14	28264390	28265974	1585	+	transcribed_processed_pseudogene	BNIP3P1	HGNC:19922	OTTHUMG00000170378.2	ENSG00000197358		1585	-0.433878	4.07815	0.00184519	0.0191021
ENSG00000141971.13	chr19	17405722	17433724	28003	+	protein_coding	MVB12A	HGNC:25153	OTTHUMG00000166252.6	ENSG00000141971	93343	3280	-0.336239	5.04864	0.00184605	0.0191021
ENSG00000261351.2	chr15	66488658	66492109	3452	-	lncRNA	ENSG00000261351		OTTHUMG00000172828.2	ENSG00000261351		2168	0.591248	2.61439	0.00184902	0.0191219
ENSG00000130881.14	chr19	33177603	33208864	31262	+	protein_coding	LRP3	HGNC:6695	OTTHUMG00000180343.9	ENSG00000130881	4037	5346	-0.290303	5.90022	0.00185023	0.0191236
ENSG00000287358.1	chr10	81870778	81875133	4356	-	lncRNA	ENSG00000287358		OTTHUMG00000193858.1	ENSG00000287358		3509	1.7648	-0.818136	0.00185165	0.0191274
ENSG00000080986.13	chr18	2571557	2616635	45079	+	protein_coding	NDC80	HGNC:16909	OTTHUMG00000131483.5	ENSG00000080986	10403	3554	-0.257155	6.08397	0.00185571	0.0191584
ENSG00000114573.12	chr3	113746770	113812056	65287	+	protein_coding	ATP6V1A	HGNC:851	OTTHUMG00000159295.3	ENSG00000114573	523	6332	0.253316	7.06986	0.00186063	0.0191984
ENSG00000185619.19	chr4	705748	770089	64342	+	protein_coding	PCGF3	HGNC:10066	OTTHUMG00000119000.3	ENSG00000185619	10336	6874	-0.248352	6.24314	0.00186392	0.0192214
ENSG00000072071.17	chr19	14147743	14206187	58445	-	protein_coding	ADGRL1	HGNC:20973	OTTHUMG00000182138.4	ENSG00000072071	22859	8487	-0.251947	7.19072	0.00186746	0.0192471
ENSG00000162819.12	chr1	222712553	222735196	22644	+	protein_coding	BROX	HGNC:26512	OTTHUMG00000037650.4	ENSG00000162819	148362	4980	0.232935	6.58673	0.00187048	0.0192634
ENSG00000129757.15	chr11	2883213	2885775	2563	-	protein_coding	CDKN1C	HGNC:1786	OTTHUMG00000010040.5	ENSG00000129757	1028	2480	-0.6971	2.21867	0.00187117	0.0192634
ENSG00000140463.14	chr15	72686179	72738475	52297	+	protein_coding	BBS4	HGNC:969	OTTHUMG00000133510.6	ENSG00000140463	585	4148	0.302652	5.04067	0.00187654	0.0193078
ENSG00000116237.16	chr1	6221193	6235972	14780	-	protein_coding	ICMT	HGNC:5350	OTTHUMG00000001254.3	ENSG00000116237	23463	4910	-0.239063	7.97848	0.00187942	0.0193264
ENSG00000169925.17	chr9	134030305	134068535	38231	-	protein_coding	BRD3	HGNC:1104	OTTHUMG00000021004.8	ENSG00000169925	8019	6885	-0.32684	5.6013	0.00188456	0.0193683
ENSG00000123983.15	chr2	222860942	222944639	83698	+	protein_coding	ACSL3	HGNC:3570	OTTHUMG00000133160.6	ENSG00000123983	2181	14436	-0.257568	7.53987	0.0019093	0.0196116
ENSG00000167566.17	chr12	49791146	49828750	37605	-	protein_coding	NCKAP5L	HGNC:29321	OTTHUMG00000156969.4	ENSG00000167566	57701	8090	1.32186	0.379077	0.00191762	0.0196518
ENSG00000130522.6	chr19	18279694	18281622	1929	-	protein_coding	JUND	HGNC:6206	OTTHUMG00000183355.6	ENSG00000130522	3727	1929	-0.247272	7.82815	0.00191774	0.0196518
ENSG00000175591.12	chr11	73218281	73242427	24147	+	protein_coding	P2RY2	HGNC:8541	OTTHUMG00000167966.1	ENSG00000175591	5029	8953	-1.31532	0.182446	0.0019182	0.0196518
ENSG00000111269.3	chr12	12611827	12645108	33282	+	protein_coding	CREBL2	HGNC:2350	OTTHUMG00000168704.2	ENSG00000111269	1389	3922	0.229354	7.18353	0.00191852	0.0196518
ENSG00000144451.20	chr2	213284389	214410501	1126113	+	protein_coding	SPAG16	HGNC:23225	OTTHUMG00000133015.9	ENSG00000144451	79582	8235	0.358105	4.34805	0.00191861	0.0196518
ENSG00000128513.16	chr7	124822386	124929983	107598	-	protein_coding	POT1	HGNC:17284	OTTHUMG00000157194.21	ENSG00000128513	25913	8717	0.247548	6.32832	0.00191987	0.0196535
ENSG00000104133.16	chr15	44554818	44663688	108871	-	protein_coding	SPG11	HGNC:11226	OTTHUMG00000131199.5	ENSG00000104133	80208	16081	-0.279538	6.19789	0.00193469	0.0197941
ENSG00000100207.21	chr22	42160013	42343616	183604	-	protein_coding	TCF20	HGNC:11631	OTTHUMG00000150920.4	ENSG00000100207	6942	9512	-0.286758	6.56007	0.00194904	0.0199298
ENSG00000015520.15	chr7	44512535	44541330	28796	-	protein_coding	NPC1L1	HGNC:7898	OTTHUMG00000023691.3	ENSG00000015520	29881	5267	-1.28651	0.17037	0.00196408	0.0200722
ENSG00000163273.4	chr2	231921809	231926396	4588	-	protein_coding	NPPC	HGNC:7941	OTTHUMG00000133232.3	ENSG00000163273	4880	1075	-0.785073	1.60105	0.00197405	0.0201628
ENSG00000148700.15	chr10	109996368	110135565	139198	+	protein_coding	ADD3	HGNC:245	OTTHUMG00000019032.2	ENSG00000148700	120	6539	0.235932	7.00084	0.00197916	0.0202036
ENSG00000164068.16	chr3	49689538	49721529	31992	+	protein_coding	RNF123	HGNC:21148	OTTHUMG00000156891.7	ENSG00000164068	63891	7419	0.2445	6.25602	0.00198829	0.0202855
ENSG00000078237.7	chr12	4307763	4360028	52266	+	protein_coding	TIGAR	HGNC:1185	OTTHUMG00000168124.5	ENSG00000078237	57103	9444	0.899406	1.33321	0.00199098	0.0203015
ENSG00000227500.11	chr19	1905214	1926013	20800	+	protein_coding	SCAMP4	HGNC:30385	OTTHUMG00000154590.31	ENSG00000227500	113178	6953	-0.237582	6.38987	0.00199437	0.0203124
ENSG00000111665.12	chr12	6844793	6851292	6500	-	protein_coding	CDCA3	HGNC:14624	OTTHUMG00000169014.2	ENSG00000111665	83461	4879	-0.262363	5.8759	0.00199461	0.0203124
ENSG00000204531.21	chr6	31164337	31180731	16395	-	protein_coding	POU5F1	HGNC:9221	OTTHUMG00000031206.10	ENSG00000204531	5460	2870	1.90807	-0.250317	0.0019954	0.0203124
ENSG00000066044.15	chr19	7958573	8005659	47087	-	protein_coding	ELAVL1	HGNC:3312	OTTHUMG00000182470.4	ENSG00000066044	1994	6962	-0.236447	7.43376	0.00199785	0.020326
ENSG00000198003.12	chr19	11420604	11435782	15179	-	protein_coding	ODAD3	HGNC:28303	OTTHUMG00000182028.3	ENSG00000198003	115948	2681	-0.471696	3.5193	0.0020026	0.0203465
ENSG00000280128.1	chr6	30282349	30286054	3706	-	TEC	ENSG00000280128		OTTHUMG00000184109.1	ENSG00000280128		3706	0.373964	4.33331	0.00200272	0.0203465
ENSG00000100395.15	chr22	41205282	41231271	25990	+	protein_coding	L3MBTL2	HGNC:18594	OTTHUMG00000150942.3	ENSG00000100395	83746	6374	-0.27034	5.69507	0.00200322	0.0203465
ENSG00000081479.15	chr2	169127109	169362534	235426	-	protein_coding	LRP2	HGNC:6694	OTTHUMG00000132179.5	ENSG00000081479	4036	16109	-0.597016	2.7746	0.00200524	0.0203556
ENSG00000229835.2	chr9	21695176	21696943	1768	+	processed_pseudogene	KHSRPP1	HGNC:39198	OTTHUMG00000019683.2	ENSG00000229835		1768	-0.850566	1.4827	0.00201073	0.0204
ENSG00000279453.1	chr6	122436789	122439223	2435	-	TEC	ENSG00000279453		OTTHUMG00000175939.1	ENSG00000279453		2435	0.412281	3.81921	0.00201825	0.0204649
ENSG00000197119.13	chr14	100291116	100306547	15432	-	protein_coding	SLC25A29	HGNC:20116	OTTHUMG00000171569.5	ENSG00000197119	123096	7446	0.326876	6.33182	0.00202052	0.0204765
ENSG00000259248.7	chr15	63544247	63601589	57343	-	lncRNA	USP3-AS1	HGNC:44140	OTTHUMG00000172432.7	ENSG00000259248		8827	0.695012	2.48702	0.00202273	0.0204875
ENSG00000155744.10	chr2	200973718	201071671	97954	-	protein_coding	HYCC2	HGNC:28593	OTTHUMG00000132823.15	ENSG00000155744	285172	12810	0.27235	5.57404	0.0020258	0.0205071
ENSG00000187446.12	chr15	41230839	41281887	51049	+	protein_coding	CHP1	HGNC:17433	OTTHUMG00000130233.7	ENSG00000187446	11261	3947	0.238723	7.04309	0.00203452	0.0205839
ENSG00000149582.16	chr11	118531041	118547280	16240	+	protein_coding	TMEM25	HGNC:25890	OTTHUMG00000166339.4	ENSG00000149582	84866	5529	0.293084	5.58224	0.0020412	0.0206401
ENSG00000163935.14	chr3	52903572	53046750	143179	-	protein_coding	SFMBT1	HGNC:20255	OTTHUMG00000159052.15	ENSG00000163935	51460	5681	-0.406581	3.8372	0.00204712	0.0206884
ENSG00000159640.17	chr17	63477061	63498380	21320	+	protein_coding	ACE	HGNC:2707	OTTHUMG00000154927.6	ENSG00000159640	1636	8365	0.272296	5.50676	0.00204949	0.0207009
ENSG00000124145.6	chr20	45325288	45348424	23137	-	protein_coding	SDC4	HGNC:10661	OTTHUMG00000033083.1	ENSG00000124145	6385	2613	-0.351679	5.64742	0.0020507	0.0207016
ENSG00000231187.3	chr10	46580708	46598150	17443	-	lncRNA	SYT15-AS1	HGNC:56167	OTTHUMG00000018106.3	ENSG00000231187	102724593	3070	1.46383	-0.0654629	0.00205364	0.0207159
ENSG00000143179.16	chr1	165827614	165911618	84005	+	protein_coding	UCK2	HGNC:12562	OTTHUMG00000040117.4	ENSG00000143179	7371	6984	-0.222165	7.75743	0.00205541	0.0207159
ENSG00000167280.17	chr17	79074824	79088599	13776	+	protein_coding	ENGASE	HGNC:24622	OTTHUMG00000167714.5	ENSG00000167280	64772	6288	0.380869	4.20178	0.00205553	0.0207159
ENSG00000173226.17	chr3	121769761	121835079	65319	-	protein_coding	IQCB1	HGNC:28949	OTTHUMG00000128677.8	ENSG00000173226	9657	3051	-0.292782	5.11934	0.00205863	0.0207282
ENSG00000070601.10	chr9	37650954	37746904	95951	+	protein_coding	FRMPD1	HGNC:29159	OTTHUMG00000019927.4	ENSG00000070601	22844	5913	0.876461	1.68278	0.00205904	0.0207282
ENSG00000138433.16	chr2	174348022	174395712	47691	-	protein_coding	CIR1	HGNC:24217	OTTHUMG00000132338.4	ENSG00000138433	9541	3178	0.451848	3.77416	0.00206531	0.0207799
ENSG00000106803.10	chr9	99222064	99230615	8552	+	protein_coding	SEC61B	HGNC:16993	OTTHUMG00000020354.3	ENSG00000106803	10952	1209	0.249808	6.01917	0.00207397	0.0208555
ENSG00000105341.19	chr19	41431318	41440717	9400	-	protein_coding	DMAC2	HGNC:25496	OTTHUMG00000182342.5	ENSG00000105341	55101	4381	-0.286095	5.32823	0.00207917	0.0208925
ENSG00000224837.1	chr1	168055901	168056422	522	-	processed_pseudogene	GCSHP5	HGNC:44195	OTTHUMG00000034577.1	ENSG00000224837		522	-0.282646	5.97542	0.00207995	0.0208925
ENSG00000197302.11	chr16	31713229	31794869	81641	+	protein_coding	KRBOX5	HGNC:26987	OTTHUMG00000167515.5	ENSG00000197302	124411	10022	0.348888	4.87527	0.00208289	0.0209105
ENSG00000256116.1	chr11	64229214	64234352	5139	-	lncRNA	ENSG00000256116		OTTHUMG00000167845.2	ENSG00000256116		1051	0.920408	1.12379	0.00208521	0.0209222
ENSG00000015592.17	chr8	27235308	27258420	23113	-	protein_coding	STMN4	HGNC:16078	OTTHUMG00000099461.3	ENSG00000015592	81551	3309	1.55324	0.0617289	0.00208872	0.0209357
ENSG00000135069.14	chr9	78297125	78330093	32969	+	protein_coding	PSAT1	HGNC:19129	OTTHUMG00000020066.2	ENSG00000135069	29968	2206	-0.219466	8.09932	0.00209078	0.0209357
ENSG00000141560.15	chr17	82716706	82730328	13623	+	protein_coding	FN3KRP	HGNC:25700	OTTHUMG00000177846.5	ENSG00000141560	79672	2944	-0.293003	5.26613	0.00209083	0.0209357
ENSG00000106327.13	chr7	100620416	100642779	22364	-	protein_coding	TFR2	HGNC:11762	OTTHUMG00000159598.6	ENSG00000106327	7036	5065	-0.332107	4.59635	0.00209115	0.0209357
ENSG00000197363.11	chr8	144798876	144811169	12294	+	protein_coding	ZNF517	HGNC:27984	OTTHUMG00000165199.2	ENSG00000197363	340385	5389	0.696689	2.24602	0.00209263	0.0209389
ENSG00000136854.25	chr9	127579370	127696027	116658	+	protein_coding	STXBP1	HGNC:11444	OTTHUMG00000020713.13	ENSG00000136854	6812	9358	-0.328665	4.62979	0.00209409	0.020942
ENSG00000228716.7	chr5	80626226	80654983	28758	-	protein_coding	DHFR	HGNC:2861	OTTHUMG00000162529.3	ENSG00000228716	1719	4411	-0.209843	8.58083	0.00209934	0.020983
ENSG00000125531.7	chr20	63547891	63556695	8805	+	protein_coding	FNDC11	HGNC:28764	OTTHUMG00000032980.5	ENSG00000125531	79025	3612	1.00798	0.83074	0.00210791	0.0210571
ENSG00000143126.8	chr1	109249539	109275751	26213	+	protein_coding	CELSR2	HGNC:3231	OTTHUMG00000012003.2	ENSG00000143126	1952	12830	-0.406482	4.4409	0.00212034	0.0211535
ENSG00000240875.6	chr3	156747343	156817062	69720	-	lncRNA	LINC00886	HGNC:48572	OTTHUMG00000158647.5	ENSG00000240875	730091	3961	0.797484	1.85986	0.0021209	0.0211535
ENSG00000285712.1	chr10	43325833	43350792	24960	-	lncRNA	ENSG00000285712		OTTHUMG00000192900.1	ENSG00000285712		1590	1.90945	-0.840674	0.00212105	0.0211535
ENSG00000152700.14	chr5	134601149	134649271	48123	-	protein_coding	SAR1B	HGNC:10535	OTTHUMG00000129114.4	ENSG00000152700	51128	10798	0.25854	6.17482	0.00212393	0.0211706
ENSG00000064666.15	chr19	1026586	1039068	12483	+	protein_coding	CNN2	HGNC:2156	OTTHUMG00000172729.9	ENSG00000064666	1265	3640	-0.342673	4.78885	0.00212581	0.0211777
ENSG00000196220.17	chr3	8980591	9363053	382463	-	protein_coding	SRGAP3	HGNC:19744	OTTHUMG00000090589.12	ENSG00000196220	9901	18864	0.571966	3.27176	0.00213325	0.0212403
ENSG00000117632.23	chr1	25884181	25906991	22811	-	protein_coding	STMN1	HGNC:6510	OTTHUMG00000007389.4	ENSG00000117632	3925	6247	-0.22529	8.79549	0.00213546	0.0212436
ENSG00000130770.18	chr1	28236109	28246906	10798	+	protein_coding	ATP5IF1	HGNC:871	OTTHUMG00000003533.3	ENSG00000130770	93974	2225	0.233078	7.36356	0.00213592	0.0212436
ENSG00000131470.15	chr17	42572310	42577831	5522	-	protein_coding	PSMC3IP	HGNC:17928	OTTHUMG00000180247.2	ENSG00000131470	29893	2578	-0.267047	5.72035	0.00214106	0.0212831
ENSG00000238058.2	chr9	135907812	135916126	8315	+	lncRNA	CAMSAP1-DT	HGNC:55648	OTTHUMG00000020919.2	ENSG00000238058		839	0.74715	2.13837	0.00214581	0.0213186
ENSG00000243766.8	chr7	27198575	27207259	8685	+	lncRNA	HOTTIP	HGNC:37461	OTTHUMG00000063751.8	ENSG00000243766		5086	0.991171	1.30435	0.00216047	0.0214525
ENSG00000197275.14	chr8	94371960	94475115	103156	-	protein_coding	RAD54B	HGNC:17228	OTTHUMG00000133658.7	ENSG00000197275	25788	5319	-0.44539	3.68345	0.00216579	0.0214937
ENSG00000182154.8	chr9	137551879	137552555	677	+	protein_coding	MRPL41	HGNC:14492	OTTHUMG00000020987.2	ENSG00000182154	64975	582	0.258301	6.73055	0.0021704	0.0215176
ENSG00000184216.15	chrX	154010506	154019902	9397	-	protein_coding	IRAK1	HGNC:6112	OTTHUMG00000024228.46	ENSG00000184216	3654	4264	-0.2405	7.78972	0.00217057	0.0215176
ENSG00000129474.16	chr14	22971177	22982551	11375	-	protein_coding	AJUBA	HGNC:20250	OTTHUMG00000028711.6	ENSG00000129474	84962	5885	-0.321091	4.86598	0.00217248	0.0215249
ENSG00000099901.17	chr22	20115938	20127355	11418	+	protein_coding	RANBP1	HGNC:9847	OTTHUMG00000150490.35	ENSG00000099901	5902	4620	-0.227443	7.61327	0.00217491	0.0215331
ENSG00000169122.12	chr8	57994523	58204279	209757	+	protein_coding	FAM110B	HGNC:28587	OTTHUMG00000164282.2	ENSG00000169122	90362	4929	-0.411303	3.91731	0.00217569	0.0215331
ENSG00000164109.14	chr4	120055623	120066858	11236	-	protein_coding	MAD2L1	HGNC:6763	OTTHUMG00000132967.4	ENSG00000164109	4085	5517	-0.23559	7.36404	0.00217992	0.0215551
ENSG00000166188.3	chr16	57994676	58000672	5997	-	protein_coding	ZNF319	HGNC:13644	OTTHUMG00000175512.3	ENSG00000166188	57567	5027	0.910925	1.26271	0.00218027	0.0215551
ENSG00000181004.10	chr4	122732702	122744942	12241	+	protein_coding	BBS12	HGNC:26648	OTTHUMG00000133070.4	ENSG00000181004	166379	3431	0.804489	1.99867	0.00218148	0.0215553
ENSG00000289223.1	chr11	129859837	129861941	2105	-	lncRNA	ENSG00000289223			ENSG00000289223		451	1.33055	0.437591	0.00218467	0.0215751
ENSG00000166436.18	chr11	8612037	8682694	70658	-	protein_coding	TRIM66	HGNC:29005	OTTHUMG00000150481.6	ENSG00000166436	9866	16410	0.364198	4.67276	0.00218767	0.0215915
ENSG00000130787.14	chr12	122834453	122862961	28509	+	protein_coding	HIP1R	HGNC:18415	OTTHUMG00000168765.2	ENSG00000130787	9026	7072	-0.333983	5.27868	0.00218871	0.0215915
ENSG00000104964.15	chr19	3052910	3063107	10198	-	protein_coding	TLE5	HGNC:307	OTTHUMG00000180567.4	ENSG00000104964	166	5236	-0.251232	7.51809	0.00219212	0.0216134
ENSG00000123684.13	chr1	211743457	211830763	87307	-	protein_coding	LPGAT1	HGNC:28985	OTTHUMG00000037120.2	ENSG00000123684	9926	8790	0.23744	8.20224	0.00219472	0.0216274
ENSG00000183117.20	chr8	2935353	4994972	2059620	-	protein_coding	CSMD1	HGNC:14026	OTTHUMG00000163605.8	ENSG00000183117	64478	18700	0.336999	5.39126	0.00219766	0.0216446
ENSG00000182873.5	chr1	2181794	2184389	2596	-	lncRNA	PRKCZ-AS1	HGNC:40477	OTTHUMG00000001239.2	ENSG00000182873	100506504	1734	0.899121	1.83796	0.00220696	0.0217156
ENSG00000106723.17	chr9	88388430	88478694	90265	+	protein_coding	SPIN1	HGNC:11243	OTTHUMG00000020168.3	ENSG00000106723	10927	4903	-0.230813	6.70558	0.00220726	0.0217156
ENSG00000110107.9	chr11	60890547	60906585	16039	-	protein_coding	PRPF19	HGNC:17896	OTTHUMG00000167798.3	ENSG00000110107	27339	2919	-0.223676	7.34694	0.0022118	0.0217486
ENSG00000167676.5	chr19	4502192	4518486	16295	-	protein_coding	PLIN4	HGNC:29393	OTTHUMG00000167571.2	ENSG00000167676	729359	6505	-0.67756	2.47265	0.00224179	0.0220294
ENSG00000160097.20	chr1	32862268	32872482	10215	-	protein_coding	FNDC5	HGNC:20240	OTTHUMG00000004015.6	ENSG00000160097	252995	3199	1.06514	0.807023	0.00224278	0.0220294
ENSG00000196405.13	chr14	99971449	100144236	172788	+	protein_coding	EVL	HGNC:20234	OTTHUMG00000171530.4	ENSG00000196405	51466	10482	-0.463944	3.31343	0.00225151	0.0221032
ENSG00000196132.14	chr20	64102394	64242253	139860	+	protein_coding	MYT1	HGNC:7622	OTTHUMG00000149988.8	ENSG00000196132	4661	6863	-1.45863	-0.315862	0.00225409	0.0221124
ENSG00000257681.1	chr12	103746315	103768858	22544	-	lncRNA	ENSG00000257681		OTTHUMG00000170059.1	ENSG00000257681		1063	-0.400017	4.05864	0.00225488	0.0221124
ENSG00000134255.16	chr1	111139479	111185104	45626	+	protein_coding	CEPT1	HGNC:24289	OTTHUMG00000012357.5	ENSG00000134255	10390	8657	0.314587	5.25124	0.0022804	0.0223506
ENSG00000058866.15	chr3	186105668	186362234	256567	-	protein_coding	DGKG	HGNC:2853	OTTHUMG00000156617.6	ENSG00000058866	1608	10975	-0.670877	2.10959	0.00228495	0.0223831
ENSG00000109084.14	chr17	28319200	28328685	9486	+	protein_coding	TMEM97	HGNC:28106	OTTHUMG00000132497.6	ENSG00000109084	27346	2929	-0.255263	6.31881	0.00228967	0.0224173
ENSG00000156787.17	chr8	123041968	123152153	110186	+	protein_coding	TBC1D31	HGNC:30888	OTTHUMG00000165081.9	ENSG00000156787	93594	8609	-0.350958	4.54408	0.00230291	0.0225348
ENSG00000169756.17	chr2	108533671	108687246	153576	+	protein_coding	LIMS1	HGNC:6616	OTTHUMG00000130983.11	ENSG00000169756	3987	9072	-0.257581	6.02581	0.00230835	0.022576
ENSG00000136842.14	chr9	97501180	97601743	100564	+	protein_coding	TMOD1	HGNC:11871	OTTHUMG00000020325.3	ENSG00000136842	7111	3676	-0.768299	1.62484	0.00231133	0.0225907
ENSG00000051825.15	chr12	123152320	123244014	91695	-	protein_coding	MPHOSPH9	HGNC:7215	OTTHUMG00000168849.9	ENSG00000051825	10198	10304	-0.260841	6.27434	0.00231235	0.0225907
ENSG00000033030.15	chr12	122471599	122501073	29475	-	protein_coding	ZCCHC8	HGNC:25265	OTTHUMG00000168878.6	ENSG00000033030	55596	9125	-0.311106	5.38774	0.0023183	0.0226368
ENSG00000182541.18	chr22	31212239	31280080	67842	+	protein_coding	LIMK2	HGNC:6614	OTTHUMG00000151251.3	ENSG00000182541	3985	6170	0.254966	6.06888	0.00232347	0.0226705
ENSG00000100065.15	chr22	37490362	37519542	29181	-	protein_coding	CARD10	HGNC:16422	OTTHUMG00000150592.4	ENSG00000100065	29775	5754	-0.291775	5.35536	0.00232579	0.0226705
ENSG00000084444.14	chr12	13044381	13142521	98141	+	protein_coding	FAM234B	HGNC:29288	OTTHUMG00000168774.3	ENSG00000084444	57613	6710	-0.248919	6.53133	0.00232656	0.0226705
ENSG00000102265.12	chrX	47582408	47586789	4382	+	protein_coding	TIMP1	HGNC:11820	OTTHUMG00000021447.3	ENSG00000102265	7076	1446	0.236982	6.32439	0.00232674	0.0226705
ENSG00000100485.12	chr14	50117130	50231578	114449	-	protein_coding	SOS2	HGNC:11188	OTTHUMG00000140292.5	ENSG00000100485	6655	6948	0.324251	5.06914	0.00233707	0.0227589
ENSG00000134779.15	chr18	36777647	36829216	51570	-	protein_coding	TPGS2	HGNC:24561	OTTHUMG00000178075.8	ENSG00000134779	25941	10569	-0.243274	6.58444	0.00234027	0.0227779
ENSG00000215692.2	chr2	241734715	241735498	784	-	lncRNA	ENSG00000215692		OTTHUMG00000151478.1	ENSG00000215692		472	1.13428	0.778229	0.00234459	0.0228077
ENSG00000073169.15	chr22	50201011	50217616	16606	+	protein_coding	SELENOO	HGNC:30395	OTTHUMG00000044645.4	ENSG00000073169	83642	2331	0.272726	5.99789	0.00235659	0.0229056
ENSG00000163513.19	chr3	30606601	30694142	87542	+	protein_coding	TGFBR2	HGNC:11773	OTTHUMG00000130569.8	ENSG00000163513	7048	6850	0.832554	1.68798	0.00235717	0.0229056
ENSG00000087586.18	chr20	56369389	56392337	22949	-	protein_coding	AURKA	HGNC:11393	OTTHUMG00000032796.7	ENSG00000087586	6790	2928	-0.272284	6.08499	0.00237	0.0230179
ENSG00000215492.6	chr18	32412214	32413176	963	-	processed_pseudogene	HNRNPA1P7	HGNC:31015	OTTHUMG00000163726.1	ENSG00000215492		963	-0.232601	8.83568	0.00239264	0.0232254
ENSG00000127564.17	chr16	2968024	2980479	12456	-	protein_coding	PKMYT1	HGNC:29650	OTTHUMG00000128975.4	ENSG00000127564	9088	4974	-0.26402	7.03169	0.00240143	0.0232983
ENSG00000163807.6	chr3	44737661	44761619	23959	-	protein_coding	KIAA1143	HGNC:29198	OTTHUMG00000133088.4	ENSG00000163807	57456	5216	0.235708	6.31831	0.0024096	0.0233651
ENSG00000140832.11	chr16	71626161	71642114	15954	+	protein_coding	MARVELD3	HGNC:30525	OTTHUMG00000137591.3	ENSG00000140832	91862	6347	-0.367625	4.54777	0.00242233	0.0234761
ENSG00000141642.9	chr18	50967991	50988121	20131	+	protein_coding	ELAC1	HGNC:14197	OTTHUMG00000132695.4	ENSG00000141642	55520	3970	0.649068	2.5263	0.00243367	0.0235575
ENSG00000071794.16	chr3	149030127	149086554	56428	-	protein_coding	HLTF	HGNC:11099	OTTHUMG00000159534.5	ENSG00000071794	6596	6024	-0.2212	7.69628	0.00243409	0.0235575
ENSG00000228519.3	chrX	25645722	25646327	606	-	processed_pseudogene	RANBP1P1	HGNC:54908	OTTHUMG00000021280.1	ENSG00000228519		606	-0.245281	6.07659	0.00243462	0.0235575
ENSG00000115252.19	chr2	182139968	182523359	383392	-	protein_coding	PDE1A	HGNC:8774	OTTHUMG00000132596.2	ENSG00000115252	5136	6632	1.51339	0.0245179	0.00244467	0.0236422
ENSG00000176393.11	chr1	201982372	202006147	23776	+	protein_coding	RNPEP	HGNC:10078	OTTHUMG00000035866.5	ENSG00000176393	6051	3455	-0.224857	6.7371	0.00244822	0.0236604
ENSG00000113739.11	chr5	173314723	173328447	13725	-	protein_coding	STC2	HGNC:11374	OTTHUMG00000130542.4	ENSG00000113739	8614	5062	-0.483092	3.73254	0.00244915	0.0236604
ENSG00000171824.14	chr1	11066618	11099869	33252	-	protein_coding	EXOSC10	HGNC:9138	OTTHUMG00000002123.3	ENSG00000171824	5394	5991	-0.230558	6.60064	0.00245078	0.0236635
ENSG00000273125.2	chr3	107430892	107463912	33021	+	lncRNA	LINC01990	HGNC:52822	OTTHUMG00000185878.7	ENSG00000273125	101929607	1867	1.59453	-0.295515	0.00245415	0.0236836
ENSG00000105722.10	chr19	42247569	42255128	7560	-	protein_coding	ERF	HGNC:3444	OTTHUMG00000182788.3	ENSG00000105722	2077	3269	-0.306019	6.16119	0.00245633	0.023692
ENSG00000185900.11	chr8	43093498	43131180	37683	+	protein_coding	POMK	HGNC:26267	OTTHUMG00000164100.3	ENSG00000185900	84197	12471	-0.300076	7.45623	0.00246207	0.0237348
ENSG00000148297.16	chr9	133338312	133348131	9820	-	protein_coding	MED22	HGNC:11477	OTTHUMG00000020869.12	ENSG00000148297	6837	7235	-0.247679	6.04439	0.00247613	0.0238576
ENSG00000111052.8	chr12	80792520	80937934	145415	-	protein_coding	LIN7A	HGNC:17787	OTTHUMG00000170168.2	ENSG00000111052	8825	6804	0.23268	6.74638	0.00248143	0.0238961
ENSG00000105376.5	chr19	10289952	10296778	6827	+	protein_coding	ICAM5	HGNC:5348	OTTHUMG00000180406.4	ENSG00000105376	7087	3935	0.260026	6.61547	0.00249373	0.0240018
ENSG00000126457.22	chr19	49675786	49689029	13244	+	protein_coding	PRMT1	HGNC:5187	OTTHUMG00000167568.3	ENSG00000126457	3276	4796	-0.2249	8.49873	0.00249594	0.0240103
ENSG00000213625.9	chr1	65420587	65436007	15421	+	protein_coding	LEPROT	HGNC:29477	OTTHUMG00000009065.7	ENSG00000213625	54741	5237	0.26571	5.77663	0.00250072	0.0240437
ENSG00000150361.12	chr13	69700594	70108493	407900	-	protein_coding	KLHL1	HGNC:6352	OTTHUMG00000017056.4	ENSG00000150361	57626	4149	0.938211	1.18876	0.00250388	0.0240613
ENSG00000245694.12	chr16	54845189	54929189	84001	-	lncRNA	CRNDE	HGNC:37078	OTTHUMG00000172236.13	ENSG00000245694	101927480	14741	-0.291367	5.45051	0.00250538	0.024063
ENSG00000182600.10	chr2	232857270	232878708	21439	+	protein_coding	SNORC	HGNC:33763	OTTHUMG00000133273.6	ENSG00000182600	389084	3763	0.902897	1.33316	0.00250707	0.0240665
ENSG00000165379.14	chr14	41606876	41904549	297674	+	protein_coding	LRFN5	HGNC:20360	OTTHUMG00000140261.4	ENSG00000165379	145581	6834	0.523644	2.97579	0.0025088	0.0240705
ENSG00000100350.16	chr22	36487190	36507221	20032	-	protein_coding	FOXRED2	HGNC:26264	OTTHUMG00000044614.6	ENSG00000100350	80020	7427	-0.230376	6.59262	0.00252041	0.0241691
ENSG00000091129.22	chr7	108147623	108456717	309095	-	protein_coding	NRCAM	HGNC:7994	OTTHUMG00000154973.12	ENSG00000091129	4897	7975	-0.657245	2.34421	0.00252365	0.0241874
ENSG00000171206.15	chr10	102644479	102658318	13840	+	protein_coding	TRIM8	HGNC:15579	OTTHUMG00000018964.8	ENSG00000171206	81603	5011	-0.232663	7.21981	0.00253018	0.0242372
ENSG00000176293.20	chr19	58059239	58086310	27072	+	protein_coding	ZNF135	HGNC:12919	OTTHUMG00000160719.5	ENSG00000176293	7694	6418	1.08837	0.971512	0.00254708	0.0243709
ENSG00000273062.1	chr1	178724306	178726285	1980	-	lncRNA	RALGPS2-AS1	HGNC:55163	OTTHUMG00000186473.1	ENSG00000273062		1980	-1.21785	0.419304	0.00254836	0.0243709
ENSG00000175130.7	chr1	32333839	32336233	2395	-	protein_coding	MARCKSL1	HGNC:7142	OTTHUMG00000007589.4	ENSG00000175130	65108	1546	-0.225729	7.33014	0.0025486	0.0243709
ENSG00000137522.18	chr11	71929018	71997597	68580	+	protein_coding	RNF121	HGNC:21070	OTTHUMG00000157023.4	ENSG00000137522	55298	3250	-0.380724	4.25374	0.00254949	0.0243709
ENSG00000070614.15	chr5	150485818	150558211	72394	+	protein_coding	NDST1	HGNC:7680	OTTHUMG00000163572.6	ENSG00000070614	3340	9510	-0.24617	6.47327	0.00255971	0.0244557
ENSG00000166266.14	chr11	108008898	108107761	98864	+	protein_coding	CUL5	HGNC:2556	OTTHUMG00000166369.4	ENSG00000166266	8065	6562	0.226982	6.81728	0.00256531	0.0244858
ENSG00000164418.22	chr6	100962701	102081622	1118922	+	protein_coding	GRIK2	HGNC:4580	OTTHUMG00000016328.7	ENSG00000164418	2898	26797	0.600823	2.56411	0.00256556	0.0244858
ENSG00000263843.1	chr17	75271369	75273895	2527	+	lncRNA	MIF4GD-DT	HGNC:55335	OTTHUMG00000179606.1	ENSG00000263843	100287042	2527	-0.563841	2.55763	0.00256998	0.0245152
ENSG00000157978.12	chr1	25543606	25568886	25281	+	protein_coding	LDLRAP1	HGNC:18640	OTTHUMG00000007386.6	ENSG00000157978	26119	5371	-0.31886	4.81771	0.00257588	0.0245586
ENSG00000130699.20	chr20	61953469	62065881	112413	-	protein_coding	TAF4	HGNC:11537	OTTHUMG00000032893.9	ENSG00000130699	6874	10272	-0.326574	5.07846	0.00258337	0.0246022
ENSG00000101844.18	chrX	108091668	108154671	63004	+	protein_coding	ATG4A	HGNC:16489	OTTHUMG00000022176.9	ENSG00000101844	115201	2927	0.323917	4.82309	0.00258354	0.0246022
ENSG00000186862.20	chr10	101007679	101032295	24617	-	protein_coding	PDZD7	HGNC:26257	OTTHUMG00000018916.7	ENSG00000186862	79955	6602	-0.4091	4.08693	0.00258451	0.0246022
ENSG00000128342.5	chr22	30240453	30246759	6307	-	protein_coding	LIF	HGNC:6596	OTTHUMG00000150910.3	ENSG00000128342	3976	3871	1.01415	0.89894	0.00259467	0.024686
ENSG00000120875.9	chr8	29333064	29350684	17621	-	protein_coding	DUSP4	HGNC:3070	OTTHUMG00000133395.3	ENSG00000120875	1846	7273	0.383493	4.73095	0.00260728	0.024793
ENSG00000126787.13	chr14	55148112	55191608	43497	-	protein_coding	DLGAP5	HGNC:16864	OTTHUMG00000140310.3	ENSG00000126787	9787	3597	-0.249138	5.93628	0.00261042	0.0248099
ENSG00000213599.10	chr16	30193892	30204310	10419	+	lncRNA	SLX1A-SULT1A3	HGNC:44437	OTTHUMG00000048084.2	ENSG00000213599	100526830	4611	-1.13588	0.817763	0.00261375	0.0248286
ENSG00000161509.14	chr17	74842023	74861504	19482	-	protein_coding	GRIN2C	HGNC:4587	OTTHUMG00000044524.4	ENSG00000161509	2905	8584	1.67529	-0.0916094	0.00262734	0.0249396
ENSG00000148840.11	chr10	102132994	102150333	17340	+	protein_coding	PPRC1	HGNC:30025	OTTHUMG00000018948.2	ENSG00000148840	23082	6097	-0.242248	6.24651	0.00262818	0.0249396
ENSG00000268089.3	chrX	152637895	152657542	19648	+	protein_coding	GABRQ	HGNC:14454	OTTHUMG00000022649.5	ENSG00000268089	55879	6468	-1.03985	0.716519	0.0026315	0.0249581
ENSG00000005156.12	chr17	34980512	35009743	29232	+	protein_coding	LIG3	HGNC:6600	OTTHUMG00000128519.7	ENSG00000005156	3980	12901	-0.263445	6.76179	0.00263719	0.024999
ENSG00000168002.12	chr11	62761565	62766710	5146	+	protein_coding	POLR2G	HGNC:9194	OTTHUMG00000167609.3	ENSG00000168002	5436	1902	0.269253	5.9428	0.00264011	0.0250137
ENSG00000178966.17	chr9	83980798	84004074	23277	+	protein_coding	RMI1	HGNC:25764	OTTHUMG00000020113.4	ENSG00000178966	80010	3420	-0.260325	5.63825	0.00264884	0.0250833
ENSG00000140263.15	chr15	45023147	45077185	54039	+	protein_coding	SORD	HGNC:11184	OTTHUMG00000131265.12	ENSG00000140263	6652	12428	-0.239464	6.14639	0.00265345	0.0251139
ENSG00000006634.8	chr7	87876216	87909553	33338	+	protein_coding	DBF4	HGNC:17364	OTTHUMG00000131034.7	ENSG00000006634	10926	4595	-0.27483	5.66657	0.00265723	0.0251366
ENSG00000142634.13	chr1	15409888	15430339	20452	+	protein_coding	EFHD2	HGNC:28670	OTTHUMG00000002254.2	ENSG00000142634	79180	2534	-0.288753	5.32865	0.00266751	0.0252207
ENSG00000074181.9	chr19	15159038	15200995	41958	-	protein_coding	NOTCH3	HGNC:7883	OTTHUMG00000183217.4	ENSG00000074181	4854	9408	-0.25379	6.38711	0.00267417	0.0252706
ENSG00000164985.15	chr9	15464066	15510995	46930	-	protein_coding	PSIP1	HGNC:9527	OTTHUMG00000021021.3	ENSG00000164985	11168	6744	-0.226448	7.29417	0.00267583	0.0252731
ENSG00000269915.1	chr11	708564	727047	18484	-	lncRNA	ENSG00000269915		OTTHUMG00000183950.1	ENSG00000269915		532	1.33008	0.493202	0.00267955	0.0252951
ENSG00000101639.19	chr18	12991362	13125052	133691	+	protein_coding	CEP192	HGNC:25515	OTTHUMG00000160693.4	ENSG00000101639	55125	9897	-0.256747	5.89616	0.0026821	0.025306
ENSG00000138468.16	chr3	101324205	101513241	189037	-	protein_coding	SENP7	HGNC:30402	OTTHUMG00000149927.4	ENSG00000138468	57337	6396	0.298425	4.88593	0.00268579	0.0253277
ENSG00000072110.16	chr14	68874128	68979440	105313	-	protein_coding	ACTN1	HGNC:163	OTTHUMG00000171386.6	ENSG00000072110	87	14320	-0.220183	6.73528	0.00269828	0.0254071
ENSG00000278948.1	chr22	37943050	37944898	1849	+	TEC	ENSG00000278948		OTTHUMG00000151195.1	ENSG00000278948		1849	0.514241	2.95673	0.00269909	0.0254071
ENSG00000008311.16	chr7	122064583	122144308	79726	-	protein_coding	AASS	HGNC:17366	OTTHUMG00000157058.2	ENSG00000008311	10157	10816	0.367819	4.37865	0.00269923	0.0254071
ENSG00000102181.21	chrX	150766336	150898816	132481	-	protein_coding	CD99L2	HGNC:18237	OTTHUMG00000024247.7	ENSG00000102181	83692	5763	0.271492	5.50822	0.0026998	0.0254071
ENSG00000106392.11	chr7	7156934	7248616	91683	+	protein_coding	C1GALT1	HGNC:24337	OTTHUMG00000151912.5	ENSG00000106392	56913	7773	0.412943	4.46011	0.00270259	0.0254089
ENSG00000167771.6	chr11	63911230	63917164	5935	-	protein_coding	RCOR2	HGNC:27455	OTTHUMG00000150472.3	ENSG00000167771	283248	3049	-0.309142	4.85985	0.00270278	0.0254089
ENSG00000186417.14	chr15	51341655	51408005	66351	+	protein_coding	GLDN	HGNC:29514	OTTHUMG00000131746.7	ENSG00000186417	342035	7110	0.77397	1.78518	0.00270731	0.025426
ENSG00000130675.15	chr7	156994051	157010663	16613	-	protein_coding	MNX1	HGNC:4979	OTTHUMG00000157181.5	ENSG00000130675	3110	4214	-0.476475	3.5734	0.00270756	0.025426
ENSG00000225630.1	chr1	629640	630683	1044	+	unprocessed_pseudogene	MTND2P28	HGNC:42129	OTTHUMG00000002336.1	ENSG00000225630		1044	0.240762	7.85488	0.00270892	0.025426
ENSG00000121380.12	chr12	12049844	12211084	161241	+	protein_coding	BCL2L14	HGNC:16657	OTTHUMG00000159528.5	ENSG00000121380	79370	5112	1.00624	1.06792	0.00271019	0.025426
ENSG00000143933.20	chr2	47160084	47176921	16838	-	protein_coding	CALM2	HGNC:1445	OTTHUMG00000128850.11	ENSG00000143933	805	7113	0.244265	7.96326	0.00271817	0.0254766
ENSG00000013392.8	chr6	83193357	83198935	5579	+	protein_coding	RWDD2A	HGNC:21385	OTTHUMG00000015109.3	ENSG00000013392	112611	3769	0.430591	3.56428	0.00271838	0.0254766
ENSG00000288945.1	chr8	103451131	103452520	1390	+	lncRNA	ENSG00000288945			ENSG00000288945		1390	0.874729	1.2884	0.00271993	0.025478
ENSG00000253729.9	chr8	47773111	47960178	187068	-	protein_coding	PRKDC	HGNC:9413	OTTHUMG00000164239.7	ENSG00000253729	5591	29073	-0.258161	9.12942	0.00272244	0.0254884
ENSG00000150630.4	chr4	176683538	176792922	109385	-	protein_coding	VEGFC	HGNC:12682	OTTHUMG00000160734.4	ENSG00000150630	7424	2615	-0.723019	1.94131	0.00272384	0.0254884
ENSG00000186364.12	chr1	145845630	145848954	3325	+	protein_coding	NUDT17	HGNC:26618	OTTHUMG00000013752.5	ENSG00000186364	200035	1657	0.559371	3.0635	0.00273135	0.0255264
ENSG00000131013.4	chr6	149504495	149546043	41549	-	protein_coding	PPIL4	HGNC:15702	OTTHUMG00000015788.2	ENSG00000131013	85313	2889	-0.279653	5.56887	0.00273171	0.0255264
ENSG00000146530.15	chr7	12330885	12403941	73057	-	protein_coding	VWDE	HGNC:21897	OTTHUMG00000152315.9	ENSG00000146530	221806	6711	0.446219	3.74682	0.00273212	0.0255264
ENSG00000188211.9	chr11	17351800	17377341	25542	+	protein_coding	NCR3LG1	HGNC:42400	OTTHUMG00000165913.4	ENSG00000188211	374383	6364	-0.296377	5.15528	0.00274116	0.0255977
ENSG00000084112.15	chr12	108778191	108857590	79400	-	protein_coding	SSH1	HGNC:30579	OTTHUMG00000169371.4	ENSG00000084112	54434	14538	-0.271726	6.02542	0.00274268	0.0255988
ENSG00000066651.20	chr6	125986479	126203817	217339	+	protein_coding	TRMT11	HGNC:21080	OTTHUMG00000015515.14	ENSG00000066651	60487	5722	0.313735	4.9154	0.00275325	0.0256837
ENSG00000158321.19	chr7	69598296	70793506	1195211	+	protein_coding	AUTS2	HGNC:14262	OTTHUMG00000023865.12	ENSG00000158321	26053	24887	-0.964023	1.31877	0.0027546	0.0256837
ENSG00000004975.12	chr17	7225342	7234517	9176	-	protein_coding	DVL2	HGNC:3086	OTTHUMG00000102155.5	ENSG00000004975	1856	5321	-0.237014	6.32013	0.0027617	0.0257367
ENSG00000183684.8	chr17	81887835	81891586	3752	-	protein_coding	ALYREF	HGNC:19071	OTTHUMG00000160470.3	ENSG00000183684	10189	1583	-0.223243	7.68405	0.00276586	0.0257623
ENSG00000183828.15	chr14	105172938	105181323	8386	-	protein_coding	NUDT14	HGNC:20141	OTTHUMG00000170372.3	ENSG00000183828	256281	1916	-0.441156	3.53459	0.00277591	0.0258426
ENSG00000160867.15	chr5	177086905	177098144	11240	+	protein_coding	FGFR4	HGNC:3691	OTTHUMG00000151523.6	ENSG00000160867	2264	4810	-0.956071	1.26934	0.00278261	0.0258918
ENSG00000279428.1	chr17	18107334	18110463	3130	-	TEC	ENSG00000279428		OTTHUMG00000180330.1	ENSG00000279428		3130	1.64618	-0.458947	0.00279051	0.025952
ENSG00000170425.4	chr17	15945130	15975746	30617	+	protein_coding	ADORA2B	HGNC:264	OTTHUMG00000059140.2	ENSG00000170425	136	2338	-1.21121	0.386574	0.00279473	0.025978
ENSG00000165891.16	chr12	77021248	77065569	44322	-	protein_coding	E2F7	HGNC:23820	OTTHUMG00000169969.3	ENSG00000165891	144455	6291	-0.288961	5.24381	0.00279741	0.0259896
ENSG00000165724.6	chr9	137582081	137590512	8432	-	protein_coding	ZMYND19	HGNC:21146	OTTHUMG00000020992.2	ENSG00000165724	116225	2392	-0.262959	6.17368	0.00280054	0.0259983
ENSG00000163923.10	chr3	187120948	187180908	59961	-	protein_coding	RPL39L	HGNC:17094	OTTHUMG00000156465.3	ENSG00000163923	116832	1033	-0.443856	4.56247	0.0028012	0.0259983
ENSG00000170191.5	chr20	25612935	25624014	11080	-	protein_coding	NANP	HGNC:16140	OTTHUMG00000032132.3	ENSG00000170191	140838	3803	-0.363775	4.45383	0.00280866	0.0260543
ENSG00000180769.10	chr4	84965534	85011277	45744	+	lncRNA	WDFY3-AS2	HGNC:21603	OTTHUMG00000141281.8	ENSG00000180769	404201	9357	0.6238	2.32477	0.00281432	0.0260825
ENSG00000179409.11	chr17	744421	753999	9579	-	protein_coding	GEMIN4	HGNC:15717	OTTHUMG00000177495.5	ENSG00000179409	50628	5747	-0.253728	6.30179	0.00281458	0.0260825
ENSG00000158470.5	chr20	49632945	49713878	80934	-	protein_coding	B4GALT5	HGNC:928	OTTHUMG00000033086.3	ENSG00000158470	9334	4722	-0.329209	5.036	0.00281779	0.0260979
ENSG00000138028.17	chr2	27098889	27119128	20240	-	protein_coding	CGREF1	HGNC:16962	OTTHUMG00000152009.4	ENSG00000138028	10669	4052	-0.312453	5.45117	0.0028191	0.0260979
ENSG00000233588.1	chr13	28722386	28724021	1636	-	processed_pseudogene	CYP51A1P2	HGNC:20251	OTTHUMG00000016651.1	ENSG00000233588		1499	-0.306272	5.16255	0.00282584	0.0261398
ENSG00000060339.14	chr10	68721012	68792377	71366	+	protein_coding	CCAR1	HGNC:24236	OTTHUMG00000018361.6	ENSG00000060339	55749	6059	0.230376	7.26763	0.00282651	0.0261398
ENSG00000141756.20	chr17	41812680	41823213	10534	+	protein_coding	FKBP10	HGNC:18169	OTTHUMG00000133497.6	ENSG00000141756	60681	4211	0.214761	7.58237	0.00283141	0.0261634
ENSG00000196338.15	chrX	71144821	71175255	30435	+	protein_coding	NLGN3	HGNC:14289	OTTHUMG00000021790.2	ENSG00000196338	54413	14373	1.09589	1.11829	0.00283193	0.0261634
ENSG00000272848.2	chr6	169426420	169452475	26056	-	lncRNA	ENSG00000272848		OTTHUMG00000185870.2	ENSG00000272848		4107	0.977506	1.38406	0.00284472	0.0262623
ENSG00000137161.18	chr6	42929480	42939294	9815	+	protein_coding	CNPY3	HGNC:11968	OTTHUMG00000014708.2	ENSG00000137161	10695	1431	-0.302575	5.1919	0.00284553	0.0262623
ENSG00000007038.11	chr16	2817180	2826304	9125	+	protein_coding	PRSS21	HGNC:9485	OTTHUMG00000128931.3	ENSG00000007038	10942	1967	-0.421132	3.6789	0.00285229	0.0263114
ENSG00000141504.12	chr17	7626234	7627876	1643	-	protein_coding	SAT2	HGNC:23160	OTTHUMG00000108152.4	ENSG00000141504	112483	1643	0.346327	4.57194	0.00286542	0.0264191
ENSG00000133216.17	chr1	22710839	22921500	210662	+	protein_coding	EPHB2	HGNC:3393	OTTHUMG00000002881.4	ENSG00000133216	2048	12516	-1.15597	0.766333	0.0028765	0.0265078
ENSG00000070423.18	chr19	647526	663233	15708	-	protein_coding	RNF126	HGNC:21151	OTTHUMG00000180592.10	ENSG00000070423	55658	3452	-0.246067	6.39238	0.00288813	0.0266015
ENSG00000099338.23	chr19	38335775	38370943	35169	+	protein_coding	CATSPERG	HGNC:25243	OTTHUMG00000153223.7	ENSG00000099338	57828	9190	1.1977	0.597923	0.00289104	0.0266148
ENSG00000178401.16	chr12	49346888	49357546	10659	+	protein_coding	DNAJC22	HGNC:25802	OTTHUMG00000169487.7	ENSG00000178401	79962	5144	0.219306	7.5098	0.00290462	0.0267264
ENSG00000187608.10	chr1	1001138	1014540	13403	+	protein_coding	ISG15	HGNC:4053	OTTHUMG00000040777.4	ENSG00000187608	9636	867	0.286319	6.67083	0.002921	0.0268635
ENSG00000188486.4	chr11	119093874	119095465	1592	-	protein_coding	H2AX	HGNC:4739	OTTHUMG00000166196.4	ENSG00000188486	3014	1592	-0.228035	8.80755	0.00293375	0.0269671
ENSG00000114315.4	chr3	194136148	194138732	2585	+	protein_coding	HES1	HGNC:5192	OTTHUMG00000155984.2	ENSG00000114315	3280	2059	-0.32912	4.83031	0.00293894	0.0270012
ENSG00000196787.4	chr6	27133043	27133535	493	+	protein_coding	H2AC11	HGNC:4737	OTTHUMG00000014469.1	ENSG00000196787	8969	493	0.876766	1.38068	0.00294704	0.0270619
ENSG00000168754.15	chr2	96875882	96986580	110699	-	protein_coding	FAM178B	HGNC:28036	OTTHUMG00000155257.5	ENSG00000168754	51252	3533	-0.484303	3.06118	0.00295391	0.0271113
ENSG00000113296.14	chr5	79991311	80083287	91977	+	protein_coding	THBS4	HGNC:11788	OTTHUMG00000108173.2	ENSG00000113296	7060	4605	1.11536	0.579034	0.00295899	0.0271443
ENSG00000110680.14	chr11	14966622	14972354	5733	-	protein_coding	CALCA	HGNC:1437	OTTHUMG00000159731.3	ENSG00000110680	796	2174	0.431663	3.86748	0.00296489	0.0271754
ENSG00000167552.15	chr12	49184686	49189080	4395	-	protein_coding	TUBA1A	HGNC:20766	OTTHUMG00000169511.4	ENSG00000167552	7846	3823	0.253397	7.33186	0.00296613	0.0271754
ENSG00000137767.14	chr15	45631148	45691281	60134	+	protein_coding	SQOR	HGNC:20390	OTTHUMG00000131476.5	ENSG00000137767	58472	2941	1.41616	-0.0116305	0.00296813	0.0271754
ENSG00000072657.10	chr12	72087266	72670758	583493	+	protein_coding	TRHDE	HGNC:30748	OTTHUMG00000169642.5	ENSG00000072657	29953	12264	-0.536274	3.06841	0.00296837	0.0271754
ENSG00000099797.15	chr19	14517085	14565980	48896	+	protein_coding	TECR	HGNC:4551	OTTHUMG00000183290.4	ENSG00000099797	9524	5899	-0.243109	6.16207	0.00297157	0.027191
ENSG00000165521.16	chr14	88612431	88792953	180523	-	protein_coding	EML5	HGNC:18197	OTTHUMG00000170811.3	ENSG00000165521	161436	11201	-0.509411	3.35721	0.00297539	0.0272123
ENSG00000144134.19	chr2	113627229	113643396	16168	+	protein_coding	RABL2A	HGNC:9799	OTTHUMG00000047828.6	ENSG00000144134	11159	6008	0.455628	3.51482	0.00298495	0.0272831
ENSG00000261338.2	chr2	218255319	218257366	2048	+	lncRNA	ENSG00000261338		OTTHUMG00000176328.2	ENSG00000261338		2048	1.00472	1.02116	0.00298612	0.0272831
ENSG00000105270.15	chr19	36014660	36033343	18684	-	protein_coding	CLIP3	HGNC:24314	OTTHUMG00000181747.4	ENSG00000105270	25999	3765	1.12623	0.807537	0.00299123	0.027316
ENSG00000133142.19	chrX	103576231	103587729	11499	+	protein_coding	TCEAL4	HGNC:26121	OTTHUMG00000022103.8	ENSG00000133142	79921	2511	0.279074	5.761	0.00299799	0.027364
ENSG00000242686.4	chr4	652850	656213	3364	-	lncRNA	PDE6B-AS1	HGNC:40438	OTTHUMG00000159908.4	ENSG00000242686		2353	1.20509	0.585233	0.00300109	0.0273785
ENSG00000118369.13	chr11	78188812	78215232	26421	+	protein_coding	USP35	HGNC:20061	OTTHUMG00000166492.3	ENSG00000118369	57558	5754	-0.560251	2.61002	0.00300339	0.0273858
ENSG00000074603.19	chr15	65442463	65517704	75242	-	protein_coding	DPP8	HGNC:16490	OTTHUMG00000133150.6	ENSG00000074603	54878	10211	-0.280867	5.47665	0.00301021	0.0274342
ENSG00000115145.10	chr2	152116801	152175763	58963	-	protein_coding	STAM2	HGNC:11358	OTTHUMG00000131885.4	ENSG00000115145	10254	6776	0.39808	4.06777	0.00302236	0.0275288
ENSG00000153234.16	chr2	156324437	156342348	17912	-	protein_coding	NR4A2	HGNC:7981	OTTHUMG00000131950.10	ENSG00000153234	4929	4111	0.793325	2.03977	0.00302362	0.0275288
ENSG00000159352.16	chr1	151254709	151267479	12771	+	protein_coding	PSMD4	HGNC:9561	OTTHUMG00000012349.12	ENSG00000159352	5710	3021	-0.238916	6.87189	0.00302664	0.0275426
[truncated: 16,192 more rows]

## Sheet: GSEA_Hallmark
Pathway	NGenes	Direction	PValue	FDR
HALLMARK_E2F_TARGETS	200	Down	6.68289e-25	3.34145e-23
HALLMARK_G2M_CHECKPOINT	198	Down	1.41076e-21	3.52689e-20
HALLMARK_MITOTIC_SPINDLE	193	Down	1.39817e-07	2.09849e-06
HALLMARK_MYC_TARGETS_V2	57	Down	1.67879e-07	2.09849e-06
HALLMARK_CHOLESTEROL_HOMEOSTASIS	69	Down	1.18365e-06	1.18365e-05
HALLMARK_MYC_TARGETS_V1	199	Down	1.3553e-05	0.000112942
HALLMARK_COAGULATION	77	Up	0.000302657	0.00216184
HALLMARK_APICAL_SURFACE	30	Down	0.00132149	0.00825928
HALLMARK_ANDROGEN_RESPONSE	98	Down	0.00156959	0.00871994
HALLMARK_MTORC1_SIGNALING	190	Down	0.00231241	0.0115621
HALLMARK_ESTROGEN_RESPONSE_EARLY	172	Down	0.00330767	0.0150349
HALLMARK_TNFA_SIGNALING_VIA_NFKB	149	Up	0.00388031	0.0161679
HALLMARK_INTERFERON_GAMMA_RESPONSE	133	Up	0.00607655	0.0233713
HALLMARK_WNT_BETA_CATENIN_SIGNALING	34	Down	0.00680474	0.0243026
HALLMARK_INTERFERON_ALPHA_RESPONSE	75	Up	0.0156596	0.0494266
HALLMARK_PROTEIN_SECRETION	94	Up	0.0158165	0.0494266
HALLMARK_P53_PATHWAY	176	Up	0.0229135	0.0673927
HALLMARK_NOTCH_SIGNALING	28	Down	0.0550057	0.152794
HALLMARK_HEDGEHOG_SIGNALING	33	Down	0.0716365	0.181156
HALLMARK_SPERMATOGENESIS	86	Down	0.0724626	0.181156
HALLMARK_APOPTOSIS	133	Up	0.078216	0.186229
HALLMARK_UNFOLDED_PROTEIN_RESPONSE	110	Down	0.13462	0.299999
HALLMARK_KRAS_SIGNALING_UP	112	Up	0.137999	0.299999
HALLMARK_UV_RESPONSE_UP	142	Down	0.147176	0.306616
HALLMARK_TGF_BETA_SIGNALING	50	Up	0.164433	0.320406
HALLMARK_HYPOXIA	166	Up	0.166611	0.320406
HALLMARK_HEME_METABOLISM	162	Up	0.211616	0.381808
HALLMARK_OXIDATIVE_PHOSPHORYLATION	198	Up	0.213813	0.381808
HALLMARK_UV_RESPONSE_DN	120	Down	0.269793	0.465161
HALLMARK_BILE_ACID_METABOLISM	77	Down	0.318192	0.528193
HALLMARK_ESTROGEN_RESPONSE_LATE	163	Down	0.32748	0.528193
HALLMARK_ALLOGRAFT_REJECTION	95	Up	0.361744	0.557862
HALLMARK_COMPLEMENT	133	Up	0.368189	0.557862
HALLMARK_APICAL_JUNCTION	155	Down	0.43297	0.636721
HALLMARK_ANGIOGENESIS	23	Down	0.469824	0.665555
HALLMARK_ADIPOGENESIS	177	Down	0.485016	0.665555
HALLMARK_EPITHELIAL_MESENCHYMAL_TRANSITION	133	Up	0.502232	0.665555
HALLMARK_PEROXISOME	93	Down	0.505822	0.665555
HALLMARK_KRAS_SIGNALING_DN	111	Down	0.602476	0.772405
HALLMARK_DNA_REPAIR	145	Down	0.695356	0.869196
HALLMARK_FATTY_ACID_METABOLISM	130	Down	0.719753	0.877747
HALLMARK_REACTIVE_OXYGEN_SPECIES_PATHWAY	45	Down	0.752751	0.896132
HALLMARK_MYOGENESIS	124	Down	0.798605	0.901394
HALLMARK_PI3K_AKT_MTOR_SIGNALING	92	Up	0.80958	0.901394
HALLMARK_GLYCOLYSIS	179	Down	0.818878	0.901394
HALLMARK_IL2_STAT5_SIGNALING	139	Up	0.829282	0.901394
HALLMARK_XENOBIOTIC_METABOLISM	142	Up	0.847525	0.901623
HALLMARK_INFLAMMATORY_RESPONSE	104	Down	0.944893	0.964765
HALLMARK_IL6_JAK_STAT3_SIGNALING	47	Up	0.945469	0.964765
HALLMARK_PANCREAS_BETA_CELLS	21	Up	0.994232	0.994232
