# Supplementary material for: Targeting the CLK2/SRSF9 splicing axis in prostate cancer leads to decreased ARV7 expression
Source: Mol Oncol. 2024 Sep 11;19(2):496–518. doi: 10.1002/1878-0261.13728 (PMC11792998; doi:10.1002/1878-0261.13728)
Supplement: Supplementary file 5 — Table S4. Results of bioinformatical analysis of Fig. S6F,G. [file MOL2-19-496-s001.xlsx]

## Sheet: DEG_long read_22Rv1
full_gene_id	chr	start	end	length	strand	gene_type	gene_name	hgnc_id	havana_gene	gene_id	entrez_gene_id	transcript_length	logFC	logCPM	PValue	FDR
ENSG00000152931.9	chr5	60487713	60548813	61101	+	lncRNA	PART1	HGNC:17263	OTTHUMG00000162213.5	ENSG00000152931	25859	12703	2.22231	3.11956	1.70819e-17	2.68288e-13
ENSG00000146674.16	chr7	45912245	45921874	9630	-	protein_coding	IGFBP3	HGNC:5472	OTTHUMG00000023769.10	ENSG00000146674	3486	4569	1.09409	8.39623	4.54369e-15	3.56816e-11
ENSG00000135346.9	chr6	87085498	87095106	9609	-	protein_coding	CGA	HGNC:1885	OTTHUMG00000015161.4	ENSG00000135346	1081	1984	2.45154	2.22299	7.39207e-15	3.87e-11
ENSG00000163993.7	chr4	6693878	6697170	3293	+	protein_coding	S100P	HGNC:10504	OTTHUMG00000090491.5	ENSG00000163993	6286	471	1.49204	3.98997	1.18921e-13	4.66942e-10
ENSG00000144485.11	chr2	238238267	238240662	2396	-	protein_coding	HES6	HGNC:18254	OTTHUMG00000133340.5	ENSG00000144485	55502	1954	-1.5184	3.50086	9.18124e-13	2.88401e-09
ENSG00000130066.17	chrX	23783173	23786210	3038	+	protein_coding	SAT1	HGNC:10540	OTTHUMG00000021256.1	ENSG00000130066	6303	2482	1.54553	4.33231	3.86355e-12	1.01135e-08
ENSG00000128218.8	chr22	23752743	23754425	1683	-	protein_coding	VPREB3	HGNC:12710	OTTHUMG00000150738.3	ENSG00000128218	29802	567	2.67523	1.44496	5.60133e-12	1.25678e-08
ENSG00000290032.1	chr6	27138293	27138540	248	-	lncRNA	ENSG00000290032			ENSG00000290032		248	1.36374	4.46744	2.29861e-10	4.51274e-07
ENSG00000099194.6	chr10	100347233	100364826	17594	+	protein_coding	SCD	HGNC:10571	OTTHUMG00000018906.3	ENSG00000099194	6319	5245	-0.913084	7.42275	3.77585e-10	6.58927e-07
ENSG00000115738.10	chr2	8678845	8684461	5617	+	protein_coding	ID2	HGNC:5361	OTTHUMG00000112454.5	ENSG00000115738	3398	2213	0.822389	8.29092	8.48297e-10	1.33234e-06
ENSG00000197903.8	chr6	27146361	27146855	495	-	protein_coding	H2BC12	HGNC:13954	OTTHUMG00000014473.2	ENSG00000197903	85236	495	1.34147	4.48134	1.71411e-09	2.39831e-06
ENSG00000074219.14	chr19	49340595	49362457	21863	-	protein_coding	TEAD2	HGNC:11715	OTTHUMG00000183174.3	ENSG00000074219	8463	2980	-0.892621	6.97205	1.8324e-09	2.39831e-06
ENSG00000106541.12	chr7	16791811	16833433	41623	-	protein_coding	AGR2	HGNC:328	OTTHUMG00000023446.5	ENSG00000106541	10551	2764	1.2534	4.46437	2.19933e-09	2.63109e-06
ENSG00000163631.17	chr4	73397114	73421482	24369	+	protein_coding	ALB	HGNC:399	OTTHUMG00000129919.6	ENSG00000163631	213	3431	-1.12896	8.14916	2.3453e-09	2.63109e-06
ENSG00000196542.9	chr3	161344798	161372880	28083	-	protein_coding	SPTSSB	HGNC:24045	OTTHUMG00000159073.1	ENSG00000196542	165679	3739	1.77748	3.83436	3.96443e-09	4.15102e-06
ENSG00000166278.16	chr6	31897785	31945673	47889	+	protein_coding	C2	HGNC:1248	OTTHUMG00000031190.15	ENSG00000166278	717	7151	2.58631	1.53594	7.41436e-09	7.27812e-06
ENSG00000124762.14	chr6	36676460	36687337	10878	+	protein_coding	CDKN1A	HGNC:1784	OTTHUMG00000014603.4	ENSG00000124762	1026	2996	1.2508	8.54886	1.03078e-08	9.52322e-06
ENSG00000102317.18	chrX	48574449	48581162	6714	+	protein_coding	RBM3	HGNC:9900	OTTHUMG00000024121.3	ENSG00000102317	5935	5827	-0.927423	6.33537	1.1173e-08	9.74907e-06
ENSG00000156113.25	chr10	76869601	77638369	768769	-	protein_coding	KCNMA1	HGNC:6284	OTTHUMG00000018543.33	ENSG00000156113	3778	39437	-1.38516	2.78013	1.9313e-08	1.59648e-05
ENSG00000288859.1	chr1	149851061	149851594	534	+	protein_coding	H2AC19	HGNC:29668	OTTHUMG00000012097.1	ENSG00000288859	723790	534	1.05328	4.87982	2.03538e-08	1.59838e-05
ENSG00000288825.1	chr1	149842218	149842750	533	-	protein_coding	H2AC18	HGNC:4736	OTTHUMG00000188678.1	ENSG00000288825	8337	533	1.05167	4.87875	2.6804e-08	2.00468e-05
ENSG00000089199.10	chr20	5911510	5925353	13844	+	protein_coding	CHGB	HGNC:1930	OTTHUMG00000031821.4	ENSG00000089199	1114	4447	1.16017	3.47521	2.81224e-08	2.00768e-05
ENSG00000254162.1	chr8	80535006	80539135	4130	-	lncRNA	ENSG00000254162		OTTHUMG00000164576.1	ENSG00000254162		3766	-1.66861	2.4789	5.86568e-08	4.0055e-05
ENSG00000106804.10	chr9	120932987	121075195	142209	-	protein_coding	C5	HGNC:1331	OTTHUMG00000020579.4	ENSG00000106804	727	16890	-1.05788	3.95664	6.12457e-08	4.00802e-05
ENSG00000064042.18	chr4	41359607	41700044	340438	+	protein_coding	LIMCH1	HGNC:29191	OTTHUMG00000160575.7	ENSG00000064042	22998	10862	0.811551	8.32453	9.9962e-08	6.28001e-05
ENSG00000129295.10	chr8	132570416	132675592	105177	-	protein_coding	DNAAF11	HGNC:16725	OTTHUMG00000164646.5	ENSG00000129295	23639	4280	2.03209	1.9422	1.07421e-07	6.4788e-05
ENSG00000013441.17	chr2	200853009	200864691	11683	-	protein_coding	CLK1	HGNC:2068	OTTHUMG00000132784.4	ENSG00000013441	1195	5117	0.887827	4.78606	1.11376e-07	6.4788e-05
ENSG00000164120.14	chr4	174490175	174523154	32980	-	protein_coding	HPGD	HGNC:5154	OTTHUMG00000160772.8	ENSG00000164120	3248	5531	-0.765321	6.07342	1.33422e-07	7.48402e-05
ENSG00000167968.13	chr16	2235816	2238711	2896	+	protein_coding	DNASE1L2	HGNC:2958	OTTHUMG00000177086.3	ENSG00000167968	1775	2194	1.23176	3.42874	1.48434e-07	8.03899e-05
ENSG00000166348.20	chr10	73497538	73626117	128580	-	protein_coding	USP54	HGNC:23513	OTTHUMG00000018469.8	ENSG00000166348	159195	10338	0.805519	6.36754	2.38152e-07	0.000124681
ENSG00000079257.8	chr3	158645822	158672648	26827	-	protein_coding	LXN	HGNC:13347	OTTHUMG00000158807.2	ENSG00000079257	56925	1459	1.70409	3.30969	2.56749e-07	0.000130081
ENSG00000017427.17	chr12	102395874	102481744	85871	-	protein_coding	IGF1	HGNC:5464	OTTHUMG00000149910.3	ENSG00000017427	3479	8115	-0.833761	4.53928	3.05463e-07	0.000149925
ENSG00000184678.11	chr1	149884459	149886682	2224	-	protein_coding	H2BC21	HGNC:4760	OTTHUMG00000012095.1	ENSG00000184678	8349	2224	1.17813	4.245	4.13901e-07	0.000196992
ENSG00000160570.14	chr19	42198598	42220140	21543	-	protein_coding	DEDD2	HGNC:24450	OTTHUMG00000182763.5	ENSG00000160570	162989	2631	1.70196	2.29948	5.6901e-07	0.000262849
ENSG00000182315.10	chr19	7056207	7069665	13459	-	protein_coding	MBD3L3	HGNC:37205	OTTHUMG00000181976.1	ENSG00000182315	653657	1114	2.84517	0.468179	7.49285e-07	0.00032863
ENSG00000107957.17	chr10	103594027	103855584	261558	-	protein_coding	SH3PXD2A	HGNC:23664	OTTHUMG00000018997.2	ENSG00000107957	9644	12035	-1.38223	2.51074	7.53259e-07	0.00032863
ENSG00000173085.15	chr4	83261536	83284914	23379	-	protein_coding	COQ2	HGNC:25223	OTTHUMG00000160940.6	ENSG00000173085	27235	2774	-1.00688	3.51104	9.78953e-07	0.000415552
ENSG00000086205.18	chr11	49145092	49208638	63547	-	protein_coding	FOLH1	HGNC:3788	OTTHUMG00000166625.3	ENSG00000086205	2346	5335	0.654345	7.98187	1.39892e-06	0.000578195
ENSG00000120903.13	chr8	27459756	27479883	20128	-	protein_coding	CHRNA2	HGNC:1956	OTTHUMG00000102083.11	ENSG00000120903	1135	5062	-1.31116	2.79391	1.54339e-06	0.000619377
ENSG00000136205.18	chr7	47275154	47582558	307405	-	protein_coding	TNS3	HGNC:21616	OTTHUMG00000074075.4	ENSG00000136205	64759	12569	-1.50262	2.59625	1.58198e-06	0.000619377
ENSG00000145632.15	chr5	58453982	58460139	6158	-	protein_coding	PLK2	HGNC:19699	OTTHUMG00000097047.3	ENSG00000145632	10769	4647	1.63205	2.07418	1.61686e-06	0.000619377
ENSG00000150687.12	chr11	86791059	86952910	161852	+	protein_coding	PRSS23	HGNC:14370	OTTHUMG00000167226.4	ENSG00000150687	11098	11444	1.13397	4.10125	1.83502e-06	0.00068621
ENSG00000112232.10	chr6	61679961	62286225	606265	-	protein_coding	KHDRBS2	HGNC:18114	OTTHUMG00000014936.3	ENSG00000112232	202559	2403	0.807176	4.26205	2.24588e-06	0.000809984
ENSG00000234289.6	chr21	43565182	43565648	467	+	protein_coding	H2BC12L	HGNC:4762	OTTHUMG00000086869.4	ENSG00000234289	54145	467	1.53736	2.92216	2.26915e-06	0.000809984
ENSG00000135437.10	chr12	55720367	55724705	4339	+	protein_coding	RDH5	HGNC:9940	OTTHUMG00000170126.4	ENSG00000135437	5959	2983	0.971237	3.52172	2.69247e-06	0.000928962
ENSG00000134323.13	chr2	15940550	15947007	6458	+	protein_coding	MYCN	HGNC:7559	OTTHUMG00000039579.4	ENSG00000134323	4613	2755	-2.12226	2.03601	2.7455e-06	0.000928962
ENSG00000171564.12	chr4	154563011	154572807	9797	+	protein_coding	FGB	HGNC:3662	OTTHUMG00000150331.3	ENSG00000171564	2244	4374	-2.03778	2.26262	2.77991e-06	0.000928962
ENSG00000165730.16	chr10	68827531	68895432	67902	+	protein_coding	STOX1	HGNC:23508	OTTHUMG00000018367.9	ENSG00000165730	219736	3914	-2.25382	1.10082	2.96596e-06	0.000936878
ENSG00000185432.12	chr12	50923472	50932510	9039	+	protein_coding	METTL7A	HGNC:24550	OTTHUMG00000169484.5	ENSG00000185432	25840	4076	-0.639893	7.22728	3.01821e-06	0.000936878
ENSG00000117139.18	chr1	202724495	202808487	83993	-	protein_coding	KDM5B	HGNC:18039	OTTHUMG00000041401.12	ENSG00000117139	10765	24899	1.0529	3.94365	3.02058e-06	0.000936878
ENSG00000150625.17	chr4	175632934	176002664	369731	-	protein_coding	GPM6A	HGNC:4460	OTTHUMG00000160760.5	ENSG00000150625	2823	6553	-0.812381	4.91251	3.0422e-06	0.000936878
ENSG00000108960.9	chr17	55392622	55421924	29303	-	protein_coding	MMD	HGNC:7153	OTTHUMG00000177845.4	ENSG00000108960	23531	3193	-0.971702	5.03567	3.87019e-06	0.00116312
ENSG00000240038.7	chr1	103553815	103579534	25720	+	protein_coding	AMY2B	HGNC:478	OTTHUMG00000011024.6	ENSG00000240038	280	7491	2.34786	0.698206	3.92497e-06	0.00116312
ENSG00000274559.3	chr21	5972924	5973383	460	-	artifact	ENSG00000274559		OTTHUMG00000189387.2	ENSG00000274559	102724334	460	1.53178	2.91795	4.57768e-06	0.00133143
ENSG00000010438.17	chr9	33750679	33799231	48553	+	protein_coding	PRSS3	HGNC:9486	OTTHUMG00000019798.5	ENSG00000010438	5646	1425	0.828761	4.27962	4.82376e-06	0.00137669
ENSG00000180769.10	chr4	84965534	85011277	45744	+	lncRNA	WDFY3-AS2	HGNC:21603	OTTHUMG00000141281.8	ENSG00000180769	404201	9357	1.57426	1.64906	4.9086e-06	0.00137669
ENSG00000182053.13	chr11	49027501	49038451	10951	+	protein_coding	TRIM49B	HGNC:42955	OTTHUMG00000186986.1	ENSG00000182053	283116	2162	2.81488	0.445803	5.69796e-06	0.00157004
ENSG00000078487.18	chr7	100400826	100428992	28167	-	protein_coding	ZCWPW1	HGNC:23486	OTTHUMG00000159537.2	ENSG00000078487	55063	3318	1.9791	1.00717	7.0538e-06	0.00191012
ENSG00000161513.12	chr17	74862497	74873031	10535	-	protein_coding	FDXR	HGNC:3642	OTTHUMG00000179026.9	ENSG00000161513	2232	3599	0.984262	3.32103	7.75343e-06	0.00206399
ENSG00000088340.17	chr20	35558737	35607562	48826	-	transcribed_unitary_pseudogene	FER1L4	HGNC:15801	OTTHUMG00000032354.13	ENSG00000088340		10228	1.788	1.58709	8.86176e-06	0.00231971
ENSG00000172183.16	chr15	88635670	88656483	20814	+	protein_coding	ISG20	HGNC:6130	OTTHUMG00000148679.4	ENSG00000172183	3669	7184	0.919007	4.02169	1.18148e-05	0.00304203
ENSG00000111581.10	chr12	68686951	68745809	58859	+	protein_coding	NUP107	HGNC:29914	OTTHUMG00000169265.4	ENSG00000111581	57122	8103	-0.644199	6.51498	1.2866e-05	0.00325402
ENSG00000006468.15	chr7	13891229	13991425	100197	-	protein_coding	ETV1	HGNC:3490	OTTHUMG00000152403.7	ENSG00000006468	2115	9592	0.734008	4.94888	1.30525e-05	0.00325402
ENSG00000135045.7	chr9	74946583	74952912	6330	-	protein_coding	C9orf40	HGNC:23433	OTTHUMG00000020031.2	ENSG00000135045	55071	2351	-0.83052	5.18624	1.38417e-05	0.0033781
ENSG00000008513.16	chr8	133454848	133571940	117093	-	protein_coding	ST3GAL1	HGNC:10862	OTTHUMG00000164534.6	ENSG00000008513	6482	8852	0.64467	8.47158	1.39804e-05	0.0033781
ENSG00000291113.1	chr5	177809407	177950732	141326	+	lncRNA	ENSG00000291113			ENSG00000291113		4537	-0.637467	5.37772	1.49481e-05	0.00355719
ENSG00000101000.6	chr20	35172072	35216240	44169	+	protein_coding	PROCR	HGNC:9452	OTTHUMG00000032323.5	ENSG00000101000	10544	1697	-0.853035	3.56737	1.54682e-05	0.00362602
ENSG00000171476.22	chr4	56647988	56681899	33912	-	protein_coding	HOPX	HGNC:24961	OTTHUMG00000128768.16	ENSG00000171476	84525	7753	0.717872	6.34564	1.62641e-05	0.00375654
ENSG00000165169.11	chrX	37836757	37847571	10815	-	protein_coding	DYNLT3	HGNC:11694	OTTHUMG00000033172.2	ENSG00000165169	6990	3120	0.710774	4.88159	1.83242e-05	0.00417101
ENSG00000174405.15	chr13	108207439	108218368	10930	-	protein_coding	LIG4	HGNC:6601	OTTHUMG00000017328.5	ENSG00000174405	3981	7126	0.842552	3.65704	1.96964e-05	0.00441931
ENSG00000132437.18	chr7	50458436	50565405	106970	-	protein_coding	DDC	HGNC:2719	OTTHUMG00000023353.7	ENSG00000132437	1644	3084	-1.335	3.89616	2.1963e-05	0.00485845
ENSG00000092421.17	chr5	116443555	116574823	131269	-	protein_coding	SEMA6A	HGNC:10738	OTTHUMG00000162987.6	ENSG00000092421	57556	10906	0.68067	7.02439	2.2557e-05	0.00492057
ENSG00000182718.18	chr15	60347134	60402883	55750	-	protein_coding	ANXA2	HGNC:537	OTTHUMG00000132763.5	ENSG00000182718	302	11574	1.47388	3.18251	2.30759e-05	0.00492772
ENSG00000050748.18	chr5	180233143	180292099	58957	-	protein_coding	MAPK9	HGNC:6886	OTTHUMG00000130934.9	ENSG00000050748	5601	8955	-0.757195	5.17302	2.32173e-05	0.00492772
ENSG00000120693.14	chr13	36844831	36920765	75935	-	protein_coding	SMAD9	HGNC:6774	OTTHUMG00000016740.2	ENSG00000120693	4093	5834	0.804659	4.40181	2.64681e-05	0.00550852
ENSG00000153064.12	chr4	101411286	102074812	663527	+	protein_coding	BANK1	HGNC:18233	OTTHUMG00000160958.3	ENSG00000153064	55024	6144	0.975861	4.46634	2.66553e-05	0.00550852
ENSG00000157514.18	chrX	107713221	107777342	64122	-	protein_coding	TSC22D3	HGNC:3051	OTTHUMG00000022168.3	ENSG00000157514	1831	4957	-0.961855	3.9644	2.80268e-05	0.00570014
ENSG00000139292.13	chr12	71439798	71586310	146513	+	protein_coding	LGR5	HGNC:4504	OTTHUMG00000169543.2	ENSG00000139292	8549	5223	-2.08559	0.978763	2.83084e-05	0.00570014
ENSG00000105426.19	chr19	5158495	5340812	182318	-	protein_coding	PTPRS	HGNC:9681	OTTHUMG00000180325.5	ENSG00000105426	5802	11794	-1.18963	2.72476	3.12511e-05	0.00621304
ENSG00000197766.9	chr19	859453	867884	8432	+	protein_coding	CFD	HGNC:2771	OTTHUMG00000181840.6	ENSG00000197766	1675	1818	-0.913313	5.85924	3.30025e-05	0.00647921
ENSG00000166831.9	chr15	64739891	64775589	35699	-	protein_coding	RBPMS2	HGNC:19098	OTTHUMG00000172423.3	ENSG00000166831	348093	2104	-1.27126	1.92192	3.394e-05	0.006581
ENSG00000134057.15	chr5	69167135	69178245	11111	+	protein_coding	CCNB1	HGNC:1579	OTTHUMG00000097817.5	ENSG00000134057	891	2433	-0.5575	7.05501	3.52756e-05	0.00669141
ENSG00000065154.12	chr10	124397303	124418976	21674	-	protein_coding	OAT	HGNC:8091	OTTHUMG00000019213.2	ENSG00000065154	4942	3388	0.606334	5.97394	3.56978e-05	0.00669141
ENSG00000157379.14	chr14	24290598	24299780	9183	-	protein_coding	DHRS1	HGNC:16445	OTTHUMG00000029333.5	ENSG00000157379	115817	4949	0.770476	3.90039	3.59021e-05	0.00669141
ENSG00000124225.16	chr20	57648392	57711536	63145	-	protein_coding	PMEPA1	HGNC:14107	OTTHUMG00000032831.4	ENSG00000124225	56937	5732	-0.599234	6.92818	3.62136e-05	0.00669141
ENSG00000254531.3	chr4	101347752	101349436	1685	+	lncRNA	FLJ20021		OTTHUMG00000166283.1	ENSG00000254531	90024	1685	0.76009	5.27055	3.66475e-05	0.00669285
ENSG00000151715.8	chr11	129815848	129860003	44156	+	protein_coding	TMEM45B	HGNC:25194	OTTHUMG00000165760.4	ENSG00000151715	120224	2998	1.00678	5.45437	3.7709e-05	0.00674384
ENSG00000167034.10	chr8	23678697	23682938	4242	-	protein_coding	NKX3-1	HGNC:7838	OTTHUMG00000097851.4	ENSG00000167034	4824	3278	-0.734312	5.10418	3.77854e-05	0.00674384
ENSG00000139112.11	chr12	10212458	10223128	10671	+	protein_coding	GABARAPL1	HGNC:4068	OTTHUMG00000168411.10	ENSG00000139112	23710	4053	1.09238	2.29527	4.03342e-05	0.00699323
ENSG00000137501.18	chr11	85694224	85811159	116936	-	protein_coding	SYTL2	HGNC:15585	OTTHUMG00000166977.5	ENSG00000137501	54843	11258	0.64774	5.39533	4.03567e-05	0.00699323
ENSG00000130560.9	chr9	135932969	135961373	28405	-	protein_coding	UBAC1	HGNC:30221	OTTHUMG00000020920.2	ENSG00000130560	10422	2972	-0.801401	4.25634	4.05185e-05	0.00699323
ENSG00000206052.11	chr18	69400888	69849087	448200	+	protein_coding	DOK6	HGNC:28301	OTTHUMG00000178688.2	ENSG00000206052	220164	9554	1.13695	2.72437	4.40921e-05	0.00749481
ENSG00000168930.13	chr11	89797655	89808575	10921	-	protein_coding	TRIM49	HGNC:13431	OTTHUMG00000167634.2	ENSG00000168930	57093	2163	1.97892	0.754623	4.46488e-05	0.00749481
ENSG00000004799.8	chr7	95583499	95596516	13018	-	protein_coding	PDK4	HGNC:8812	OTTHUMG00000153977.3	ENSG00000004799	5166	4544	1.31538	6.19035	4.48563e-05	0.00749481
ENSG00000278828.2	chr6	27810051	27811300	1250	+	protein_coding	H3C10	HGNC:4775	OTTHUMG00000014483.1	ENSG00000278828	8357	1250	0.965305	3.04208	4.97174e-05	0.0082196
ENSG00000092931.12	chr17	76735865	76781449	45585	+	protein_coding	MFSD11	HGNC:25458	OTTHUMG00000180484.2	ENSG00000092931	79157	6347	0.697134	4.58608	5.11912e-05	0.00830621
ENSG00000151025.11	chr10	25174802	25602229	427428	+	protein_coding	GPR158	HGNC:23689	OTTHUMG00000017832.6	ENSG00000151025	57512	7989	1.06411	3.02514	5.1299e-05	0.00830621
ENSG00000116667.15	chr1	184387029	184629019	241991	+	protein_coding	C1orf21	HGNC:15494	OTTHUMG00000035386.7	ENSG00000116667	81563	11594	-1.00521	2.55886	5.283e-05	0.00846681
ENSG00000272588.1	chr4	757022	757740	719	-	lncRNA	ENSG00000272588		OTTHUMG00000186219.1	ENSG00000272588		719	2.07394	0.619351	5.43822e-05	0.00854603
ENSG00000166451.14	chr16	81006552	81033114	26563	+	protein_coding	CENPN	HGNC:30873	OTTHUMG00000137628.2	ENSG00000166451	55839	5677	-0.514084	7.29346	5.44125e-05	0.00854603
ENSG00000134755.18	chr18	31058840	31102522	43683	-	protein_coding	DSC2	HGNC:3036	OTTHUMG00000131981.8	ENSG00000134755	1824	12501	1.17638	4.57949	5.68438e-05	0.0088395
ENSG00000119314.16	chr9	112217716	112333664	115949	-	protein_coding	PTBP3	HGNC:10253	OTTHUMG00000020503.3	ENSG00000119314	9991	8236	-0.587764	7.40073	6.0643e-05	0.00933784
ENSG00000112414.15	chr6	142301854	142446266	144413	+	protein_coding	ADGRG6	HGNC:13841	OTTHUMG00000015709.7	ENSG00000112414	57211	8473	-0.689989	5.80279	6.13403e-05	0.0093535
ENSG00000172780.17	chr3	129087569	129122801	35233	-	protein_coding	RAB43	HGNC:19983	OTTHUMG00000137364.3	ENSG00000172780	339122	4991	0.82549	3.70181	6.44411e-05	0.00973185
ENSG00000056487.16	chr22	44881162	45010005	128844	-	protein_coding	PHF21B	HGNC:25161	OTTHUMG00000151199.5	ENSG00000056487	112885	6007	-1.29057	3.24011	6.51128e-05	0.00973963
ENSG00000138434.17	chr2	181891730	181930738	39009	+	protein_coding	ITPRID2	HGNC:11319	OTTHUMG00000132584.5	ENSG00000138434	6744	9685	0.627365	6.59137	6.80032e-05	0.010076
ENSG00000161800.13	chr12	49976923	50033136	56214	-	protein_coding	RACGAP1	HGNC:9804	OTTHUMG00000169811.7	ENSG00000161800	29127	4487	-0.545566	6.50421	6.93902e-05	0.0101854
ENSG00000197982.14	chr1	37806979	37809454	2476	+	protein_coding	C1orf122	HGNC:24789	OTTHUMG00000004319.7	ENSG00000197982	127687	2231	0.727176	5.73241	7.71534e-05	0.0111361
ENSG00000108187.16	chr10	68282660	68333049	50390	-	protein_coding	PBLD	HGNC:23301	OTTHUMG00000073949.6	ENSG00000108187	64081	5172	-0.8008	4.61643	7.72849e-05	0.0111361
ENSG00000149809.17	chr11	65111845	65116384	4540	+	protein_coding	TM7SF2	HGNC:11863	OTTHUMG00000165603.4	ENSG00000149809	7108	3408	0.909252	3.20631	7.82161e-05	0.0111678
ENSG00000113810.16	chr3	160399274	160434954	35681	+	protein_coding	SMC4	HGNC:14013	OTTHUMG00000159006.8	ENSG00000113810	10051	8164	-0.527308	6.9686	8.00895e-05	0.0113323
ENSG00000235109.8	chr6	28324693	28356271	31579	-	protein_coding	ZSCAN31	HGNC:14097	OTTHUMG00000014518.5	ENSG00000235109	64288	4957	1.94899	1.87215	8.613e-05	0.0120782
ENSG00000079689.15	chr6	25652201	25701783	49583	+	protein_coding	SCGN	HGNC:16941	OTTHUMG00000014409.2	ENSG00000079689	10590	1482	1.28191	1.70625	8.77165e-05	0.0121918
ENSG00000012660.14	chr6	53267398	53349179	81782	-	protein_coding	ELOVL5	HGNC:21308	OTTHUMG00000016249.2	ENSG00000012660	60481	3813	-0.531638	7.50389	8.99146e-05	0.0123877
ENSG00000223875.2	chr22	15852990	15893942	40953	+	unprocessed_pseudogene	NBEAP3	HGNC:40004	OTTHUMG00000140196.2	ENSG00000223875		1493	0.956185	2.60776	9.14192e-05	0.0124855
ENSG00000006282.21	chr17	50543058	50555852	12795	+	protein_coding	SPATA20	HGNC:26125	OTTHUMG00000162162.5	ENSG00000006282	64847	5337	0.571526	6.17336	9.48476e-05	0.012842
ENSG00000204947.9	chr7	149102784	149126324	23541	-	protein_coding	ZNF425	HGNC:20690	OTTHUMG00000158971.3	ENSG00000204947	155054	3665	1.67606	1.19544	0.000101744	0.0136581
ENSG00000112773.16	chr6	81491439	81752774	261336	-	protein_coding	TENT5A	HGNC:18345	OTTHUMG00000015097.2	ENSG00000112773	55603	6053	0.895072	4.14647	0.00010314	0.0137282
ENSG00000197635.11	chr2	161992245	162074394	82150	-	protein_coding	DPP4	HGNC:3009	OTTHUMG00000132056.14	ENSG00000197635	1803	14432	1.0638	2.39246	0.000109755	0.0144858
ENSG00000135480.17	chr12	52232520	52252186	19667	+	protein_coding	KRT7	HGNC:6445	OTTHUMG00000169580.2	ENSG00000135480	3855	3999	-1.19318	2.81626	0.000114486	0.0149504
ENSG00000278952.1	chr11	65118310	65119111	802	+	TEC	ENSG00000278952		OTTHUMG00000173022.1	ENSG00000278952		802	1.78512	0.946114	0.000115179	0.0149504
ENSG00000245571.7	chr11	59130133	59143015	12883	-	lncRNA	FAM111A-DT	HGNC:53752	OTTHUMG00000167435.2	ENSG00000245571	101927204	3214	0.763973	4.06817	0.000116693	0.0150228
ENSG00000188766.13	chr19	38388421	38399587	11167	+	protein_coding	SPRED3	HGNC:31041	OTTHUMG00000182082.4	ENSG00000188766	399473	5864	1.50193	1.38771	0.000118909	0.0150482
ENSG00000260317.1	chr8	80541300	80543104	1805	+	lncRNA	LINC02986	HGNC:56083	OTTHUMG00000174444.1	ENSG00000260317		1805	-1.58565	2.85919	0.000119071	0.0150482
ENSG00000030419.17	chr2	212999691	213152427	152737	-	protein_coding	IKZF2	HGNC:13177	OTTHUMG00000133005.7	ENSG00000030419	22807	12243	1.42793	1.69873	0.000119765	0.0150482
ENSG00000180777.15	chr18	14728272	14854667	126396	+	protein_coding	ANKRD30B	HGNC:24165	OTTHUMG00000178841.3	ENSG00000180777	374860	6785	1.17159	2.38874	0.000124207	0.0154825
ENSG00000101489.20	chr18	37243040	37565827	322788	-	protein_coding	CELF4	HGNC:14015	OTTHUMG00000178178.8	ENSG00000101489	56853	6329	1.64189	1.56862	0.000127801	0.0157921
ENSG00000226067.7	chr1	120913184	121009291	96108	+	lncRNA	LINC00623	HGNC:44252	OTTHUMG00000185016.4	ENSG00000226067		2600	1.26398	1.5559	0.000128701	0.0157921
ENSG00000126903.16	chrX	154487306	154490690	3385	-	protein_coding	SLC10A3	HGNC:22979	OTTHUMG00000013369.9	ENSG00000126903	8273	2247	0.694836	4.04526	0.000135456	0.0164921
ENSG00000100749.9	chr14	96797304	96954846	157543	+	protein_coding	VRK1	HGNC:12718	OTTHUMG00000171459.2	ENSG00000100749	7443	31679	-0.497006	6.58751	0.000137553	0.0165333
ENSG00000250917.1	chr20	34234840	34281173	46334	-	lncRNA	ENSG00000250917		OTTHUMG00000185883.1	ENSG00000250917		478	1.47255	1.65925	0.0001379	0.0165333
ENSG00000196754.13	chr1	153561108	153567890	6783	-	protein_coding	S100A2	HGNC:10492	OTTHUMG00000035031.5	ENSG00000196754	6273	1546	2.09161	0.399802	0.000140492	0.0167164
ENSG00000197472.15	chr1	246945547	247008093	62547	-	protein_coding	ZNF695	HGNC:30954	OTTHUMG00000040707.7	ENSG00000197472	57116	3756	-0.928209	2.52689	0.000142536	0.0168321
ENSG00000117318.9	chr1	23557926	23559501	1576	-	protein_coding	ID3	HGNC:5362	OTTHUMG00000003229.3	ENSG00000117318	3399	1496	0.640423	9.10334	0.000147946	0.0173406
ENSG00000089280.19	chr16	31180138	31191605	11468	+	protein_coding	FUS	HGNC:4010	OTTHUMG00000132395.5	ENSG00000089280	2521	6989	-0.612467	6.28091	0.000151904	0.0176726
ENSG00000213145.10	chr14	105486317	105488947	2631	+	protein_coding	CRIP1	HGNC:2360	OTTHUMG00000029908.5	ENSG00000213145	1396	2485	0.681465	10.5049	0.000154167	0.017804
ENSG00000072571.20	chr5	163460203	163491941	31739	+	protein_coding	HMMR	HGNC:5012	OTTHUMG00000130381.8	ENSG00000072571	3161	3932	-0.654732	7.19123	0.000156574	0.01795
ENSG00000183833.16	chr3	119703022	119767102	64081	+	protein_coding	CFAP91	HGNC:24010	OTTHUMG00000193414.1	ENSG00000183833	89876	7106	-0.824433	3.12662	0.000161143	0.0183399
ENSG00000100304.13	chr22	43166622	43187134	20513	-	protein_coding	TTLL12	HGNC:28974	OTTHUMG00000150682.4	ENSG00000100304	23170	4623	-0.677492	4.50721	0.000169426	0.0191439
ENSG00000112972.15	chr5	43287470	43313512	26043	-	protein_coding	HMGCS1	HGNC:5007	OTTHUMG00000162231.3	ENSG00000112972	3157	6627	-0.655885	7.51271	0.00017137	0.0192253
ENSG00000169241.19	chr1	155135344	155138857	3514	+	protein_coding	SLC50A1	HGNC:30657	OTTHUMG00000035333.5	ENSG00000169241	55974	2340	0.523397	6.60981	0.00017455	0.0194431
ENSG00000072201.14	chr4	53459301	53701405	242105	-	protein_coding	LNX1	HGNC:6657	OTTHUMG00000102099.5	ENSG00000072201	84708	5624	0.999074	2.33268	0.000179575	0.019862
ENSG00000287168.3	chr9	62801534	62802715	1182	-	lncRNA	ENSG00000287168		OTTHUMG00000194654.1	ENSG00000287168		1182	1.57395	0.944682	0.000181761	0.0199632
ENSG00000189056.15	chr7	103471381	103989658	518278	-	protein_coding	RELN	HGNC:9957	OTTHUMG00000157247.2	ENSG00000189056	5649	35421	-1.76779	0.680069	0.000184508	0.020019
ENSG00000169562.13	chrX	71212811	71225516	12706	+	protein_coding	GJB1	HGNC:4283	OTTHUMG00000021797.5	ENSG00000169562	2705	4654	-1.21735	3.08517	0.000184818	0.020019
ENSG00000030582.18	chr17	44345246	44353106	7861	+	protein_coding	GRN	HGNC:4601	OTTHUMG00000181816.4	ENSG00000030582	2896	3524	0.565918	5.49217	0.000186858	0.0201013
ENSG00000166006.14	chr12	75040077	75209839	169763	-	protein_coding	KCNC2	HGNC:6234	OTTHUMG00000169717.4	ENSG00000166006	3747	6443	1.32415	1.40057	0.00019698	0.0209677
ENSG00000197768.11	chr9	137251261	137253483	2223	+	protein_coding	STPG3	HGNC:37285	OTTHUMG00000187404.3	ENSG00000197768	441476	1611	0.929835	3.05297	0.000197582	0.0209677
ENSG00000167619.13	chr19	42313309	42325064	11756	+	protein_coding	TMEM145	HGNC:26912	OTTHUMG00000177694.5	ENSG00000167619	284339	3605	-1.11755	2.10076	0.000204067	0.0215106
ENSG00000122085.17	chr2	241072169	241102332	30164	-	protein_coding	MTERF4	HGNC:28785	OTTHUMG00000133393.10	ENSG00000122085	130916	9938	0.60609	5.68193	0.000208355	0.0218162
ENSG00000105877.19	chr7	21543039	21901839	358801	+	protein_coding	DNAH11	HGNC:2942	OTTHUMG00000152524.9	ENSG00000105877	8701	16147	1.27573	1.32676	0.000212601	0.0221134
ENSG00000288945.1	chr8	103451131	103452520	1390	+	lncRNA	ENSG00000288945			ENSG00000288945		1390	1.26665	1.69631	0.000226866	0.0234419
ENSG00000143416.21	chr1	151364304	151372707	8404	-	protein_coding	SELENBP1	HGNC:10719	OTTHUMG00000012498.26	ENSG00000143416	8991	3476	0.502249	7.63488	0.000230122	0.0236228
ENSG00000171793.17	chr1	40979300	41012565	33266	+	protein_coding	CTPS1	HGNC:2519	OTTHUMG00000005712.13	ENSG00000171793	1503	11958	-0.629561	6.62948	0.000238524	0.024291
ENSG00000165092.13	chr9	72900671	73080442	179772	-	protein_coding	ALDH1A1	HGNC:402	OTTHUMG00000020019.3	ENSG00000165092	216	2840	-0.702672	3.94718	0.000239724	0.024291
ENSG00000214063.12	chr11	842812	867116	24305	+	protein_coding	TSPAN4	HGNC:11859	OTTHUMG00000133305.7	ENSG00000214063	7106	5837	-0.828627	4.22484	0.000244822	0.0246137
ENSG00000184110.15	chr16	28688558	28735727	47170	+	protein_coding	EIF3C	HGNC:3279	OTTHUMG00000099443.4	ENSG00000184110	8663	6925	-0.555855	8.38824	0.000246043	0.0246137
ENSG00000173702.7	chr3	124905442	124953819	48378	-	protein_coding	MUC13	HGNC:7511	OTTHUMG00000159484.5	ENSG00000173702	56667	3499	0.826138	3.73996	0.000250247	0.0248758
ENSG00000266736.1	chr17	27019527	27047934	28408	-	unprocessed_pseudogene	GTF2IP6	HGNC:51718	OTTHUMG00000179166.1	ENSG00000266736		541	1.25016	1.71764	0.000254433	0.0251329
ENSG00000255517.8	chr11	66473490	66480296	6807	-	lncRNA	DPP3-DT	HGNC:55494	OTTHUMG00000167095.2	ENSG00000255517	101928069	3275	1.07054	2.2627	0.00026402	0.0259168
ENSG00000218416.4	chr2	240449315	240456714	7400	-	lncRNA	GPC1-AS1	HGNC:56102	OTTHUMG00000152371.2	ENSG00000218416	100130449	3235	1.33663	2.19552	0.000265835	0.025933
ENSG00000289209.1	chr15	28852110	28852902	793	+	lncRNA	ENSG00000289209			ENSG00000289209		793	-1.7043	0.641597	0.000288524	0.0277864
ENSG00000198722.15	chr9	35161992	35405338	243347	+	protein_coding	UNC13B	HGNC:12566	OTTHUMG00000019856.7	ENSG00000198722	10497	17910	0.614924	7.48782	0.000288749	0.0277864
ENSG00000145358.6	chr4	100185870	100190782	4913	-	protein_coding	DDIT4L	HGNC:30555	OTTHUMG00000161019.2	ENSG00000145358	115265	2994	0.735706	4.34129	0.000290142	0.0277864
ENSG00000290837.1	chr9	111602831	111631289	28459	-	lncRNA	LRRC37A5P	HGNC:23369		ENSG00000290837	652972	1995	1.39285	1.16944	0.00029338	0.0279262
ENSG00000263164.1	chr17	5240508	5241543	1036	-	lncRNA	ENSG00000263164		OTTHUMG00000177869.1	ENSG00000263164		498	2.11668	0.535888	0.000301739	0.0285489
ENSG00000186153.18	chr16	78099400	79212667	1113268	+	protein_coding	WWOX	HGNC:12799	OTTHUMG00000176851.3	ENSG00000186153	51741	17115	-0.84039	3.43215	0.000304787	0.0286173
ENSG00000160323.19	chr9	133414358	133459402	45045	+	protein_coding	ADAMTS13	HGNC:1366	OTTHUMG00000020876.4	ENSG00000160323	11093	5708	1.05635	2.14774	0.000306106	0.0286173
ENSG00000144366.17	chr2	188291669	188595931	304263	+	protein_coding	GULP1	HGNC:18649	OTTHUMG00000132647.5	ENSG00000144366	51454	12016	0.520074	7.18217	0.000317104	0.0294701
ENSG00000186417.14	chr15	51341655	51408005	66351	+	protein_coding	GLDN	HGNC:29514	OTTHUMG00000131746.7	ENSG00000186417	342035	7110	1.97497	0.445813	0.000327373	0.0302454
ENSG00000169435.14	chr4	73571550	73620631	49082	-	protein_coding	RASSF6	HGNC:20796	OTTHUMG00000130007.3	ENSG00000169435	166824	6630	1.67508	0.639535	0.000332748	0.0303131
ENSG00000158050.5	chr2	96143169	96145440	2272	-	protein_coding	DUSP2	HGNC:3068	OTTHUMG00000130456.3	ENSG00000158050	1844	1929	0.763809	5.4732	0.000332776	0.0303131
ENSG00000247516.8	chr5	8450701	8486930	36230	+	lncRNA	MIR4458HG	HGNC:49008	OTTHUMG00000161710.11	ENSG00000247516	100505738	7217	-0.699189	5.59306	0.000333896	0.0303131
ENSG00000139438.6	chr12	109713825	109770495	56671	+	protein_coding	FAM222A	HGNC:25915	OTTHUMG00000169260.2	ENSG00000139438	84915	4113	-0.921614	2.657	0.000336507	0.0303746
ENSG00000203814.7	chr1	149782689	149812373	29685	-	protein_coding	H2BC18	HGNC:24700	OTTHUMG00000183159.2	ENSG00000203814	440689	1798	-1.09962	2.68081	0.000348782	0.0313027
ENSG00000251192.8	chrX	46497725	46545457	47733	-	protein_coding	ZNF674	HGNC:17625	OTTHUMG00000021420.3	ENSG00000251192	641339	6205	-1.24772	1.72801	0.000356535	0.0316947
ENSG00000128564.8	chr7	101162509	101165569	3061	-	protein_coding	VGF	HGNC:12684	OTTHUMG00000157109.3	ENSG00000128564	7425	2680	0.776091	3.97685	0.000357186	0.0316947
ENSG00000196159.14	chr4	125314918	125492932	178015	+	protein_coding	FAT4	HGNC:23109	OTTHUMG00000133100.5	ENSG00000196159	79633	21269	2.13964	0.660164	0.000365471	0.0322476
ENSG00000144747.17	chr3	69019827	69052339	32513	-	protein_coding	TMF1	HGNC:11870	OTTHUMG00000158771.3	ENSG00000144747	7110	7911	0.487816	6.00737	0.00037008	0.0323971
ENSG00000161955.17	chr17	7558292	7561608	3317	+	protein_coding	TNFSF13	HGNC:11928	OTTHUMG00000108145.5	ENSG00000161955	8741	2276	0.91199	3.20716	0.000371289	0.0323971
ENSG00000172361.6	chr18	50227193	50266495	39303	-	protein_coding	CFAP53	HGNC:26530	OTTHUMG00000132668.4	ENSG00000172361	220136	1824	1.90577	0.399375	0.000383289	0.0332593
ENSG00000166803.14	chr15	64364304	64387687	23384	-	protein_coding	PCLAF	HGNC:28961	OTTHUMG00000133017.5	ENSG00000166803	9768	3675	-0.464232	8.46714	0.000397672	0.0343178
ENSG00000213931.7	chr11	5268345	5505652	237308	-	protein_coding	HBE1	HGNC:4830	OTTHUMG00000066675.9	ENSG00000213931	3046	961	0.85466	3.50119	0.000417038	0.0357924
ENSG00000133056.14	chr1	204422628	204494805	72178	-	protein_coding	PIK3C2B	HGNC:8972	OTTHUMG00000036101.4	ENSG00000133056	5287	10169	-0.792581	3.3768	0.000420871	0.035925
ENSG00000182010.11	chr10	62183035	62268844	85810	-	protein_coding	RTKN2	HGNC:19364	OTTHUMG00000018299.6	ENSG00000182010	219790	9793	-0.620421	4.02764	0.000428458	0.0363749
ENSG00000164266.11	chr5	147824572	147831671	7100	-	protein_coding	SPINK1	HGNC:11244	OTTHUMG00000129730.3	ENSG00000164266	6690	1361	-1.01809	7.65682	0.00044012	0.0371641
ENSG00000196586.17	chr6	75749201	75919537	170337	+	protein_coding	MYO6	HGNC:7605	OTTHUMG00000015061.7	ENSG00000196586	4646	10715	0.455207	7.96408	0.00044502	0.0373769
ENSG00000110013.13	chr11	124633113	124695707	62595	-	protein_coding	SIAE	HGNC:18187	OTTHUMG00000165926.3	ENSG00000110013	54414	8079	0.71202	3.43749	0.000447912	0.0374197
ENSG00000179335.20	chr15	74598500	74645414	46915	+	protein_coding	CLK3	HGNC:2071	OTTHUMG00000141320.13	ENSG00000179335	1198	19697	0.699412	4.50469	0.000454954	0.0378069
ENSG00000122966.17	chr12	119685791	119877320	191530	-	protein_coding	CIT	HGNC:1985	OTTHUMG00000134325.9	ENSG00000122966	11113	28605	-0.532652	5.23245	0.000462251	0.0382111
ENSG00000143815.15	chr1	225401502	225428925	27424	-	protein_coding	LBR	HGNC:6518	OTTHUMG00000037520.18	ENSG00000143815	3930	5710	-0.516158	5.56062	0.000465795	0.0382446
ENSG00000022355.18	chr5	161847063	161899981	52919	+	protein_coding	GABRA1	HGNC:4075	OTTHUMG00000163586.11	ENSG00000022355	2554	8420	1.10961	3.66488	0.000467526	0.0382446
ENSG00000099800.8	chr19	2425625	2427586	1962	-	protein_coding	TIMM13	HGNC:11816	OTTHUMG00000180432.3	ENSG00000099800	26517	1664	-0.495443	6.56513	0.000473397	0.0385242
ENSG00000205609.13	chr16	28379579	28403841	24263	-	protein_coding	EIF3CL	HGNC:26347	OTTHUMG00000097025.1	ENSG00000205609	728689	3053	-0.517413	7.65877	0.000477566	0.0386631
ENSG00000110090.13	chr11	68754620	68844410	89791	-	protein_coding	CPT1A	HGNC:2328	OTTHUMG00000167892.6	ENSG00000110090	1374	6571	-0.697627	5.51861	0.00048369	0.0389581
ENSG00000113742.14	chr5	173888349	173961980	73632	+	protein_coding	CPEB4	HGNC:21747	OTTHUMG00000130541.7	ENSG00000113742	80315	10444	0.85662	3.66639	0.000492629	0.0394757
ENSG00000290706.1	chr10	26931206	26944418	13213	-	lncRNA	FAM238C	HGNC:24672		ENSG00000290706	387644	5545	0.713149	4.38041	0.000501616	0.0399918
ENSG00000257261.7	chr12	46383433	46876784	493352	+	lncRNA	SLC38A4-AS1	HGNC:56178	OTTHUMG00000169473.8	ENSG00000257261		5227	1.08013	3.35318	0.000509058	0.0403801
ENSG00000138160.7	chr10	92574105	92655395	81291	+	protein_coding	KIF11	HGNC:6388	OTTHUMG00000018761.3	ENSG00000138160	3832	5322	-0.492114	5.65976	0.000521757	0.0411795
ENSG00000103021.10	chr16	58231157	58283836	52680	+	protein_coding	CCDC113	HGNC:25002	OTTHUMG00000133489.3	ENSG00000103021	29070	5927	0.904467	2.6485	0.000529763	0.0414489
ENSG00000113240.14	chr5	178602664	178630615	27952	-	protein_coding	CLK4	HGNC:13659	OTTHUMG00000130893.4	ENSG00000113240	57396	7922	1.00857	2.32011	0.000530745	0.0414489
ENSG00000134824.14	chr11	61792980	61867354	74375	+	protein_coding	FADS2	HGNC:3575	OTTHUMG00000163794.5	ENSG00000134824	9415	10553	-0.610864	5.72641	0.000535252	0.0414489
ENSG00000163072.16	chr2	168786539	168865514	78976	+	protein_coding	NOSTRIN	HGNC:20203	OTTHUMG00000153990.20	ENSG00000163072	115677	5248	0.867377	3.172	0.000535727	0.0414489
ENSG00000105989.10	chr7	117275451	117323152	47702	-	protein_coding	WNT2	HGNC:12780	OTTHUMG00000023428.8	ENSG00000105989	7472	4360	1.50656	1.34091	0.000543232	0.0418236
ENSG00000181019.13	chr16	69706996	69726668	19673	-	protein_coding	NQO1	HGNC:2874	OTTHUMG00000137575.3	ENSG00000181019	1728	2971	0.659816	5.39465	0.000554763	0.042503
ENSG00000115756.13	chr2	10302889	10427617	124729	+	protein_coding	HPCAL1	HGNC:5145	OTTHUMG00000090451.6	ENSG00000115756	3241	6237	0.938291	2.83257	0.000565948	0.043114
ENSG00000135046.14	chr9	73151865	73170393	18529	+	protein_coding	ANXA1	HGNC:533	OTTHUMG00000020016.3	ENSG00000135046	301	4453	1.11882	1.72697	0.000568229	0.043114
ENSG00000105982.17	chr7	156640281	156677130	36850	+	protein_coding	RNF32	HGNC:17118	OTTHUMG00000151440.3	ENSG00000105982	140545	4371	1.28528	1.92207	0.000577611	0.0435407
ENSG00000073060.17	chr12	124776856	124882668	105813	-	protein_coding	SCARB1	HGNC:1664	OTTHUMG00000168544.4	ENSG00000073060	949	14887	-0.51464	5.32122	0.000579397	0.0435407
ENSG00000164938.14	chr8	94925972	94949378	23407	-	protein_coding	TP53INP1	HGNC:18022	OTTHUMG00000164697.2	ENSG00000164938	94241	5643	0.656697	4.26197	0.000601984	0.0450227
ENSG00000143552.10	chr1	153992690	154155116	162427	-	protein_coding	NUP210L	HGNC:29915	OTTHUMG00000035852.3	ENSG00000143552	91181	5884	1.36999	1.25191	0.000611065	0.0454133
ENSG00000198000.12	chr9	92297358	92325636	28279	-	protein_coding	NOL8	HGNC:23387	OTTHUMG00000020221.7	ENSG00000198000	55035	8056	-0.638406	4.94907	0.000615057	0.0454133
ENSG00000156931.16	chr3	184812143	185052614	240472	+	protein_coding	VPS8	HGNC:29122	OTTHUMG00000156707.10	ENSG00000156931	23355	10366	0.666016	4.37677	0.000616697	0.0454133
ENSG00000161888.12	chr19	11131520	11155807	24288	-	protein_coding	SPC24	HGNC:26913	OTTHUMG00000180798.2	ENSG00000161888	147841	2839	-0.50376	5.44348	0.000618773	0.0454133
ENSG00000035499.13	chr5	60596912	60700190	103279	-	protein_coding	DEPDC1B	HGNC:24902	OTTHUMG00000097083.4	ENSG00000035499	55789	3806	-0.589079	4.36018	0.000623827	0.0455713
ENSG00000185053.14	chr8	14084845	15238431	1153587	-	protein_coding	SGCZ	HGNC:14075	OTTHUMG00000090827.4	ENSG00000185053	137868	7345	0.721057	3.53944	0.000632404	0.045984
ENSG00000270181.3	chr13	102799110	102875994	76885	+	protein_coding	BIVM-ERCC5	HGNC:43690	OTTHUMG00000184166.3	ENSG00000270181	100533467	5709	0.987193	2.34373	0.00064092	0.0463884
ENSG00000162989.5	chr2	154697855	154858354	160500	+	protein_coding	KCNJ3	HGNC:6264	OTTHUMG00000131937.5	ENSG00000162989	3760	4907	0.821531	3.3869	0.000660349	0.0475754
ENSG00000120254.16	chr6	150865679	151101887	236209	+	protein_coding	MTHFD1L	HGNC:21055	OTTHUMG00000015828.4	ENSG00000120254	25902	4891	-0.610772	5.02057	0.000692828	0.0496875
ENSG00000223802.9	chr19	18868545	18896727	28183	-	protein_coding	CERS1	HGNC:14253	OTTHUMG00000183049.2	ENSG00000223802	10715	3767	-1.24711	2.04156	0.000707339	0.0502822
ENSG00000100949.15	chr14	24265538	24271611	6074	-	protein_coding	RABGGTA	HGNC:9795	OTTHUMG00000171838.7	ENSG00000100949	5875	3417	-0.627523	4.62798	0.000707524	0.0502822
ENSG00000248685.6	chr4	34120090	34335351	215262	-	lncRNA	LINC02484	HGNC:53459	OTTHUMG00000160362.5	ENSG00000248685		3785	0.646492	4.02556	0.000734924	0.0519942
ENSG00000117322.19	chr1	207453024	207489895	36872	+	protein_coding	CR2	HGNC:2336	OTTHUMG00000036307.3	ENSG00000117322	1380	5030	-0.999514	2.49558	0.000776808	0.0547109
ENSG00000186654.21	chr22	44668547	44737681	69135	+	protein_coding	PRR5	HGNC:31682	OTTHUMG00000150460.6	ENSG00000186654	55615	5241	-1.17471	2.04003	0.000790662	0.0554381
ENSG00000181625.18	chr16	29454533	29458219	3687	+	protein_coding	SLX1B	HGNC:28748	OTTHUMG00000132110.2	ENSG00000181625	79008	2430	-1.51844	0.68009	0.000795054	0.0554983
ENSG00000250067.12	chr19	19528861	19537581	8721	+	protein_coding	YJEFN3	HGNC:24785	OTTHUMG00000162251.10	ENSG00000250067	374887	2959	1.01802	2.07822	0.00081646	0.0567403
ENSG00000181588.17	chr19	1554672	1568325	13654	-	protein_coding	MEX3D	HGNC:16734	OTTHUMG00000150369.6	ENSG00000181588	399664	3114	-0.933768	3.08439	0.000842056	0.0582614
ENSG00000217555.13	chr16	66552563	66566251	13689	+	protein_coding	CKLF	HGNC:13253	OTTHUMG00000137504.3	ENSG00000217555	51192	1161	-0.484937	7.10786	0.000852131	0.0586998
ENSG00000176485.13	chr11	63573195	63616883	43689	-	protein_coding	PLAAT3	HGNC:17825	OTTHUMG00000167852.3	ENSG00000176485	11145	3080	0.562884	4.9438	0.000856941	0.0587734
ENSG00000155465.21	chr14	22773222	22829820	56599	-	protein_coding	SLC7A7	HGNC:11065	OTTHUMG00000028692.14	ENSG00000155465	9056	5368	1.30823	2.59457	0.000872057	0.0595501
ENSG00000151687.15	chr2	189674290	189761193	86904	+	protein_coding	ANKAR	HGNC:26350	OTTHUMG00000154398.3	ENSG00000151687	150709	5758	0.867527	2.4743	0.000876291	0.0595802
ENSG00000111671.10	chr12	6870935	6889358	18424	-	protein_coding	SPSB2	HGNC:29522	OTTHUMG00000156665.4	ENSG00000111671	84727	2452	0.700678	3.58923	0.000893667	0.0604997
ENSG00000146263.12	chr6	97142161	97283217	141057	-	protein_coding	MMS22L	HGNC:21475	OTTHUMG00000015248.4	ENSG00000146263	253714	21793	-0.486188	5.27782	0.000898491	0.0605652
ENSG00000166913.13	chr20	44885702	44908532	22831	+	protein_coding	YWHAB	HGNC:12849	OTTHUMG00000032549.7	ENSG00000166913	7529	7907	-0.447848	8.58263	0.000935466	0.0627881
ENSG00000075303.13	chr7	87833568	87876360	42793	-	protein_coding	SLC25A40	HGNC:29680	OTTHUMG00000131033.13	ENSG00000075303	55972	5084	-0.506614	4.99134	0.00094516	0.0631689
ENSG00000173914.12	chr11	66664998	66677887	12890	-	protein_coding	RBM4B	HGNC:28842	OTTHUMG00000167243.4	ENSG00000173914	83759	4291	-0.558065	4.80839	0.000951059	0.0632377
ENSG00000136492.10	chr17	61679139	61863559	184421	-	protein_coding	BRIP1	HGNC:20473	OTTHUMG00000179233.3	ENSG00000136492	83990	19639	-0.59295	4.70932	0.000954243	0.0632377
ENSG00000123136.15	chr19	14408798	14419383	10586	-	protein_coding	DDX39A	HGNC:17821	OTTHUMG00000182181.5	ENSG00000123136	10212	3861	-0.489492	5.7514	0.00102718	0.0677164
ENSG00000201098.1	chr7	148987136	148987248	113	-	misc_RNA	RNY1	HGNC:10242		ENSG00000201098	6084	113	-1.21749	1.58009	0.00103409	0.0677164
ENSG00000141391.14	chr18	12407896	12432238	24343	+	protein_coding	PRELID3A	HGNC:24639	OTTHUMG00000131694.5	ENSG00000141391	10650	2643	-1.13317	1.91446	0.00103476	0.0677164
ENSG00000172830.13	chr11	67303478	67312607	9130	+	protein_coding	SSH3	HGNC:30581	OTTHUMG00000167105.4	ENSG00000172830	54961	3611	0.703216	4.29678	0.00104159	0.0677757
ENSG00000164574.16	chr5	154190730	154420984	230255	+	protein_coding	GALNT10	HGNC:19873	OTTHUMG00000130145.5	ENSG00000164574	55568	10496	0.771012	4.28353	0.00104732	0.0677757
ENSG00000258986.7	chr14	104474678	104605647	130970	-	protein_coding	TMEM179	HGNC:20137	OTTHUMG00000170829.4	ENSG00000258986	388021	5356	-0.956453	3.13651	0.00104861	0.0677757
ENSG00000167315.18	chr18	49782164	49813953	31790	-	protein_coding	ACAA2	HGNC:83	OTTHUMG00000132667.11	ENSG00000167315	10449	4920	-0.885876	2.81997	0.00107469	0.0691765
ENSG00000266904.8	chr19	19757366	19776423	19058	-	lncRNA	LINC00663	HGNC:28609	OTTHUMG00000182363.2	ENSG00000266904		4334	1.10787	1.49191	0.00109181	0.0698857
ENSG00000214655.11	chr10	73785606	73801797	16192	+	protein_coding	ZSWIM8	HGNC:23528	OTTHUMG00000018486.5	ENSG00000214655	23053	7929	0.591829	4.58312	0.0011023	0.0698857
ENSG00000167371.21	chr16	29811382	29815892	4511	+	protein_coding	PRRT2	HGNC:30500	OTTHUMG00000177142.66	ENSG00000167371	112476	3755	1.11393	2.33205	0.00110507	0.0698857
ENSG00000232445.2	chr7	101308270	101314800	6531	+	lncRNA	EMSLR	HGNC:54408	OTTHUMG00000157105.4	ENSG00000232445		4677	-0.706667	3.86981	0.00110624	0.0698857
ENSG00000168610.16	chr17	42313324	42388540	75217	-	protein_coding	STAT3	HGNC:11364	OTTHUMG00000150645.4	ENSG00000168610	6774	11208	0.67433	5.02079	0.00111087	0.0698857
ENSG00000141433.13	chr18	904871	912172	7302	+	protein_coding	ADCYAP1	HGNC:241	OTTHUMG00000131479.6	ENSG00000141433	116	3877	1.29019	1.05323	0.0011124	0.0698857
ENSG00000147155.11	chrX	48521799	48528716	6918	+	protein_coding	EBP	HGNC:3133	OTTHUMG00000034482.5	ENSG00000147155	10682	1768	-0.44353	6.97559	0.00111893	0.0700158
ENSG00000245694.12	chr16	54845189	54929189	84001	-	lncRNA	CRNDE	HGNC:37078	OTTHUMG00000172236.13	ENSG00000245694	101927480	14741	-0.706603	4.00267	0.00117819	0.0734309
ENSG00000170312.17	chr10	60778331	60794852	16522	+	protein_coding	CDK1	HGNC:1722	OTTHUMG00000018290.6	ENSG00000170312	983	3909	-0.451346	8.83074	0.00118674	0.0736716
ENSG00000160752.15	chr1	155308748	155320666	11919	+	protein_coding	FDPS	HGNC:3631	OTTHUMG00000013909.3	ENSG00000160752	2224	3718	-0.438122	10.3836	0.00119916	0.07414
ENSG00000054118.15	chr1	36224432	36305357	80926	+	protein_coding	THRAP3	HGNC:22964	OTTHUMG00000007866.8	ENSG00000054118	9967	4720	-0.443977	8.32273	0.00120373	0.07414
ENSG00000148180.22	chr9	121207794	121332843	125050	+	protein_coding	GSN	HGNC:4620	OTTHUMG00000020584.8	ENSG00000148180	2934	11057	1.1518	1.8363	0.00121136	0.0742721
ENSG00000198822.11	chr7	86643909	86864879	220971	+	protein_coding	GRM3	HGNC:4595	OTTHUMG00000022884.6	ENSG00000198822	2913	4474	1.13946	1.54696	0.00121782	0.0742721
ENSG00000182809.11	chr14	105472962	105480162	7201	+	protein_coding	CRIP2	HGNC:2361	OTTHUMG00000029906.5	ENSG00000182809	1397	4165	0.575869	5.12666	0.00122006	0.0742721
ENSG00000108309.14	chr17	44308413	44318670	10258	+	protein_coding	RUNDC3A	HGNC:16984	OTTHUMG00000169259.3	ENSG00000108309	10900	4904	1.46117	0.736343	0.00122646	0.0743739
ENSG00000250686.2	chr6	61630233	61681049	50817	-	lncRNA	KHDRBS2-OT1	HGNC:53911	OTTHUMG00000014935.2	ENSG00000250686		673	1.41122	0.773949	0.00124183	0.075016
ENSG00000100162.15	chr22	41938737	41947152	8416	-	protein_coding	CENPM	HGNC:18352	OTTHUMG00000151277.3	ENSG00000100162	79019	1750	-0.498836	6.20041	0.0012596	0.0757981
ENSG00000170522.10	chr4	110045846	110199199	153354	-	protein_coding	ELOVL6	HGNC:15829	OTTHUMG00000132547.6	ENSG00000170522	79071	7274	-0.493324	6.61395	0.00127523	0.0764458
ENSG00000186523.15	chr8	12182096	12194133	12038	-	protein_coding	FAM86B1	HGNC:28268	OTTHUMG00000165298.5	ENSG00000186523	85002	4232	1.14833	1.58687	0.00129667	0.0774354
ENSG00000234478.1	chr1	226148003	226155071	7069	+	lncRNA	ACBD3-AS1	HGNC:40701	OTTHUMG00000041339.2	ENSG00000234478		535	0.977214	1.78153	0.00131162	0.0780312
ENSG00000197451.12	chr5	178204533	178211163	6631	+	protein_coding	HNRNPAB	HGNC:5034	OTTHUMG00000163452.2	ENSG00000197451	3182	2118	-0.418573	7.04726	0.00131922	0.0781873
ENSG00000185008.19	chr3	75906695	77649964	1743270	+	protein_coding	ROBO2	HGNC:10250	OTTHUMG00000158935.9	ENSG00000185008	6092	16659	1.42616	0.91285	0.00134893	0.0795503
ENSG00000170667.16	chr7	102479976	102517777	37802	-	protein_coding	RASA4B	HGNC:35202	OTTHUMG00000022944.11	ENSG00000170667	100271927	7305	-0.462339	5.55338	0.00135235	0.0795503
ENSG00000262223.10	chr17	81375144	81385464	10321	-	lncRNA	LINC03048	HGNC:56272	OTTHUMG00000177950.10	ENSG00000262223		5071	1.31686	0.960612	0.0013655	0.0800245
ENSG00000147535.17	chr8	38263130	38269243	6114	-	protein_coding	PLPP5	HGNC:25026	OTTHUMG00000165104.5	ENSG00000147535	84513	4102	0.498638	5.91221	0.00137892	0.0805102
ENSG00000176788.9	chr5	17065598	17276843	211246	+	protein_coding	BASP1	HGNC:957	OTTHUMG00000131061.8	ENSG00000176788	10409	2146	1.03367	2.92122	0.0014194	0.0825672
ENSG00000083807.10	chr19	58479512	58512413	32902	-	protein_coding	SLC27A5	HGNC:10999	OTTHUMG00000183543.2	ENSG00000083807	10998	8025	-0.458227	5.72681	0.00143375	0.0826808
ENSG00000183098.11	chr13	93226807	94408020	1181214	+	protein_coding	GPC6	HGNC:4454	OTTHUMG00000017205.5	ENSG00000183098	10082	7122	0.600393	4.00431	0.00144804	0.0826808
ENSG00000042493.16	chr2	85394753	85418432	23680	-	protein_coding	CAPG	HGNC:1474	OTTHUMG00000130183.23	ENSG00000042493	822	2419	1.13367	2.10583	0.00145071	0.0826808
ENSG00000177508.12	chr16	54283304	54286787	3484	-	protein_coding	IRX3	HGNC:14360	OTTHUMG00000133200.5	ENSG00000177508	79191	2935	-0.889837	2.47129	0.00145714	0.0826808
ENSG00000151617.17	chr4	147480917	147544954	64038	+	protein_coding	EDNRA	HGNC:3179	OTTHUMG00000161354.4	ENSG00000151617	1909	4238	1.28445	1.80093	0.00146348	0.0826808
ENSG00000164850.16	chr7	1082208	1093815	11608	+	protein_coding	GPER1	HGNC:4485	OTTHUMG00000023680.5	ENSG00000164850	2852	3123	1.57342	0.576866	0.00146392	0.0826808
ENSG00000289223.1	chr11	129859837	129861941	2105	-	lncRNA	ENSG00000289223			ENSG00000289223		451	1.20021	1.47973	0.00146482	0.0826808
ENSG00000139318.8	chr12	89347235	89352501	5267	-	protein_coding	DUSP6	HGNC:3072	OTTHUMG00000169912.5	ENSG00000139318	1848	3859	0.836267	2.79513	0.00147114	0.0826808
ENSG00000065054.14	chr16	2025356	2039026	13671	+	protein_coding	SLC9A3R2	HGNC:11076	OTTHUMG00000176956.4	ENSG00000065054	9351	3516	-0.694101	3.27162	0.00147368	0.0826808
ENSG00000239388.9	chr3	57268342	57292685	24344	-	protein_coding	ASB14	HGNC:19766	OTTHUMG00000158602.3	ENSG00000239388	142686	3240	0.956237	2.04015	0.00147835	0.0826808
ENSG00000159713.11	chr16	67389809	67393518	3710	-	protein_coding	TPPP3	HGNC:24162	OTTHUMG00000137516.4	ENSG00000159713	51673	2601	0.702814	5.86517	0.00147926	0.0826808
ENSG00000232653.9	chr15	32593456	32607310	13855	+	protein_coding	GOLGA8N	HGNC:44405	OTTHUMG00000175401.4	ENSG00000232653	643699	8249	1.52908	1.15536	0.00150253	0.0833567
ENSG00000139289.15	chr12	76025447	76031776	6330	-	protein_coding	PHLDA1	HGNC:8933	OTTHUMG00000169783.2	ENSG00000139289	22822	5913	1.21322	1.28842	0.00150605	0.0833567
ENSG00000130724.10	chr19	58551452	58555105	3654	-	protein_coding	CHMP2A	HGNC:30216	OTTHUMG00000183547.4	ENSG00000130724	27243	3654	0.39913	8.62612	0.00151199	0.0833567
ENSG00000060971.19	chr3	38103129	38137242	34114	-	protein_coding	ACAA1	HGNC:82	OTTHUMG00000131087.7	ENSG00000060971	30	7106	0.938485	2.74127	0.00151258	0.0833567
ENSG00000176907.5	chr8	40153482	40155310	1829	+	protein_coding	TCIM	HGNC:1357	OTTHUMG00000164045.2	ENSG00000176907	56892	1829	1.35794	2.05374	0.00152696	0.0838548
ENSG00000173818.17	chr17	80415165	80438086	22922	+	protein_coding	ENDOV	HGNC:26640	OTTHUMG00000164638.11	ENSG00000173818	284131	7253	0.9494	2.47557	0.00153827	0.0841814
ENSG00000138119.17	chr10	93306429	93482334	175906	-	protein_coding	MYOF	HGNC:3656	OTTHUMG00000018772.6	ENSG00000138119	26509	8490	0.943814	2.14002	0.00154578	0.0842985
ENSG00000132688.11	chr1	156668763	156677407	8645	-	protein_coding	NES	HGNC:7756	OTTHUMG00000034299.3	ENSG00000132688	10763	5568	-0.949339	2.49546	0.0015514	0.0843123
ENSG00000087074.9	chr19	48872212	48876059	3848	+	protein_coding	PPP1R15A	HGNC:14375	OTTHUMG00000183330.3	ENSG00000087074	23645	3433	0.543736	5.35023	0.00155747	0.0843506
ENSG00000132207.18	chr16	30193875	30197561	3687	+	protein_coding	SLX1A	HGNC:20922	OTTHUMG00000176859.1	ENSG00000132207	548593	2476	-1.43269	0.699402	0.00158173	0.0844842
ENSG00000172922.11	chr11	65714005	65720818	6814	-	protein_coding	RNASEH2C	HGNC:24116	OTTHUMG00000166601.4	ENSG00000172922	84153	4972	-0.514007	5.07399	0.00158483	0.0844842
ENSG00000133816.19	chr11	12094008	12359144	265137	+	protein_coding	MICAL2	HGNC:24693	OTTHUMG00000165744.9	ENSG00000133816	9645	20192	0.735399	2.99725	0.00158699	0.0844842
ENSG00000141971.13	chr19	17405722	17433724	28003	+	protein_coding	MVB12A	HGNC:25153	OTTHUMG00000166252.6	ENSG00000141971	93343	3280	-0.556664	4.07467	0.00159334	0.0844842
ENSG00000196498.14	chr12	124324415	124567612	243198	-	protein_coding	NCOR2	HGNC:7673	OTTHUMG00000150455.3	ENSG00000196498	9612	13998	-0.572662	4.12947	0.00159342	0.0844842
ENSG00000249784.1	chr4	1974636	1974760	125	+	scaRNA	SCARNA22	HGNC:32580		ENSG00000249784	677770	125	-1.50484	1.70098	0.00159359	0.0844842
ENSG00000257557.2	chr12	79934901	79942712	7812	+	lncRNA	PPP1R12A-AS1	HGNC:51903	OTTHUMG00000170083.2	ENSG00000257557		3234	0.93588	2.3286	0.00159759	0.0844842
ENSG00000085552.18	chr1	159927039	159945613	18575	-	protein_coding	IGSF9	HGNC:18132	OTTHUMG00000022794.3	ENSG00000085552	57549	6637	-0.76994	2.64621	0.00165386	0.0871661
ENSG00000068079.8	chr17	43006740	43014456	7717	+	protein_coding	IFI35	HGNC:5399	OTTHUMG00000167720.1	ENSG00000068079	3430	1958	0.807486	2.60287	0.00166916	0.0875044
ENSG00000198888.2	chrM	3307	4262	956	+	protein_coding	MT-ND1	HGNC:7455		ENSG00000198888	4535	956	0.58549	9.03781	0.00167969	0.0875044
ENSG00000138678.11	chr4	83535914	83605875	69962	+	protein_coding	GPAT3	HGNC:28157	OTTHUMG00000130431.4	ENSG00000138678	84803	3623	1.57572	0.490776	0.00168234	0.0875044
ENSG00000205559.5	chr22	50583026	50595634	12609	+	lncRNA	CHKB-DT	HGNC:40146	OTTHUMG00000150208.3	ENSG00000205559	100144603	4154	0.776384	3.05383	0.00168256	0.0875044
ENSG00000157456.8	chr15	59105126	59125045	19920	+	protein_coding	CCNB2	HGNC:1580	OTTHUMG00000132715.3	ENSG00000157456	9133	2753	-0.454637	5.83825	0.0016903	0.0876168
ENSG00000073849.16	chr3	186930325	187078553	148229	+	protein_coding	ST6GAL1	HGNC:10860	OTTHUMG00000156500.4	ENSG00000073849	6480	11142	-0.634117	4.29527	0.00172066	0.0888968
ENSG00000239039.1	chr8	33513475	33513578	104	+	snoRNA	SNORD13	HGNC:32711		ENSG00000239039	692084	104	-1.37875	2.49572	0.00175265	0.090253
ENSG00000086475.15	chr10	13317428	13348298	30871	-	protein_coding	SEPHS1	HGNC:19685	OTTHUMG00000017696.4	ENSG00000086475	22929	3884	-0.490504	5.78594	0.00177641	0.0911774
ENSG00000243422.4	chr3	75624275	75670159	45885	-	transcribed_processed_pseudogene	RPL23AP49	HGNC:35689	OTTHUMG00000157322.2	ENSG00000243422		2190	0.885388	2.0614	0.00178878	0.0915134
ENSG00000003147.19	chr7	8113184	8262687	149504	-	protein_coding	ICA1	HGNC:5343	OTTHUMG00000152008.11	ENSG00000003147	3382	4883	0.47996	5.73787	0.00182099	0.0921999
ENSG00000155368.18	chr2	119366924	119372550	5627	+	protein_coding	DBI	HGNC:2690	OTTHUMG00000131403.4	ENSG00000155368	1622	2496	-0.45185	8.50783	0.00182306	0.0921999
ENSG00000175793.12	chr1	26863149	26864456	1308	+	protein_coding	SFN	HGNC:10773	OTTHUMG00000004093.2	ENSG00000175793	2810	1308	-0.579074	8.26196	0.00182864	0.0921999
ENSG00000160200.18	chr21	43053191	43076943	23753	-	protein_coding	CBS	HGNC:1550	OTTHUMG00000086834.7	ENSG00000160200	875	6786	-0.52141	6.1073	0.00183069	0.0921999
ENSG00000096060.15	chr6	35573585	35728583	154999	-	protein_coding	FKBP5	HGNC:3721	OTTHUMG00000014576.2	ENSG00000096060	2289	10628	-0.628874	7.21766	0.00183155	0.0921999
ENSG00000234741.10	chr1	173858559	173868882	10324	-	lncRNA	GAS5	HGNC:16355	OTTHUMG00000037216.7	ENSG00000234741	60674	4932	0.40457	11.6136	0.00184644	0.0926521
ENSG00000154654.15	chr21	20998409	21543329	544921	+	protein_coding	NCAM2	HGNC:7657	OTTHUMG00000078121.4	ENSG00000154654	4685	8286	0.59158	4.80804	0.00187787	0.0939295
ENSG00000173905.9	chr3	168008689	168095924	87236	-	protein_coding	GOLIM4	HGNC:15448	OTTHUMG00000158554.3	ENSG00000173905	27333	4584	-0.448563	5.62352	0.00192299	0.0958811
ENSG00000123933.17	chr4	2247432	2262109	14678	-	protein_coding	MXD4	HGNC:13906	OTTHUMG00000090243.6	ENSG00000123933	10608	6873	0.977115	1.78125	0.0020168	0.10024
ENSG00000215845.11	chr1	161037631	161038977	1347	-	protein_coding	TSTD1	HGNC:35410	OTTHUMG00000031476.4	ENSG00000215845	100131187	1197	-0.503441	7.97108	0.00206596	0.102194
ENSG00000119969.16	chr10	94545329	94613905	68577	+	protein_coding	HELLS	HGNC:4861	OTTHUMG00000018793.3	ENSG00000119969	3070	14231	-0.538066	5.95146	0.00206912	0.102194
ENSG00000102890.16	chr16	67199111	67204029	4919	+	protein_coding	ELMO3	HGNC:17289	OTTHUMG00000133570.5	ENSG00000102890	79767	2575	0.591489	3.91766	0.00207624	0.102224
ENSG00000239779.7	chr2	74458400	74460891	2492	+	protein_coding	WBP1	HGNC:12737	OTTHUMG00000129958.4	ENSG00000239779	23559	2367	0.426899	6.75801	0.00212997	0.104541
ENSG00000197747.9	chr1	151982915	151993859	10945	-	protein_coding	S100A10	HGNC:10487	OTTHUMG00000013068.3	ENSG00000197747	6281	1012	0.439792	8.14659	0.00214997	0.104686
ENSG00000204839.9	chr8	143566192	143572772	6581	-	protein_coding	MROH6	HGNC:27814	OTTHUMG00000165164.6	ENSG00000204839	642475	4204	1.10246	2.35954	0.00215174	0.104686
ENSG00000205913.7	chr16	2737076	2752600	15525	-	lncRNA	SRRM2-AS1	HGNC:44162	OTTHUMG00000177357.2	ENSG00000205913	100128788	6556	1.18074	1.79964	0.0021529	0.104686
ENSG00000136783.10	chr9	104747683	104760120	12438	+	protein_coding	NIPSNAP3A	HGNC:23619	OTTHUMG00000020413.2	ENSG00000136783	25934	2588	0.427641	6.78359	0.00216944	0.105164
ENSG00000164077.15	chr3	49907160	49930173	23014	-	protein_coding	MON1A	HGNC:28207	OTTHUMG00000156737.7	ENSG00000164077	84315	6446	-0.838625	2.84913	0.0022052	0.106569
ENSG00000185480.12	chr12	102120183	102197520	77338	+	protein_coding	PARPBP	HGNC:26074	OTTHUMG00000167923.3	ENSG00000185480	55010	4747	-0.559702	5.59402	0.00222989	0.107431
ENSG00000145604.17	chr5	36151989	36196849	44861	+	protein_coding	SKP2	HGNC:10901	OTTHUMG00000131106.9	ENSG00000145604	6502	17377	-0.458756	6.27217	0.00224178	0.107674
ENSG00000161958.11	chr17	7438273	7444937	6665	+	protein_coding	FGF11	HGNC:3667	OTTHUMG00000108136.5	ENSG00000161958	2256	5080	1.11736	1.60011	0.00226487	0.108451
ENSG00000159399.10	chr2	74834127	74893359	59233	+	protein_coding	HK2	HGNC:4923	OTTHUMG00000129972.8	ENSG00000159399	3099	5918	-0.462301	5.5516	0.00229072	0.10908
ENSG00000104154.7	chr15	45479606	45522755	43150	-	protein_coding	SLC30A4	HGNC:11015	OTTHUMG00000131439.4	ENSG00000104154	7782	8026	1.06231	1.27692	0.00229188	0.10908
ENSG00000254501.1	chr11	65110714	65111695	982	-	lncRNA	ENSG00000254501		OTTHUMG00000165602.1	ENSG00000254501		544	-1.47811	0.580207	0.0023075	0.109491
ENSG00000106052.14	chr7	27739331	27844564	105234	+	protein_coding	TAX1BP1	HGNC:11575	OTTHUMG00000023377.9	ENSG00000106052	8887	9167	0.387755	8.44537	0.00232848	0.110154
ENSG00000143390.18	chr1	151340640	151347326	6687	-	protein_coding	RFX5	HGNC:9986	OTTHUMG00000012495.24	ENSG00000143390	5993	4555	0.612379	4.36607	0.00233842	0.110292
ENSG00000183060.16	chr15	99715697	99733561	17865	-	protein_coding	LYSMD4	HGNC:26571	OTTHUMG00000149853.5	ENSG00000183060	145748	5697	-1.10685	2.07243	0.00234969	0.110492
ENSG00000117281.16	chr1	145719471	145739288	19818	+	protein_coding	CD160	HGNC:17013	OTTHUMG00000013749.6	ENSG00000117281	11126	3971	1.14734	1.91925	0.00237048	0.111136
ENSG00000286504.1	chr12	8282677	8286518	3842	-	lncRNA	ENSG00000286504		OTTHUMG00000195381.1	ENSG00000286504		3266	0.868645	2.1341	0.00238379	0.111428
ENSG00000130349.10	chr6	107028199	107051586	23388	+	protein_coding	MTRES1	HGNC:17971	OTTHUMG00000015307.4	ENSG00000130349	51250	2294	0.555425	4.64243	0.00242015	0.112792
ENSG00000230648.1	chr6	4018843	4021215	2373	-	lncRNA	ENSG00000230648		OTTHUMG00000014156.1	ENSG00000230648		209	1.35123	0.736823	0.00243732	0.112959
ENSG00000176809.11	chr17	64854130	64919480	65351	-	protein_coding	LRRC37A3	HGNC:32427	OTTHUMG00000132307.4	ENSG00000176809	374819	7823	0.621258	4.54058	0.00243813	0.112959
ENSG00000134193.15	chr1	119794017	119811580	17564	-	protein_coding	REG4	HGNC:22977	OTTHUMG00000012175.3	ENSG00000134193	83998	3414	2.39118	0.944843	0.00247113	0.113665
ENSG00000169860.7	chr3	152835131	152841439	6309	+	protein_coding	P2RY1	HGNC:8539	OTTHUMG00000159694.3	ENSG00000169860	5028	6309	0.906366	2.00864	0.00247182	0.113665
ENSG00000072310.18	chr17	17810399	17837002	26604	-	protein_coding	SREBF1	HGNC:11289	OTTHUMG00000059313.9	ENSG00000072310	6720	8234	-0.572985	4.10019	0.00247508	0.113665
ENSG00000113161.17	chr5	75336329	75364001	27673	+	protein_coding	HMGCR	HGNC:5006	OTTHUMG00000102069.6	ENSG00000113161	3156	10125	-0.433216	7.70194	0.00249027	0.11403
ENSG00000167757.14	chr19	51022216	51028039	5824	-	protein_coding	KLK11	HGNC:6359	OTTHUMG00000182915.5	ENSG00000167757	11012	3113	-1.85736	1.25382	0.002545	0.116197
ENSG00000229167.2	chr1	31571585	31577898	6314	-	lncRNA	ENSG00000229167		OTTHUMG00000003875.2	ENSG00000229167		813	1.07891	2.28618	0.00257996	0.117452
ENSG00000172731.15	chr10	70298970	70382650	83681	-	protein_coding	LRRC20	HGNC:23421	OTTHUMG00000018407.4	ENSG00000172731	55222	3625	-0.726327	3.40915	0.00260297	0.118157
ENSG00000251410.2	chr4	27964517	27985063	20547	-	lncRNA	ENSG00000251410		OTTHUMG00000161695.2	ENSG00000251410		3877	0.619329	3.8189	0.00262629	0.118872
ENSG00000074603.19	chr15	65442463	65517704	75242	-	protein_coding	DPP8	HGNC:16490	OTTHUMG00000133150.6	ENSG00000074603	54878	10211	-0.478903	5.67716	0.0026423	0.119253
ENSG00000138796.18	chr4	107989714	108035241	45528	+	protein_coding	HADH	HGNC:4799	OTTHUMG00000131810.7	ENSG00000138796	3033	12881	-0.490531	6.51128	0.00265163	0.119331
ENSG00000130675.15	chr7	156994051	157010663	16613	-	protein_coding	MNX1	HGNC:4979	OTTHUMG00000157181.5	ENSG00000130675	3110	4214	-1.09496	1.63155	0.00266285	0.119493
ENSG00000172687.14	chr19	21358930	21388582	29653	+	protein_coding	ZNF738	HGNC:32469	OTTHUMG00000141298.2	ENSG00000172687	148203	9622	-0.601231	3.7973	0.0026775	0.11966
ENSG00000164708.6	chr7	44062727	44065567	2841	-	protein_coding	PGAM2	HGNC:8889	OTTHUMG00000155355.2	ENSG00000164708	5224	837	0.431332	6.0587	0.00268181	0.11966
ENSG00000269858.6	chr19	40798996	40808434	9439	+	protein_coding	EGLN2	HGNC:14660	OTTHUMG00000182703.6	ENSG00000269858	112398	6574	-0.546149	4.69915	0.00268972	0.119673
ENSG00000184489.13	chr8	141391995	141432454	40460	+	protein_coding	PTP4A3	HGNC:9636	OTTHUMG00000164490.3	ENSG00000184489	11156	3692	-1.27545	1.72073	0.00271003	0.120236
ENSG00000120738.8	chr5	138465479	138469303	3825	+	protein_coding	EGR1	HGNC:3238	OTTHUMG00000129197.3	ENSG00000120738	1958	3137	0.789643	3.00929	0.00274003	0.121225
ENSG00000161091.14	chr19	3538261	3574290	36030	-	protein_coding	MFSD12	HGNC:28299	OTTHUMG00000180766.6	ENSG00000161091	126321	5290	0.81695	2.16261	0.00275538	0.121399
ENSG00000204580.14	chr6	30876421	30900156	23736	+	protein_coding	DDR1	HGNC:2730	OTTHUMG00000031236.13	ENSG00000204580	780	9122	0.436738	6.29613	0.00275941	0.121399
ENSG00000068305.19	chr15	99565417	99716488	151072	+	protein_coding	MEF2A	HGNC:6993	OTTHUMG00000171937.3	ENSG00000068305	4205	7128	0.51017	4.60769	0.00277688	0.121826
ENSG00000196353.13	chr3	131533555	132285410	751856	-	protein_coding	CPNE4	HGNC:2317	OTTHUMG00000159631.14	ENSG00000196353	131034	6433	0.613166	4.06833	0.00282924	0.123777
ENSG00000117448.14	chr1	45550543	45570049	19507	+	protein_coding	AKR1A1	HGNC:380	OTTHUMG00000007740.4	ENSG00000117448	10327	3121	0.409859	6.88123	0.0028397	0.123793
ENSG00000048828.18	chr9	93451685	93566112	114428	+	protein_coding	FAM120A	HGNC:13247	OTTHUMG00000020252.4	ENSG00000048828	23196	7246	-0.51967	5.62018	0.00284536	0.123793
ENSG00000116771.6	chr1	15571699	15585051	13353	-	protein_coding	AGMAT	HGNC:18407	OTTHUMG00000002357.2	ENSG00000116771	79814	3095	-0.927245	1.83807	0.00288995	0.125386
ENSG00000100078.4	chr22	31134807	31140508	5702	-	protein_coding	PLA2G3	HGNC:17934	OTTHUMG00000151255.2	ENSG00000100078	50487	2600	-0.526028	5.52009	0.00290584	0.125728
ENSG00000111110.12	chr12	62643994	62935150	291157	-	protein_coding	PPM1H	HGNC:18583	OTTHUMG00000169990.3	ENSG00000111110	57460	7164	-0.604729	3.57418	0.00291656	0.125845
ENSG00000203760.9	chr6	126340115	126348875	8761	+	protein_coding	CENPW	HGNC:21488	OTTHUMG00000015518.1	ENSG00000203760	387103	854	-0.431168	6.55949	0.00292575	0.125895
ENSG00000285920.2	chr15	41284007	41380996	96990	+	protein_coding	ENSG00000285920		OTTHUMG00000172588.5	ENSG00000285920		3451	-0.453085	5.67355	0.00294461	0.126065
ENSG00000274049.4	chr2	74455088	74460884	5797	+	protein_coding	INO80B-WBP1	HGNC:49199	OTTHUMG00000187278.1	ENSG00000274049		2040	0.49913	4.54046	0.00294575	0.126065
ENSG00000106031.9	chr7	27193503	27200091	6589	-	protein_coding	HOXA13	HGNC:5102	OTTHUMG00000023438.10	ENSG00000106031	3209	5071	0.953985	2.1473	0.00298028	0.127196
ENSG00000169679.15	chr2	110637528	110678063	40536	-	protein_coding	BUB1	HGNC:1148	OTTHUMG00000153638.6	ENSG00000169679	699	6304	-0.422991	6.06292	0.00301277	0.128109
ENSG00000225972.1	chr1	629062	629433	372	+	unprocessed_pseudogene	MTND1P23	HGNC:42092	OTTHUMG00000002338.1	ENSG00000225972		372	0.490378	5.502	0.00301798	0.128109
ENSG00000118777.12	chr4	88090150	88231628	141479	-	protein_coding	ABCG2	HGNC:74	OTTHUMG00000130601.8	ENSG00000118777	9429	5602	0.596871	3.37621	0.0030453	0.12843
ENSG00000164306.11	chr4	184649667	184694963	45297	+	protein_coding	PRIMPOL	HGNC:26575	OTTHUMG00000160495.4	ENSG00000164306	201973	2789	-0.479192	5.21801	0.0030564	0.12843
ENSG00000143257.12	chr1	161229666	161238244	8579	-	protein_coding	NR1I3	HGNC:7969	OTTHUMG00000034347.3	ENSG00000143257	9970	3247	1.3005	1.42581	0.00306143	0.12843
ENSG00000284954.1	chr6	32152802	32154365	1564	-	lncRNA	ENSG00000284954		OTTHUMG00000192427.1	ENSG00000284954	100507547	1060	1.38837	0.826427	0.00306558	0.12843
ENSG00000137767.14	chr15	45631148	45691281	60134	+	protein_coding	SQOR	HGNC:20390	OTTHUMG00000131476.5	ENSG00000137767	58472	2941	1.15066	1.11398	0.00307406	0.12843
ENSG00000111247.15	chr12	4538798	4560047	21250	+	protein_coding	RAD51AP1	HGNC:16956	OTTHUMG00000168125.5	ENSG00000111247	10635	2557	-0.419543	7.27568	0.00307461	0.12843
ENSG00000113555.6	chr5	141943581	141969741	26161	-	protein_coding	PCDH12	HGNC:8657	OTTHUMG00000129658.5	ENSG00000113555	51294	6114	1.46787	0.424102	0.00313194	0.130478
ENSG00000117602.13	chr1	24502351	24541040	38690	+	protein_coding	RCAN3	HGNC:3042	OTTHUMG00000003298.9	ENSG00000117602	11123	7138	0.513672	4.22631	0.00317181	0.131789
ENSG00000106038.13	chr7	27242700	27250493	7794	+	protein_coding	EVX1	HGNC:3506	OTTHUMG00000023093.12	ENSG00000106038	2128	3358	0.95268	2.01452	0.00322662	0.133713
ENSG00000150361.12	chr13	69700594	70108493	407900	-	protein_coding	KLHL1	HGNC:6352	OTTHUMG00000017056.4	ENSG00000150361	57626	4149	1.06178	1.27592	0.00323773	0.13382
ENSG00000233901.8	chr9	129332300	129359549	27250	+	lncRNA	LINC01503	HGNC:51184	OTTHUMG00000020778.23	ENSG00000233901	100506119	4674	1.24843	1.35256	0.00325711	0.134268
ENSG00000148950.11	chr11	31432401	31509645	77245	-	protein_coding	IMMP1L	HGNC:26317	OTTHUMG00000166226.5	ENSG00000148950	196294	3901	-0.511065	5.9499	0.00329791	0.135594
ENSG00000005100.13	chr17	5440917	5468982	28066	-	protein_coding	DHX33	HGNC:16718	OTTHUMG00000102041.3	ENSG00000005100	56919	5789	-0.691998	3.6719	0.00332437	0.136325
ENSG00000236078.2	chr7	47608465	47629893	21429	+	lncRNA	LINC01447	HGNC:50783	OTTHUMG00000155554.4	ENSG00000236078	101929086	3024	0.762613	2.71123	0.00334964	0.137004
ENSG00000005238.20	chr9	35104112	35116341	12230	-	protein_coding	ATOSB	HGNC:25666	OTTHUMG00000019847.6	ENSG00000005238	80256	6375	0.735952	4.65156	0.00339119	0.138343
ENSG00000197779.15	chrX	47836902	48002561	165660	+	protein_coding	ZNF81	HGNC:13156	OTTHUMG00000021462.3	ENSG00000197779	347344	11814	1.11298	1.62955	0.00340399	0.138505
ENSG00000082146.13	chr2	201387858	201480846	92989	+	protein_coding	STRADB	HGNC:13205	OTTHUMG00000132831.7	ENSG00000082146	55437	3177	-0.976828	2.14463	0.00342596	0.138852
ENSG00000168005.9	chr11	63813456	63827716	14261	+	protein_coding	SPINDOC	HGNC:25115	OTTHUMG00000167746.2	ENSG00000168005	144097	2737	-0.82178	2.1303	0.00343018	0.138852
ENSG00000152778.10	chr10	89414568	89421605	7038	+	protein_coding	IFIT5	HGNC:13328	OTTHUMG00000018713.2	ENSG00000152778	24138	4369	1.12629	1.09866	0.00345625	0.139547
ENSG00000164125.16	chr4	158124474	158173318	48845	-	protein_coding	GASK1B	HGNC:25312	OTTHUMG00000161537.4	ENSG00000164125	51313	7880	1.09565	1.64907	0.00347314	0.139551
ENSG00000117519.16	chr1	94896949	94927223	30275	-	protein_coding	CNN3	HGNC:2157	OTTHUMG00000010783.5	ENSG00000117519	1266	2783	-0.471945	5.33496	0.00347642	0.139551
ENSG00000038382.23	chr5	14143342	14532128	388787	+	protein_coding	TRIO	HGNC:12303	OTTHUMG00000131057.11	ENSG00000038382	7204	19917	-0.707306	3.2838	0.003483	0.139551
ENSG00000172037.14	chr3	49121114	49133118	12005	-	protein_coding	LAMB2	HGNC:6487	OTTHUMG00000156807.5	ENSG00000172037	3913	6865	0.58074	4.26453	0.00351762	0.140369
ENSG00000168101.15	chr16	4693562	4695859	2298	+	protein_coding	NUDT16L1	HGNC:28154	OTTHUMG00000129471.6	ENSG00000168101	84309	2200	0.496567	5.33621	0.00352129	0.140369
ENSG00000176619.13	chr19	2427638	2456959	29322	-	protein_coding	LMNB2	HGNC:6638	OTTHUMG00000150626.7	ENSG00000176619	84823	5395	-0.502503	5.63123	0.00354672	0.140885
ENSG00000130829.18	chrX	153642492	153651326	8835	+	protein_coding	DUSP9	HGNC:3076	OTTHUMG00000024211.7	ENSG00000130829	1852	2769	-1.37328	1.08612	0.00355217	0.140885
ENSG00000275004.4	chr22	22484421	22508742	24322	-	protein_coding	ZNF280B	HGNC:23022	OTTHUMG00000151066.6	ENSG00000275004	140883	5311	-1.35392	0.579077	0.00363054	0.14363
ENSG00000187522.16	chr10	14838306	14871741	33436	+	protein_coding	HSPA14	HGNC:29526	OTTHUMG00000191882.2	ENSG00000187522	51182	2502	-0.525084	4.09809	0.00375589	0.147702
ENSG00000291140.1	chr17	64966550	64975630	9081	-	lncRNA	AMZ2P1	HGNC:26491		ENSG00000291140	201283	4131	0.882207	1.8528	0.00375788	0.147702
ENSG00000258458.8	chr14	22701476	22766562	65087	-	lncRNA	OXA1L-DT	HGNC:55448	OTTHUMG00000170992.5	ENSG00000258458		3254	1.6216	0.327949	0.00376166	0.147702
ENSG00000123179.14	chr13	49660674	49691486	30813	-	protein_coding	EBPL	HGNC:18061	OTTHUMG00000016920.5	ENSG00000123179	84650	1560	-0.722852	3.8635	0.003811	0.148858
ENSG00000284837.1	chr17	5772234	5930696	158463	+	lncRNA	ENSG00000284837		OTTHUMG00000192451.1	ENSG00000284837	339166	1821	1.22168	1.00914	0.00381609	0.148858
ENSG00000168843.14	chr4	161383897	162164004	780108	-	protein_coding	FSTL5	HGNC:21386	OTTHUMG00000161397.7	ENSG00000168843	56884	5324	1.26006	0.809419	0.00381955	0.148858
ENSG00000224578.5	chr16	51553436	51647132	93697	+	protein_coding	HNRNPA1L3	HGNC:48778	OTTHUMG00000173250.2	ENSG00000224578	642659	1924	-0.597647	3.41975	0.00386294	0.150156
ENSG00000166963.13	chr15	43510958	43531620	20663	+	protein_coding	MAP1A	HGNC:6835	OTTHUMG00000059756.6	ENSG00000166963	4130	10646	0.713749	3.56846	0.00387198	0.150156
ENSG00000234042.1	chr9	63703065	63703755	691	+	processed_pseudogene	ENSG00000234042		OTTHUMG00000067322.1	ENSG00000234042		691	0.832789	2.22902	0.00388964	0.15047
ENSG00000198435.4	chr9	137299631	137302271	2641	-	protein_coding	NRARP	HGNC:33843	OTTHUMG00000156150.2	ENSG00000198435	441478	2641	-0.666278	3.13305	0.00390425	0.150664
ENSG00000100167.21	chr22	41969443	41998221	28779	+	protein_coding	SEPTIN3	HGNC:10750	OTTHUMG00000030494.5	ENSG00000100167	55964	7185	-0.729358	2.83312	0.00392402	0.150697
ENSG00000172201.12	chr6	19837370	19842197	4828	+	protein_coding	ID4	HGNC:5363	OTTHUMG00000014333.2	ENSG00000172201	3400	3873	0.5627	3.61942	0.0039243	0.150697
ENSG00000095383.20	chr9	98199011	98255649	56639	-	protein_coding	TBC1D2	HGNC:18026	OTTHUMG00000020343.5	ENSG00000095383	55357	3597	1.52608	0.846087	0.00393999	0.15093
ENSG00000035115.22	chr2	217730	266398	48669	-	protein_coding	SH3YL1	HGNC:29546	OTTHUMG00000151359.9	ENSG00000035115	26751	11132	0.488159	4.36517	0.00402795	0.1537
ENSG00000177628.16	chr1	155234452	155244699	10248	-	protein_coding	GBA1	HGNC:4177	OTTHUMG00000035841.3	ENSG00000177628	2629	3648	0.586545	5.19425	0.00403186	0.1537
ENSG00000136895.19	chr9	127224265	127393660	169396	+	protein_coding	GARNL3	HGNC:25425	OTTHUMG00000020700.10	ENSG00000136895	84253	9695	1.25174	0.977535	0.00407283	0.154886
ENSG00000175274.19	chr11	44885903	44951306	65404	-	protein_coding	TP53I11	HGNC:16842	OTTHUMG00000165714.4	ENSG00000175274	9537	7345	-0.591399	6.07869	0.00411273	0.155986
ENSG00000146918.20	chr7	158631169	158704804	73636	-	protein_coding	NCAPG2	HGNC:21904	OTTHUMG00000151438.5	ENSG00000146918	54892	7105	-0.500538	5.855	0.00412161	0.155986
ENSG00000158793.14	chr1	161118086	161125445	7360	+	protein_coding	NIT1	HGNC:7828	OTTHUMG00000031473.3	ENSG00000158793	4817	3794	0.494456	4.99026	0.00419643	0.157816
ENSG00000245573.9	chr11	27506830	27698231	191402	+	lncRNA	BDNF-AS	HGNC:20608	OTTHUMG00000166125.12	ENSG00000245573	497258	12421	1.22987	0.790821	0.00419833	0.157816
ENSG00000105808.19	chr7	102579646	102616756	37111	-	protein_coding	RASA4	HGNC:23181	OTTHUMG00000150383.6	ENSG00000105808	10156	7744	-0.424338	5.87959	0.00420767	0.157816
ENSG00000065357.20	chr12	55927319	55954027	26709	+	protein_coding	DGKA	HGNC:2849	OTTHUMG00000170109.14	ENSG00000065357	1606	10098	0.83872	2.71919	0.00421018	0.157816
ENSG00000001084.13	chr6	53497341	53616970	119630	-	protein_coding	GCLC	HGNC:4311	OTTHUMG00000160220.13	ENSG00000001084	2729	8618	-0.473726	5.81681	0.00424876	0.158883
ENSG00000014138.10	chr11	65261913	65305959	44047	+	protein_coding	POLA2	HGNC:30073	OTTHUMG00000193339.2	ENSG00000014138	23649	12006	-0.587846	3.67256	0.00427893	0.159632
ENSG00000076770.16	chrX	132369320	132489968	120649	-	protein_coding	MBNL3	HGNC:20564	OTTHUMG00000022426.5	ENSG00000076770	55796	13009	0.750825	2.53964	0.00431996	0.16078
ENSG00000120253.14	chr6	149724315	149749665	25351	-	protein_coding	NUP43	HGNC:21182	OTTHUMG00000015795.7	ENSG00000120253	348995	4420	-0.429858	5.24699	0.00440746	0.163649
ENSG00000135540.12	chr6	138422043	138692571	270529	-	protein_coding	NHSL1	HGNC:21021	OTTHUMG00000016321.3	ENSG00000135540	57224	8741	-0.587843	4.36414	0.00444553	0.164524
ENSG00000120647.10	chr12	389273	442642	53370	+	protein_coding	CCDC77	HGNC:28203	OTTHUMG00000129214.4	ENSG00000120647	84318	3550	-0.511849	4.65324	0.00445196	0.164524
ENSG00000131351.15	chr19	17049729	17075625	25897	-	protein_coding	HAUS8	HGNC:30532	OTTHUMG00000182672.2	ENSG00000131351	93323	5533	-0.421076	5.26901	0.00448198	0.165117
ENSG00000135374.11	chr11	34478791	34525193	46403	-	protein_coding	ELF5	HGNC:3320	OTTHUMG00000166451.2	ENSG00000135374	2001	4913	-0.705679	4.07017	0.00448905	0.165117
ENSG00000116711.10	chr1	186828949	186988981	160033	+	protein_coding	PLA2G4A	HGNC:9035	OTTHUMG00000035512.2	ENSG00000116711	5321	2879	0.841849	2.41043	0.00450746	0.165407
ENSG00000013364.19	chr16	29820394	29848039	27646	+	protein_coding	MVP	HGNC:7531	OTTHUMG00000048227.11	ENSG00000013364	9961	6141	0.576853	3.9897	0.00455705	0.166837
ENSG00000115339.14	chr2	165747588	165794659	47072	-	protein_coding	GALNT3	HGNC:4125	OTTHUMG00000132157.12	ENSG00000115339	2591	4589	0.482352	4.39412	0.0046095	0.168365
ENSG00000072778.20	chr17	7217125	7225266	8142	+	protein_coding	ACADVL	HGNC:92	OTTHUMG00000102157.25	ENSG00000072778	37	4820	0.436473	5.98692	0.00462163	0.168416
ENSG00000198695.2	chrM	14149	14673	525	-	protein_coding	MT-ND6	HGNC:7462		ENSG00000198695	4541	525	0.522673	7.33204	0.0046441	0.168632
ENSG00000166311.10	chr11	6390440	6394998	4559	+	protein_coding	SMPD1	HGNC:11120	OTTHUMG00000165453.7	ENSG00000166311	6609	2741	0.974938	1.83359	0.00464903	0.168632
ENSG00000290618.1	chr2	131794961	131801661	6701	-	lncRNA	CDRT15P3	HGNC:33824		ENSG00000290618	408029	1325	1.02132	1.25133	0.00468388	0.169505
ENSG00000167646.14	chr19	55158661	55166722	8062	-	protein_coding	DNAAF3	HGNC:30492	OTTHUMG00000128547.9	ENSG00000167646	352909	3302	-0.734743	3.87682	0.00471775	0.170338
ENSG00000288880.2	chr1	150629814	150635733	5920	+	lncRNA	ENSG00000288880			ENSG00000288880	112268239	1127	0.849017	1.90463	0.00475425	0.171262
ENSG00000129226.14	chr17	7579491	7582111	2621	+	protein_coding	CD68	HGNC:1693	OTTHUMG00000108146.6	ENSG00000129226	968	2163	1.28654	0.697283	0.00477444	0.171596
ENSG00000155324.10	chr5	126360132	126496494	136363	+	protein_coding	GRAMD2B	HGNC:24911	OTTHUMG00000128943.9	ENSG00000155324	65983	5051	0.632075	3.02674	0.0048096	0.172465
ENSG00000280145.3	chr21	6630182	6670695	40514	-	lncRNA	ENSG00000280145		OTTHUMG00000189396.1	ENSG00000280145	102724701	7492	-0.456562	4.51333	0.00484723	0.173418
ENSG00000165475.15	chr13	20403666	20525873	122208	-	protein_coding	CRYL1	HGNC:18246	OTTHUMG00000016516.4	ENSG00000165475	51084	4327	0.53146	5.10893	0.00492131	0.174734
ENSG00000198912.12	chr1	3889125	3900293	11169	-	protein_coding	C1orf174	HGNC:27915	OTTHUMG00000003739.2	ENSG00000198912	339448	4883	-0.487807	4.82031	0.00492315	0.174734
ENSG00000197345.13	chr11	68891276	68903835	12560	-	protein_coding	MRPL21	HGNC:14479	OTTHUMG00000167893.4	ENSG00000197345	219927	2825	-0.384397	6.78578	0.0049251	0.174734
ENSG00000281264.1	chr15	70615547	70616567	1021	+	lncRNA	SALRNA3	HGNC:49002	OTTHUMG00000189721.2	ENSG00000281264	104548972	1021	1.40124	0.470369	0.00493348	0.174734
ENSG00000168899.5	chr2	85584431	85593406	8976	+	protein_coding	VAMP5	HGNC:12646	OTTHUMG00000130169.3	ENSG00000168899	10791	790	1.10224	1.08478	0.00493965	0.174734
ENSG00000169519.21	chr11	28108248	28527041	418794	+	protein_coding	METTL15	HGNC:26606	OTTHUMG00000150448.4	ENSG00000169519	196074	7778	0.443221	4.89448	0.00495993	0.175058
ENSG00000111666.11	chr12	101696947	101744140	47194	+	protein_coding	CHPT1	HGNC:17852	OTTHUMG00000170443.3	ENSG00000111666	56994	5991	-0.395362	5.6647	0.00497248	0.175107
ENSG00000232611.1	chrX	136840931	136847797	6867	-	lncRNA	ENSG00000232611		OTTHUMG00000022515.2	ENSG00000232611		3018	1.0348	1.41137	0.00505159	0.177495
ENSG00000129566.13	chr14	20365667	20413501	47835	-	protein_coding	TEP1	HGNC:11726	OTTHUMG00000029515.7	ENSG00000129566	7011	11400	0.811096	2.30703	0.00512339	0.179616
ENSG00000176842.16	chr16	54930865	54934485	3621	+	protein_coding	IRX5	HGNC:14361	OTTHUMG00000133201.3	ENSG00000176842	10265	2842	-1.39767	1.99042	0.00513982	0.179762
ENSG00000166347.19	chr18	74250846	74291973	41128	-	protein_coding	CYB5A	HGNC:2570	OTTHUMG00000132843.6	ENSG00000166347	1528	9271	-0.391613	6.69453	0.00517279	0.179762
ENSG00000186480.13	chr7	155297776	155310235	12460	+	protein_coding	INSIG1	HGNC:6083	OTTHUMG00000151330.6	ENSG00000186480	3638	3650	-0.561257	7.70358	0.00518283	0.179762
ENSG00000156787.17	chr8	123041968	123152153	110186	+	protein_coding	TBC1D31	HGNC:30888	OTTHUMG00000165081.9	ENSG00000156787	93594	8609	-0.62005	3.84927	0.00518529	0.179762
ENSG00000101670.12	chr18	49560699	49599185	38487	+	protein_coding	LIPG	HGNC:6623	OTTHUMG00000179658.5	ENSG00000101670	9388	13089	-0.903399	1.69028	0.00518631	0.179762
ENSG00000163297.18	chr4	79901146	80125454	224309	-	protein_coding	ANTXR2	HGNC:21732	OTTHUMG00000151982.4	ENSG00000163297	118429	10149	0.852315	2.18492	0.00519623	0.179762
ENSG00000198901.14	chr15	90966040	90995629	29590	-	protein_coding	PRC1	HGNC:9341	OTTHUMG00000171685.8	ENSG00000198901	9055	5523	-0.35046	7.3732	0.00521201	0.179912
ENSG00000168672.4	chr8	126552443	126558478	6036	-	protein_coding	LRATD2	HGNC:24166	OTTHUMG00000165034.3	ENSG00000168672	157638	5734	-0.889126	1.88987	0.00525557	0.180654
ENSG00000162676.13	chr1	92473043	92486925	13883	-	protein_coding	GFI1	HGNC:4237	OTTHUMG00000010897.2	ENSG00000162676	2672	5642	-0.939777	2.29854	0.00526243	0.180654
ENSG00000110680.14	chr11	14966622	14972354	5733	-	protein_coding	CALCA	HGNC:1437	OTTHUMG00000159731.3	ENSG00000110680	796	2174	0.54724	4.19898	0.00526802	0.180654
ENSG00000174156.15	chr6	52896639	52909698	13060	-	protein_coding	GSTA3	HGNC:4628	OTTHUMG00000014865.4	ENSG00000174156	2940	915	1.38444	2.01579	0.005284	0.180658
ENSG00000160953.17	chr19	1354711	1378431	23721	+	protein_coding	PWWP3A	HGNC:29641	OTTHUMG00000180055.8	ENSG00000160953	84939	9876	-0.767401	2.95611	0.00530418	0.180658
ENSG00000051128.19	chr19	18929201	18941261	12061	-	protein_coding	HOMER3	HGNC:17514	OTTHUMG00000182995.3	ENSG00000051128	9454	3422	-1.00838	2.87173	0.00530813	0.180658
ENSG00000155366.17	chr1	112701127	112707434	6308	-	protein_coding	RHOC	HGNC:669	OTTHUMG00000011905.6	ENSG00000155366	389	4007	0.480564	8.55986	0.00532456	0.180658
ENSG00000136997.22	chr8	127735434	127742951	7518	+	protein_coding	MYC	HGNC:7553	OTTHUMG00000128475.10	ENSG00000136997	4609	6109	-0.504814	8.44008	0.00532661	0.180658
ENSG00000146376.11	chr6	129576132	129710177	134046	-	protein_coding	ARHGAP18	HGNC:21035	OTTHUMG00000015547.3	ENSG00000146376	93663	4592	0.667854	2.75432	0.00533866	0.180658
ENSG00000244405.8	chr3	186046314	186110318	64005	-	protein_coding	ETV5	HGNC:3494	OTTHUMG00000156639.5	ENSG00000244405	2119	5773	0.875831	2.43164	0.00534866	0.180658
ENSG00000170581.15	chr12	56341597	56360203	18607	-	protein_coding	STAT2	HGNC:11363	OTTHUMG00000170760.12	ENSG00000170581	6773	9310	0.842495	2.68047	0.0053719	0.18105
ENSG00000225912.1	chrX	92676519	92676954	436	-	processed_pseudogene	RPL26P36	HGNC:36685	OTTHUMG00000021968.1	ENSG00000225912		436	1.30457	0.639608	0.00538333	0.18105
ENSG00000197409.8	chr6	26196784	26197286	503	-	protein_coding	H3C4	HGNC:4767	OTTHUMG00000014433.2	ENSG00000197409	8351	503	-1.00481	2.09294	0.00542121	0.181935
ENSG00000181458.10	chr3	100492619	100577444	84826	+	protein_coding	TMEM45A	HGNC:25480	OTTHUMG00000150327.4	ENSG00000181458	55076	6005	-0.51663	4.04001	0.00543906	0.18203
ENSG00000288905.2	chr1	144716025	144758298	42274	+	lncRNA	LSP1P5			ENSG00000288905	645166	1076	0.445068	4.60718	0.00545187	0.18203
ENSG00000275580.1	chr15	49343608	49344254	647	+	lncRNA	ENSG00000275580		OTTHUMG00000186857.1	ENSG00000275580		647	0.853613	1.95373	0.00545883	0.18203
ENSG00000278535.5	chr17	36591879	36600804	8926	+	protein_coding	DHRS11	HGNC:28639	OTTHUMG00000188442.3	ENSG00000278535	79154	5379	-0.893278	2.02564	0.00553958	0.183973
ENSG00000249462.1	chr4	189973599	189973847	249	-	processed_pseudogene	MLLT10P2	HGNC:39141	OTTHUMG00000161001.1	ENSG00000249462		249	0.653607	3.03938	0.0055405	0.183973
ENSG00000141510.18	chr17	7661779	7687538	25760	-	protein_coding	TP53	HGNC:11998	OTTHUMG00000162125.10	ENSG00000141510	7157	5676	-0.4536	5.33528	0.00559034	0.185236
ENSG00000097033.15	chr1	86704570	86748184	43615	+	protein_coding	SH3GLB1	HGNC:10833	OTTHUMG00000010257.2	ENSG00000097033	51100	6881	0.489545	5.09637	0.00564474	0.186645
ENSG00000280018.4	chr21	6986450	6997765	11316	-	lncRNA	ENSG00000280018		OTTHUMG00000189403.1	ENSG00000280018	105379499	1788	-0.43461	4.80053	0.00568065	0.187438
ENSG00000136824.19	chr9	104094260	104141419	47160	+	protein_coding	SMC2	HGNC:14011	OTTHUMG00000020401.6	ENSG00000136824	10592	6470	-0.374367	8.01373	0.00569628	0.187559
ENSG00000129473.11	chr14	23298790	23311751	12962	+	protein_coding	BCL2L2	HGNC:995	OTTHUMG00000028738.5	ENSG00000129473	599	4840	-0.607311	3.77432	0.0057105	0.187634
ENSG00000257341.5	chr14	105487199	105492267	5069	+	protein_coding	ENSG00000257341		OTTHUMG00000029910.8	ENSG00000257341		1408	0.621649	4.69897	0.00578187	0.189583
ENSG00000058085.15	chr1	183186238	183245127	58890	+	protein_coding	LAMC2	HGNC:6493	OTTHUMG00000035520.4	ENSG00000058085	3918	6770	0.999302	1.11367	0.00582198	0.1905
ENSG00000090989.18	chr4	55853648	55905086	51439	+	protein_coding	EXOC1	HGNC:30380	OTTHUMG00000102165.5	ENSG00000090989	55763	5367	0.536999	4.16051	0.00588185	0.191733
ENSG00000084676.16	chr2	24491254	24770702	279449	+	protein_coding	NCOA1	HGNC:7668	OTTHUMG00000125523.6	ENSG00000084676	8648	8982	0.561224	4.45345	0.00588406	0.191733
ENSG00000108556.10	chr17	4897771	4934438	36668	-	protein_coding	CHRNE	HGNC:1966	OTTHUMG00000090778.8	ENSG00000108556	1145	3521	0.806139	2.54365	0.00591632	0.192385
ENSG00000163703.20	chr3	9933793	9945413	11621	+	protein_coding	CRELD1	HGNC:14630	OTTHUMG00000195945.3	ENSG00000163703	78987	9266	0.441759	5.55813	0.00593167	0.192485
ENSG00000152661.9	chr6	121435595	121449727	14133	+	protein_coding	GJA1	HGNC:4274	OTTHUMG00000015479.2	ENSG00000152661	2697	3395	-0.924392	3.86368	0.00594999	0.192682
ENSG00000135476.12	chr12	53268299	53293638	25340	+	protein_coding	ESPL1	HGNC:16856	OTTHUMG00000169674.6	ENSG00000135476	9700	8885	-0.574454	3.3223	0.00597879	0.193216
ENSG00000232472.1	chrX	24788392	24789069	678	-	processed_pseudogene	EEF1B2P3	HGNC:3210	OTTHUMG00000021274.1	ENSG00000232472		678	-0.621011	2.90204	0.00605548	0.194947
ENSG00000147144.13	chrX	49053572	49069857	16286	+	protein_coding	CCDC120	HGNC:28910	OTTHUMG00000021509.8	ENSG00000147144	90060	5318	-1.04296	1.6007	0.00605717	0.194947
ENSG00000141401.12	chr18	11981025	12030877	49853	+	protein_coding	IMPA2	HGNC:6051	OTTHUMG00000131693.5	ENSG00000141401	3613	3819	-0.62923	3.1114	0.0061114	0.195263
ENSG00000177733.7	chr5	137745651	137754363	8713	-	protein_coding	HNRNPA0	HGNC:5030	OTTHUMG00000129156.3	ENSG00000177733	10949	8713	-0.667764	4.64238	0.00611409	0.195263
ENSG00000197497.11	chr19	53159213	53193386	34174	-	protein_coding	ZNF665	HGNC:25885	OTTHUMG00000182885.5	ENSG00000197497	79788	7601	1.23024	0.96113	0.00611883	0.195263
ENSG00000158813.18	chrX	69616067	70039472	423406	+	protein_coding	EDA	HGNC:3157	OTTHUMG00000021764.9	ENSG00000158813	1896	7002	0.571297	3.79615	0.00612747	0.195263
ENSG00000169242.12	chr1	155127876	155134899	7024	+	protein_coding	EFNA1	HGNC:3221	OTTHUMG00000035312.3	ENSG00000169242	1942	2165	0.484069	5.12248	0.00614227	0.195263
ENSG00000092470.12	chr15	43826980	43868412	41433	+	protein_coding	WDR76	HGNC:25773	OTTHUMG00000060143.12	ENSG00000092470	79968	4054	-0.488718	4.80754	0.00615261	0.195263
ENSG00000091129.22	chr7	108147623	108456717	309095	-	protein_coding	NRCAM	HGNC:7994	OTTHUMG00000154973.12	ENSG00000091129	4897	7975	-1.23453	2.05738	0.00615404	0.195263
ENSG00000100439.11	chr14	22598290	22612963	14674	+	protein_coding	ABHD4	HGNC:20154	OTTHUMG00000028686.7	ENSG00000100439	63874	3765	0.655588	2.94892	0.00618115	0.195321
ENSG00000141668.10	chr18	72536680	72638521	101842	-	protein_coding	CBLN2	HGNC:1544	OTTHUMG00000132825.3	ENSG00000141668	147381	5483	0.438767	5.17793	0.00618489	0.195321
ENSG00000158828.8	chr1	20633458	20651511	18054	+	protein_coding	PINK1	HGNC:14581	OTTHUMG00000002841.2	ENSG00000158828	65018	4833	0.768889	2.13409	0.00619325	0.195321
ENSG00000152270.9	chr11	14643804	14872044	228241	+	protein_coding	PDE3B	HGNC:8779	OTTHUMG00000165898.3	ENSG00000152270	5140	11626	-0.599819	3.31287	0.00622069	0.195321
ENSG00000111445.14	chr12	118013588	118033130	19543	+	protein_coding	RFC5	HGNC:9973	OTTHUMG00000156438.5	ENSG00000111445	5985	3249	-0.384665	6.18221	0.00625175	0.195321
ENSG00000153132.13	chr4	140388453	140427661	39209	-	protein_coding	CLGN	HGNC:2060	OTTHUMG00000133414.4	ENSG00000153132	1047	2822	-0.486866	5.53103	0.00626085	0.195321
ENSG00000186472.20	chr7	82754012	83162930	408919	-	protein_coding	PCLO	HGNC:13406	OTTHUMG00000154853.15	ENSG00000186472	27445	22874	0.506279	4.88198	0.00627926	0.195321
ENSG00000196549.13	chr3	155024124	155183704	159581	+	protein_coding	MME	HGNC:7154	OTTHUMG00000158455.6	ENSG00000196549	4311	9863	-0.90039	2.31044	0.00628519	0.195321
ENSG00000289091.2	chr2	120255848	120259223	3376	-	lncRNA	ENSG00000289091			ENSG00000289091		1434	0.583911	4.77451	0.00629564	0.195321
ENSG00000167183.3	chr17	47951967	47957883	5917	-	protein_coding	PRR15L	HGNC:28149	OTTHUMG00000178297.2	ENSG00000167183	79170	1524	-0.614481	3.44683	0.00630041	0.195321
ENSG00000155957.19	chr12	66135846	66170027	34182	-	protein_coding	TMBIM4	HGNC:24257	OTTHUMG00000168973.5	ENSG00000155957	51643	4067	-0.373586	7.01383	0.00630339	0.195321
ENSG00000176912.7	chr18	630886	658350	27465	-	lncRNA	TYMSOS	HGNC:29553	OTTHUMG00000195990.1	ENSG00000176912		3076	-0.739916	2.47081	0.00630731	0.195321
ENSG00000109205.17	chr4	70195725	70204576	8852	+	protein_coding	ODAM	HGNC:26043	OTTHUMG00000129406.4	ENSG00000109205	54959	1631	0.779996	2.57266	0.00632333	0.195321
ENSG00000131171.13	chrX	81202102	81298547	96446	+	protein_coding	SH3BGRL	HGNC:10823	OTTHUMG00000021910.2	ENSG00000131171	6451	2145	0.472972	4.83413	0.00632995	0.195321
ENSG00000105281.12	chr19	46774883	46788594	13712	-	protein_coding	SLC1A5	HGNC:10943	OTTHUMG00000183434.3	ENSG00000105281	6510	3332	-0.440504	6.53082	0.00634825	0.195501
ENSG00000101220.18	chr20	3753508	3767781	14274	-	protein_coding	C20orf27	HGNC:15873	OTTHUMG00000031753.2	ENSG00000101220	54976	1809	-0.427806	5.35175	0.00638297	0.196186
ENSG00000172059.11	chr2	10042849	10054836	11988	+	protein_coding	KLF11	HGNC:11811	OTTHUMG00000119004.6	ENSG00000172059	8462	4594	-0.614069	3.83477	0.0064399	0.197549
ENSG00000134294.14	chr12	46358188	46372773	14586	-	protein_coding	SLC38A2	HGNC:13448	OTTHUMG00000169471.2	ENSG00000134294	54407	6509	0.400168	7.31058	0.00646678	0.19773
ENSG00000101049.18	chr20	43558968	43588237	29270	+	protein_coding	SGK2	HGNC:13900	OTTHUMG00000033054.10	ENSG00000101049	10110	5438	-0.811474	2.32343	0.00647487	0.19773
ENSG00000116260.17	chr1	180154869	180204030	49162	+	protein_coding	QSOX1	HGNC:9756	OTTHUMG00000035256.4	ENSG00000116260	5768	9276	0.642946	4.7129	0.00648356	0.19773
ENSG00000100023.20	chr22	21666000	21700015	34016	+	protein_coding	PPIL2	HGNC:9261	OTTHUMG00000191763.2	ENSG00000100023	23759	13915	0.420352	5.03757	0.00651191	0.19821
ENSG00000162458.13	chr1	15756607	15786594	29988	+	protein_coding	FBLIM1	HGNC:24686	OTTHUMG00000003079.8	ENSG00000162458	54751	4351	0.782713	2.14249	0.00663627	0.201604
ENSG00000145103.15	chr3	121987323	122022247	34925	-	protein_coding	ILDR1	HGNC:28741	OTTHUMG00000159481.4	ENSG00000145103	286676	2995	1.2077	1.05457	0.00665851	0.201889
ENSG00000230613.1	chr20	31567707	31573263	5557	-	lncRNA	HM13-AS1	HGNC:41940	OTTHUMG00000032176.1	ENSG00000230613		489	0.977603	1.83637	0.00668482	0.202167
ENSG00000167608.12	chr19	54160108	54173250	13143	-	protein_coding	TMC4	HGNC:22998	OTTHUMG00000066485.28	ENSG00000167608	147798	3062	0.514317	4.16694	0.00669343	0.202167
ENSG00000274276.6	chr21	6444869	6467513	22645	-	artifact	ENSG00000274276		OTTHUMG00000189375.2	ENSG00000274276	102724560	2495	-0.460599	4.57664	0.00672506	0.202733
ENSG00000180573.10	chr6	26124145	26139116	14972	+	protein_coding	H2AC6	HGNC:4733	OTTHUMG00000014428.2	ENSG00000180573	8334	1668	0.775274	2.63871	0.00674562	0.202929
ENSG00000159214.13	chr1	43991359	43996528	5170	+	protein_coding	CCDC24	HGNC:28688	OTTHUMG00000008299.5	ENSG00000159214	149473	3563	1.02972	1.48	0.00675742	0.202929
ENSG00000101460.13	chr20	34546854	34560345	13492	+	protein_coding	MAP1LC3A	HGNC:6838	OTTHUMG00000032306.4	ENSG00000101460	84557	1152	0.578767	3.64044	0.00680945	0.203906
ENSG00000108468.15	chr17	48070052	48101478	31427	-	protein_coding	CBX1	HGNC:1551	OTTHUMG00000150417.5	ENSG00000108468	10951	3044	-0.404143	5.89398	0.00681592	0.203906
ENSG00000138346.15	chr10	68414064	68472121	58058	-	protein_coding	DNA2	HGNC:2939	OTTHUMG00000018352.6	ENSG00000138346	1763	4925	-0.498823	4.58842	0.00684257	0.204314
ENSG00000149328.15	chr11	134331874	134378341	46468	+	protein_coding	GLB1L2	HGNC:25129	OTTHUMG00000167179.3	ENSG00000149328	89944	7280	-0.62344	3.34422	0.0068599	0.204442
ENSG00000188554.15	chr17	43170481	43211689	41209	+	protein_coding	NBR1	HGNC:6746	OTTHUMG00000180878.2	ENSG00000188554	4077	8405	0.415121	5.56911	0.00687288	0.204442
ENSG00000175063.17	chr20	45812576	45816957	4382	+	protein_coding	UBE2C	HGNC:15937	OTTHUMG00000033038.3	ENSG00000175063	11065	1286	-0.379958	7.12822	0.00692157	0.205337
ENSG00000119801.13	chr2	30146941	30160533	13593	+	protein_coding	YPEL5	HGNC:18329	OTTHUMG00000097839.5	ENSG00000119801	51646	3421	0.494785	5.34174	0.00693811	0.205337
ENSG00000076382.17	chr17	28577565	28599025	21461	-	protein_coding	SPAG5	HGNC:13452	OTTHUMG00000166586.27	ENSG00000076382	10615	5218	-0.393392	5.21778	0.00695423	0.205337
ENSG00000196466.10	chr19	12390016	12401271	11256	-	protein_coding	ZNF799	HGNC:28071	OTTHUMG00000156408.3	ENSG00000196466	90576	5055	-0.748715	2.87621	0.00696622	0.205337
ENSG00000181929.13	chr12	49002274	49018807	16534	-	protein_coding	PRKAG1	HGNC:9385	OTTHUMG00000170406.4	ENSG00000181929	5571	4166	0.383371	6.04921	0.00696832	0.205337
ENSG00000243335.10	chr7	66628881	66649067	20187	+	protein_coding	KCTD7	HGNC:21957	OTTHUMG00000129543.7	ENSG00000243335	154881	6560	-0.776831	2.17786	0.00699239	0.20566
ENSG00000095059.17	chr19	12675717	12681880	6164	-	protein_coding	DHPS	HGNC:2869	OTTHUMG00000182618.3	ENSG00000095059	1725	2984	-0.39461	5.33285	0.00702177	0.206138
ENSG00000290848.1	chr9	41340823	41355538	14716	-	lncRNA	ENSG00000290848			ENSG00000290848		1092	0.440995	4.67272	0.00706085	0.206308
ENSG00000213398.8	chr16	67939750	67944131	4382	-	protein_coding	LCAT	HGNC:6522	OTTHUMG00000137551.6	ENSG00000213398	3931	2625	1.25048	0.53581	0.00706525	0.206308
ENSG00000175279.22	chr1	10430433	10442808	12376	+	protein_coding	CENPS	HGNC:23163	OTTHUMG00000059085.11	ENSG00000175279	378708	1748	-0.411497	5.21421	0.00706695	0.206308
ENSG00000178922.18	chr1	43450989	43453989	3001	-	protein_coding	HYI	HGNC:26948	OTTHUMG00000007502.3	ENSG00000178922	81888	2754	-0.761419	3.22164	0.00722803	0.21048
ENSG00000171848.16	chr2	10120698	10211725	91028	+	protein_coding	RRM2	HGNC:10452	OTTHUMG00000185555.7	ENSG00000171848	6241	9153	-0.381087	9.38073	0.00723667	0.21048
ENSG00000012822.16	chr12	53708517	53727745	19229	-	protein_coding	CALCOCO1	HGNC:29306	OTTHUMG00000170095.5	ENSG00000012822	57658	8898	0.524698	4.04924	0.00726361	0.210583
ENSG00000092964.18	chr8	26514031	26658178	144148	+	protein_coding	DPYSL2	HGNC:3014	OTTHUMG00000099439.8	ENSG00000092964	1808	7296	-0.405073	5.70909	0.00726801	0.210583
ENSG00000113916.18	chr3	187721377	187745725	24349	-	protein_coding	BCL6	HGNC:1001	OTTHUMG00000156441.4	ENSG00000113916	604	5936	-0.709564	2.84635	0.00728044	0.210583
ENSG00000143669.16	chr1	235661041	235883724	222684	-	protein_coding	LYST	HGNC:1968	OTTHUMG00000040527.12	ENSG00000143669	1130	28005	0.500072	3.6813	0.00732145	0.21138
ENSG00000173451.7	chr12	71664301	71680644	16344	+	protein_coding	THAP2	HGNC:20854	OTTHUMG00000169556.3	ENSG00000173451	83591	5240	0.746432	2.95288	0.0073438	0.211636
ENSG00000152253.9	chr2	168834132	168913371	79240	-	protein_coding	SPC25	HGNC:24031	OTTHUMG00000132181.10	ENSG00000152253	57405	1829	-0.486411	4.04321	0.00736565	0.211877
ENSG00000142227.11	chr19	48321509	48330553	9045	+	protein_coding	EMP3	HGNC:3335	OTTHUMG00000183196.3	ENSG00000142227	2014	1645	1.03016	1.61072	0.00742746	0.212798
ENSG00000228412.9	chr6	19323428	19839080	515653	-	lncRNA	LNC-LBCS	HGNC:54418	OTTHUMG00000014330.26	ENSG00000228412	100506885	13836	1.19981	1.09763	0.00743225	0.212798
ENSG00000117266.16	chr1	205504596	205532793	28198	+	protein_coding	CDK18	HGNC:8751	OTTHUMG00000037203.6	ENSG00000117266	5129	6830	-1.30704	1.29295	0.00743832	0.212798
ENSG00000272733.1	chr22	23580880	23583859	2980	-	lncRNA	ENSG00000272733		OTTHUMG00000186121.1	ENSG00000272733		1081	1.2229	0.658706	0.00745421	0.212865
ENSG00000117479.15	chr1	169463909	169485944	22036	-	protein_coding	SLC19A2	HGNC:10938	OTTHUMG00000035452.5	ENSG00000117479	10560	4364	-0.490779	5.02778	0.00759475	0.216485
ENSG00000179750.16	chr22	38982347	38992804	10458	+	protein_coding	APOBEC3B	HGNC:17352	OTTHUMG00000151085.2	ENSG00000179750	9582	1896	-0.510194	4.58785	0.00766179	0.217977
ENSG00000174292.13	chr17	7380534	7389774	9241	+	protein_coding	TNK1	HGNC:11940	OTTHUMG00000178174.5	ENSG00000174292	8711	3860	0.930907	2.92575	0.00768214	0.217977
ENSG00000170004.19	chr17	7884796	7912760	27965	+	protein_coding	CHD3	HGNC:1918	OTTHUMG00000150427.5	ENSG00000170004	1107	11016	-0.4067	5.46524	0.00769844	0.217977
ENSG00000196091.15	chr12	101568353	101686028	117676	+	protein_coding	MYBPC1	HGNC:7549	OTTHUMG00000170274.6	ENSG00000196091	4604	7455	0.599647	3.44654	0.0077026	0.217977
ENSG00000204262.14	chr2	189031898	189225312	193415	-	protein_coding	COL5A2	HGNC:2210	OTTHUMG00000149842.5	ENSG00000204262	1290	7319	0.657197	3.61206	0.00776545	0.219042
ENSG00000099785.11	chr19	8413270	8439017	25748	+	protein_coding	MARCHF2	HGNC:28038	OTTHUMG00000182282.4	ENSG00000099785	51257	2216	0.903862	1.96148	0.00776815	0.219042
ENSG00000166881.10	chr12	57055643	57088063	32421	-	protein_coding	NEMP1	HGNC:29001	OTTHUMG00000171021.2	ENSG00000166881	23306	5730	-0.371391	6.25522	0.00780952	0.219814
ENSG00000184916.9	chr14	105140982	105168824	27843	-	protein_coding	JAG2	HGNC:6189	OTTHUMG00000140172.3	ENSG00000184916	3714	6396	-0.846868	2.04041	0.00789753	0.221894
ENSG00000130822.16	chrX	153669733	153689010	19278	-	protein_coding	PNCK	HGNC:13415	OTTHUMG00000024216.7	ENSG00000130822	139728	5077	-0.629851	3.03612	0.00793196	0.222306
ENSG00000187474.5	chr19	51795157	51826190	31034	+	protein_coding	FPR3	HGNC:3828	OTTHUMG00000183502.3	ENSG00000187474	2359	2779	1.13881	1.01002	0.0079405	0.222306
ENSG00000287130.1	chr2	76684975	76698996	14022	+	lncRNA	ENSG00000287130		OTTHUMG00000195618.1	ENSG00000287130		2112	0.95117	1.1695	0.00806655	0.225433
ENSG00000185055.11	chr7	105565120	105600875	35756	-	protein_coding	EFCAB10	HGNC:34531	OTTHUMG00000157397.3	ENSG00000185055	100130771	2578	0.60975	3.0904	0.0081784	0.228153
ENSG00000166840.14	chr11	58905398	59043527	138130	+	protein_coding	GLYATL1	HGNC:30519	OTTHUMG00000167221.5	ENSG00000166840	92292	5440	0.41469	5.88659	0.00820762	0.228562
ENSG00000114346.14	chr3	172750682	172821474	70793	+	protein_coding	ECT2	HGNC:3155	OTTHUMG00000156762.6	ENSG00000114346	1894	5499	-0.354967	7.47645	0.00827636	0.229202
ENSG00000006625.18	chr7	30496621	30504841	8221	-	protein_coding	GGCT	HGNC:21705	OTTHUMG00000128593.3	ENSG00000006625	79017	1594	-0.439657	7.77922	0.00828457	0.229202
ENSG00000228956.9	chr3	18445024	18923280	478257	+	lncRNA	SATB1-AS1	HGNC:50687	OTTHUMG00000155346.8	ENSG00000228956		16875	0.810291	1.80934	0.00828633	0.229202
ENSG00000137288.10	chr6	33694293	33711727	17435	-	protein_coding	UQCC2	HGNC:21237	OTTHUMG00000014534.3	ENSG00000137288	84300	4689	-0.378004	6.45208	0.00831149	0.229202
ENSG00000115361.8	chr2	210187126	210225447	38322	-	protein_coding	ACADL	HGNC:88	OTTHUMG00000132989.4	ENSG00000115361	33	5152	-0.624467	3.24972	0.0083153	0.229202
ENSG00000196126.12	chr6	32577902	32589848	11947	-	protein_coding	HLA-DRB1	HGNC:4948	OTTHUMG00000031196.4	ENSG00000196126	3123	3083	0.891923	1.55677	0.00831818	0.229202
ENSG00000247627.2	chr5	134926660	134928036	1377	-	processed_pseudogene	MTND4P12	HGNC:42199	OTTHUMG00000163066.1	ENSG00000247627		1377	0.518569	6.99727	0.00834612	0.229569
ENSG00000280206.1	chr16	15701237	15702118	882	+	lncRNA	ENSG00000280206		OTTHUMG00000184128.1	ENSG00000280206		882	-0.615017	2.83289	0.00836823	0.2297
ENSG00000101574.15	chr18	2537525	2571509	33985	-	protein_coding	METTL4	HGNC:24726	OTTHUMG00000131482.7	ENSG00000101574	64863	5724	-0.544121	3.32907	0.00838526	0.2297
ENSG00000235643.2	chr1	11609468	11613358	3891	+	lncRNA	LINC01647	HGNC:52434	OTTHUMG00000002076.2	ENSG00000235643	101929181	1351	0.484332	4.11555	0.00839474	0.2297
ENSG00000173436.15	chr1	19484403	19629821	145419	+	protein_coding	MICOS10	HGNC:32068	OTTHUMG00000002712.4	ENSG00000173436	440574	5480	-0.406019	8.20476	0.00841042	0.229729
ENSG00000130193.8	chr8	142727223	142736927	9705	+	protein_coding	THEM6	HGNC:29656	OTTHUMG00000164673.2	ENSG00000130193	51337	3035	-0.798742	2.17136	0.00848041	0.231238
ENSG00000103995.14	chr15	48712928	48811146	98219	-	protein_coding	CEP152	HGNC:29298	OTTHUMG00000172219.3	ENSG00000103995	22995	8165	-0.508619	4.00531	0.00849781	0.231311
ENSG00000167702.13	chr8	144466043	144474202	8160	+	protein_coding	KIFC2	HGNC:29530	OTTHUMG00000165133.6	ENSG00000167702	90990	4447	0.811172	1.83442	0.00860771	0.233897
ENSG00000134532.20	chr12	23529504	24562544	1033041	-	protein_coding	SOX5	HGNC:11201	OTTHUMG00000169026.8	ENSG00000134532	6660	11289	0.655887	2.83016	0.00870938	0.236251
ENSG00000165138.18	chr9	98731329	98796965	65637	-	protein_coding	ANKS6	HGNC:26724	OTTHUMG00000020347.4	ENSG00000165138	203286	8862	-1.17746	1.15677	0.00874728	0.23687
ENSG00000111490.15	chr12	64759484	64881033	121550	+	protein_coding	TBC1D30	HGNC:29164	OTTHUMG00000168824.5	ENSG00000111490	23329	9877	-0.688957	2.82096	0.00883657	0.238876
ENSG00000238151.1	chr20	30403123	30403384	262	-	processed_pseudogene	MLLT10P1	HGNC:15794	OTTHUMG00000032156.1	ENSG00000238151		262	0.428972	5.74808	0.00885286	0.238906
ENSG00000248527.1	chr1	633696	634376	681	+	unprocessed_pseudogene	MTATP6P1	HGNC:44575	OTTHUMG00000002335.2	ENSG00000248527		681	0.445211	7.60702	0.00887734	0.238972
ENSG00000183337.18	chrX	40049815	40177329	127515	-	protein_coding	BCOR	HGNC:20893	OTTHUMG00000024100.11	ENSG00000183337	54880	9965	0.374814	7.35935	0.00888955	0.238972
ENSG00000187621.16	chr14	95650498	95679833	29336	+	lncRNA	TCL6	HGNC:13463	OTTHUMG00000149979.2	ENSG00000187621		10742	0.445522	4.29309	0.00890099	0.238972
ENSG00000005421.9	chr7	95297676	95324532	26857	-	protein_coding	PON1	HGNC:9204	OTTHUMG00000153894.4	ENSG00000005421	5444	2657	0.45347	4.61716	0.00894757	0.239813
ENSG00000051596.10	chr5	175917873	176034680	116808	-	protein_coding	THOC3	HGNC:19072	OTTHUMG00000130658.2	ENSG00000051596	84321	3449	-0.417572	5.41922	0.008998	0.240754
ENSG00000140280.14	chr15	51723011	51751585	28575	-	protein_coding	LYSMD2	HGNC:28571	OTTHUMG00000131804.3	ENSG00000140280	256586	1874	-0.816773	4.41941	0.00902302	0.241013
ENSG00000291156.1	chr1	1059687	1066459	6773	+	lncRNA	ENSG00000291156			ENSG00000291156	100288175	1849	1.16437	0.81026	0.00905935	0.241572
ENSG00000184357.5	chr6	27866792	27867588	797	-	protein_coding	H1-5	HGNC:4719	OTTHUMG00000016139.2	ENSG00000184357	3009	797	-0.54585	3.88096	0.00913699	0.24323
ENSG00000204592.9	chr6	30489509	30494194	4686	+	protein_coding	HLA-E	HGNC:4962	OTTHUMG00000031155.3	ENSG00000204592	3133	2922	0.622937	2.80971	0.00915928	0.24341
ENSG00000288829.1	chr6	170534544	170535017	474	-	lncRNA	ENSG00000288829			ENSG00000288829		474	0.91099	1.84422	0.00924943	0.245391
ENSG00000146411.6	chr6	133987581	134052624	65044	-	protein_coding	SLC2A12	HGNC:18067	OTTHUMG00000015611.2	ENSG00000146411	154091	5572	0.835818	1.66834	0.00932007	0.246128
ENSG00000289968.1	chr14	23199096	23207325	8230	-	lncRNA	ENSG00000289968			ENSG00000289968		779	0.868843	1.48139	0.00932111	0.246128
ENSG00000160285.15	chr21	46188141	46228824	40684	-	protein_coding	LSS	HGNC:6708	OTTHUMG00000090633.10	ENSG00000160285	4047	7238	-0.430215	5.80807	0.00932423	0.246128
ENSG00000214160.10	chr3	184242301	184249548	7248	-	protein_coding	ALG3	HGNC:23056	OTTHUMG00000156823.4	ENSG00000214160	10195	3455	-0.361971	6.17703	0.00938646	0.247355
ENSG00000119471.15	chr9	112380080	112472405	92326	+	protein_coding	HSDL2	HGNC:18572	OTTHUMG00000020504.6	ENSG00000119471	84263	3307	-0.38247	5.45741	0.00942174	0.247869
ENSG00000186185.14	chr17	44924709	44947773	23065	-	protein_coding	KIF18B	HGNC:27102	OTTHUMG00000179867.2	ENSG00000186185	146909	4717	-0.436459	4.61996	0.00953594	0.250268
ENSG00000110921.14	chr12	109573255	109598125	24871	+	protein_coding	MVK	HGNC:7530	OTTHUMG00000169256.6	ENSG00000110921	4598	9018	-0.397699	5.1783	0.00955358	0.250268
ENSG00000289754.1	chr16	28537040	28620133	83094	-	lncRNA	ENSG00000289754			ENSG00000289754		980	-0.521161	4.4633	0.00956074	0.250268
ENSG00000225465.10	chr22	29436534	29478868	42335	-	lncRNA	RFPL1S	HGNC:9978	OTTHUMG00000030476.8	ENSG00000225465		7516	0.706345	2.34564	0.00958522	0.250492
ENSG00000055147.19	chr5	153990148	154038936	48789	-	protein_coding	FAM114A2	HGNC:1333	OTTHUMG00000130147.15	ENSG00000055147	10827	6523	0.492998	4.48444	0.00961974	0.250835
ENSG00000111885.7	chr6	119177205	119349761	172557	-	protein_coding	MAN1A1	HGNC:6821	OTTHUMG00000015472.2	ENSG00000111885	4121	5018	0.951276	1.21029	0.00963028	0.250835
ENSG00000101444.13	chr20	34280268	34311802	31535	-	protein_coding	AHCY	HGNC:343	OTTHUMG00000140098.4	ENSG00000101444	191	3894	-0.341583	7.01609	0.00976871	0.253001
ENSG00000109103.12	chr17	28546708	28552631	5924	-	protein_coding	UNC119	HGNC:12565	OTTHUMG00000132606.7	ENSG00000109103	9094	5090	0.64826	4.18865	0.00977698	0.253001
ENSG00000174428.19	chr7	75092573	75149817	57245	+	protein_coding	GTF2IRD2B	HGNC:33125	OTTHUMG00000181534.4	ENSG00000174428	389524	6560	0.718549	2.14234	0.00978381	0.253001
ENSG00000061656.11	chr20	35615829	35621094	5266	+	protein_coding	SPAG4	HGNC:11214	OTTHUMG00000032352.6	ENSG00000061656	6676	2348	0.908345	2.07541	0.00980046	0.253001
ENSG00000033030.15	chr12	122471599	122501073	29475	-	protein_coding	ZCCHC8	HGNC:25265	OTTHUMG00000168878.6	ENSG00000033030	55596	9125	-0.425205	4.34923	0.00980413	0.253001
ENSG00000104147.9	chr15	41309273	41332591	23319	-	protein_coding	OIP5	HGNC:20300	OTTHUMG00000130251.5	ENSG00000104147	11339	1201	-0.48039	4.39943	0.00981009	0.253001
ENSG00000137434.12	chr6	10671418	10694797	23380	-	protein_coding	C6orf52	HGNC:20881	OTTHUMG00000014240.3	ENSG00000137434	347744	891	0.511631	4.51949	0.00985566	0.25335
ENSG00000139734.19	chr13	59665583	60163928	498346	-	protein_coding	DIAPH3	HGNC:15480	OTTHUMG00000017004.7	ENSG00000139734	81624	7383	-0.409103	5.32913	0.00985591	0.25335
ENSG00000213742.8	chr20	25624045	25689032	64988	+	lncRNA	ZNF337-AS1	HGNC:40759	OTTHUMG00000032129.2	ENSG00000213742	102724826	5991	0.512896	3.53223	0.00998478	0.256243
ENSG00000145246.14	chr4	47485275	47593486	108212	+	protein_coding	ATP10D	HGNC:13549	OTTHUMG00000160784.4	ENSG00000145246	57205	7978	0.879749	1.63899	0.0100053	0.256351
ENSG00000068120.15	chr17	42561467	42566277	4811	+	protein_coding	COASY	HGNC:29932	OTTHUMG00000180245.5	ENSG00000068120	80347	4032	0.376831	5.99503	0.0100674	0.257246
ENSG00000130347.13	chr6	106570771	106629498	58728	-	protein_coding	RTN4IP1	HGNC:18647	OTTHUMG00000015304.2	ENSG00000130347	84816	3185	-0.538985	3.19908	0.010073	0.257246
ENSG00000099250.18	chr10	33177492	33336262	158771	-	protein_coding	NRP1	HGNC:8004	OTTHUMG00000019343.8	ENSG00000099250	8829	11522	0.529988	3.65019	0.0101019	0.257566
ENSG00000169432.19	chr2	166195185	166376001	180817	-	protein_coding	SCN9A	HGNC:10597	OTTHUMG00000154044.9	ENSG00000169432	6335	13946	0.854024	2.40103	0.0101734	0.258829
ENSG00000104093.14	chr15	51447711	51622833	175123	-	protein_coding	DMXL2	HGNC:2938	OTTHUMG00000131749.2	ENSG00000104093	23312	13807	0.469379	4.05058	0.0101844	0.258829
ENSG00000137804.14	chr15	41320794	41381050	60257	+	protein_coding	NUSAP1	HGNC:18538	OTTHUMG00000193352.3	ENSG00000137804	51203	3608	-0.352674	8.49701	0.0102276	0.259506
ENSG00000165684.6	chr9	136375567	136400176	24610	-	protein_coding	SNAPC4	HGNC:11137	OTTHUMG00000020929.2	ENSG00000165684	6621	7520	-0.714863	2.42403	0.0102766	0.26033
ENSG00000143401.15	chr1	150218417	150236156	17740	-	protein_coding	ANP32E	HGNC:16673	OTTHUMG00000012547.6	ENSG00000143401	81611	3605	-0.341911	8.78289	0.0102961	0.260403
ENSG00000126457.22	chr19	49675786	49689029	13244	+	protein_coding	PRMT1	HGNC:5187	OTTHUMG00000167568.3	ENSG00000126457	3276	4796	-0.339797	8.13254	0.0103339	0.260939
ENSG00000261200.1	chr16	33541842	33545812	3971	-	lncRNA	ENSG00000261200		OTTHUMG00000176465.1	ENSG00000261200		3971	1.09053	0.930414	0.0104403	0.263203
ENSG00000107105.15	chr9	23690104	23826337	136234	-	protein_coding	ELAVL2	HGNC:3313	OTTHUMG00000019700.6	ENSG00000107105	1993	5140	-0.659022	2.98229	0.0104912	0.263505
ENSG00000058063.16	chr3	182793503	182921629	128127	+	protein_coding	ATP11B	HGNC:13553	OTTHUMG00000158295.4	ENSG00000058063	23200	9187	0.733629	2.34525	0.0104913	0.263505
ENSG00000115649.16	chr2	219171897	219178106	6210	-	protein_coding	CNPPD1	HGNC:25220	OTTHUMG00000133132.4	ENSG00000115649	27013	2719	0.423075	4.76319	0.0105026	0.263505
ENSG00000168243.11	chr1	235547685	235650754	103070	-	protein_coding	GNG4	HGNC:4407	OTTHUMG00000040740.4	ENSG00000168243	2786	5194	-0.59099	4.67584	0.0105381	0.263964
ENSG00000026508.21	chr11	35138882	35232402	93521	+	protein_coding	CD44	HGNC:1681	OTTHUMG00000044388.10	ENSG00000026508	960	9992	0.458214	4.99257	0.0105708	0.263964
ENSG00000143420.19	chr1	150600851	150629612	28762	-	protein_coding	ENSA	HGNC:3360	OTTHUMG00000035004.5	ENSG00000143420	2029	4619	-0.359513	7.74438	0.0105803	0.263964
ENSG00000103248.19	chr16	86530178	86555235	25058	-	protein_coding	MTHFSD	HGNC:25778	OTTHUMG00000176480.6	ENSG00000103248	64779	6861	0.627515	3.10099	0.0105881	0.263964
ENSG00000109084.14	chr17	28319200	28328685	9486	+	protein_coding	TMEM97	HGNC:28106	OTTHUMG00000132497.6	ENSG00000109084	27346	2929	-0.413209	5.87442	0.0106725	0.265644
ENSG00000229604.2	chr2	87824942	87825143	202	+	processed_pseudogene	MTATP8P2	HGNC:44572	OTTHUMG00000153275.2	ENSG00000229604		202	0.793888	1.98416	0.010693	0.265736
ENSG00000164118.13	chr4	174283730	174333380	49651	+	protein_coding	CEP44	HGNC:29356	OTTHUMG00000160752.4	ENSG00000164118	80817	7079	0.663826	2.7282	0.0107376	0.266212
ENSG00000041982.17	chr9	115019575	115118207	98633	-	protein_coding	TNC	HGNC:5318	OTTHUMG00000021010.7	ENSG00000041982	3371	9589	-0.590385	2.99488	0.0107461	0.266212
ENSG00000273734.1	chr19	2269525	2341172	71648	+	protein_coding	ENSG00000273734		OTTHUMG00000186732.3	ENSG00000273734		1268	-0.798489	1.97227	0.0108221	0.267006
ENSG00000145321.13	chr4	71741696	71804041	62346	-	protein_coding	GC	HGNC:4187	OTTHUMG00000129915.5	ENSG00000145321	2638	2095	-1.24501	0.718969	0.0108236	0.267006
ENSG00000165304.8	chr9	36572862	36677683	104822	+	protein_coding	MELK	HGNC:16870	OTTHUMG00000019906.8	ENSG00000165304	9833	3087	-0.401078	5.77349	0.0108432	0.267006
ENSG00000073111.14	chr3	127598410	127622436	24027	+	protein_coding	MCM2	HGNC:6944	OTTHUMG00000159637.9	ENSG00000073111	4171	4715	-0.38203	5.46436	0.0108462	0.267006
ENSG00000230424.3	chr1	19210348	19240709	30362	+	lncRNA	EMC1-AS1	HGNC:54050	OTTHUMG00000037839.1	ENSG00000230424	101927895	763	1.12362	0.896937	0.0108823	0.267475
ENSG00000120802.14	chr12	98515579	98550351	34773	+	protein_coding	TMPO	HGNC:11875	OTTHUMG00000170210.4	ENSG00000120802	7112	8498	-0.386465	9.13359	0.010926	0.267945
ENSG00000120915.14	chr8	27490781	27545564	54784	+	protein_coding	EPHX2	HGNC:3402	OTTHUMG00000102115.7	ENSG00000120915	2053	4185	-0.393937	5.63272	0.0109359	0.267945
ENSG00000070961.17	chr12	89588049	89709366	121318	-	protein_coding	ATP2B1	HGNC:814	OTTHUMG00000169946.4	ENSG00000070961	490	9523	0.375469	7.57212	0.0109526	0.267945
ENSG00000175482.9	chr11	67350772	67356972	6201	-	protein_coding	POLD4	HGNC:14106	OTTHUMG00000167135.5	ENSG00000175482	57804	3054	0.567788	5.27467	0.0109991	0.268402
ENSG00000286257.2	chr14	56951008	57060715	109708	-	lncRNA	ENSG00000286257		OTTHUMG00000193544.9	ENSG00000286257		4598	0.605661	2.91915	0.0110054	0.268402
ENSG00000166206.16	chr15	26543552	26939539	395988	-	protein_coding	GABRB3	HGNC:4083	OTTHUMG00000129231.10	ENSG00000166206	2562	13845	0.43442	5.5841	0.0110246	0.268449
ENSG00000187741.16	chr16	89726683	89816977	90295	-	protein_coding	FANCA	HGNC:3582	OTTHUMG00000173049.7	ENSG00000187741	2175	12316	-0.412	4.99153	0.0110485	0.268449
ENSG00000171241.9	chr16	46578591	46621379	42789	-	protein_coding	SHCBP1	HGNC:29547	OTTHUMG00000132540.5	ENSG00000171241	79801	6175	-0.482816	4.30804	0.0110586	0.268449
ENSG00000131508.17	chr5	139526431	139628434	102004	+	protein_coding	UBE2D2	HGNC:12475	OTTHUMG00000163282.6	ENSG00000131508	7322	4161	-0.396818	6.4638	0.011106	0.269184
ENSG00000136167.15	chr13	46125920	46211871	85952	-	protein_coding	LCP1	HGNC:6528	OTTHUMG00000016864.6	ENSG00000136167	3936	5076	-0.559971	3.72473	0.0111472	0.269765
ENSG00000149922.12	chr16	30085793	30091924	6132	-	protein_coding	TBX6	HGNC:11605	OTTHUMG00000132115.6	ENSG00000149922	6911	3103	-1.34947	0.719132	0.0111792	0.270123
ENSG00000132182.13	chr3	13316235	13420322	104088	-	protein_coding	NUP210	HGNC:30052	OTTHUMG00000157268.3	ENSG00000132182	23225	13322	-0.426769	5.56253	0.0112396	0.271166
ENSG00000163694.15	chr4	40423267	40630875	207609	-	protein_coding	RBM47	HGNC:30358	OTTHUMG00000128598.5	ENSG00000163694	54502	8544	-0.42262	6.04035	0.0112602	0.271247
ENSG00000129355.7	chr19	10566460	10569059	2600	-	protein_coding	CDKN2D	HGNC:1790	OTTHUMG00000180583.2	ENSG00000129355	1032	1505	-0.447168	4.1846	0.0113045	0.271358
ENSG00000169710.9	chr17	82078338	82098294	19957	-	protein_coding	FASN	HGNC:3594	OTTHUMG00000178527.6	ENSG00000169710	2194	9321	-0.489554	6.24929	0.0113118	0.271358
ENSG00000289695.1	chr12	50924969	50970700	45732	+	protein_coding	ENSG00000289695			ENSG00000289695		1595	-0.880266	1.65231	0.0113301	0.271358
ENSG00000291177.1	chr19	19776561	19836196	59636	+	lncRNA	ENSG00000291177			ENSG00000291177		3189	1.19103	0.639442	0.0113517	0.271358
ENSG00000232859.10	chr17	27878314	27894752	16439	-	protein_coding	LYRM9	HGNC:27314	OTTHUMG00000132829.10	ENSG00000232859	201229	5380	0.699321	2.98448	0.0113674	0.271358
ENSG00000113269.14	chr5	179911651	180072113	160463	-	protein_coding	RNF130	HGNC:18280	OTTHUMG00000130909.7	ENSG00000113269	55819	12817	-1.22474	2.46375	0.0113685	0.271358
ENSG00000090565.17	chr16	425649	523011	97363	+	protein_coding	RAB11FIP3	HGNC:17224	OTTHUMG00000047843.9	ENSG00000090565	9727	6287	-0.584575	2.81595	0.0114464	0.271865
ENSG00000203414.2	chr10	13156684	13158136	1453	-	processed_pseudogene	BTBD7P1	HGNC:44875	OTTHUMG00000017686.1	ENSG00000203414		1453	1.26552	0.470315	0.011481	0.271865
ENSG00000114353.17	chr3	50226292	50259362	33071	+	protein_coding	GNAI2	HGNC:4385	OTTHUMG00000156940.2	ENSG00000114353	2771	7405	0.384181	7.03746	0.0114893	0.271865
ENSG00000145386.11	chr4	121816444	121823883	7440	-	protein_coding	CCNA2	HGNC:1578	OTTHUMG00000133072.4	ENSG00000145386	890	2748	-0.42339	5.58986	0.0114957	0.271865
ENSG00000234509.1	chr21	31653593	31659500	5908	-	lncRNA	SOD1-DT	HGNC:55683	OTTHUMG00000084879.1	ENSG00000234509		2233	0.560108	3.86203	0.0114968	0.271865
ENSG00000173950.16	chr3	195068284	195271159	202876	-	protein_coding	XXYLT1	HGNC:26639	OTTHUMG00000155915.4	ENSG00000173950	152002	5396	0.757819	2.35772	0.0115131	0.271865
ENSG00000166763.9	chr15	43699488	43718184	18697	-	transcribed_unprocessed_pseudogene	STRCP1_ENSG00000166763.9	HGNC:33915	OTTHUMG00000059934.1	ENSG00000166763		5328	1.16468	0.557238	0.0115283	0.271865
ENSG00000268081.3	chr19	21554640	21569256	14617	-	lncRNA	ENSG00000268081		OTTHUMG00000182850.1	ENSG00000268081		757	1.09641	1.48335	0.0115432	0.271865
ENSG00000188112.10	chr6	42092233	42142620	50388	-	protein_coding	C6orf132	HGNC:21288	OTTHUMG00000014695.5	ENSG00000188112	647024	16183	-0.612706	3.07562	0.0115973	0.271865
ENSG00000181450.18	chr1	227563543	227677443	113901	+	protein_coding	ZNF678	HGNC:28652	OTTHUMG00000037700.5	ENSG00000181450	339500	8915	-0.479506	3.70074	0.01161	0.271865
ENSG00000225255.6	chr22	15746630	15778297	31668	+	lncRNA	PSLNR	HGNC:54405	OTTHUMG00000140260.2	ENSG00000225255		855	-0.512074	4.80429	0.0116172	0.271865
ENSG00000114200.10	chr3	165772904	165837462	64559	-	protein_coding	BCHE	HGNC:983	OTTHUMG00000158131.3	ENSG00000114200	590	3072	0.603853	2.97995	0.0116242	0.271865
ENSG00000274386.6	chr1	42784991	42816619	31629	+	protein_coding	TMEM269	HGNC:52381	OTTHUMG00000188150.3	ENSG00000274386	100129924	4398	0.723544	2.21904	0.0116314	0.271865
ENSG00000117122.14	chr1	16974502	16980632	6131	-	protein_coding	MFAP2	HGNC:7033	OTTHUMG00000002290.2	ENSG00000117122	4237	2712	-0.736677	2.87115	0.0116406	0.271865
ENSG00000166446.15	chr16	80597907	80804598	206692	-	protein_coding	CDYL2	HGNC:23030	OTTHUMG00000177004.4	ENSG00000166446	124359	8825	0.48761	4.39093	0.0116494	0.271865
ENSG00000204599.16	chr6	30326479	30343729	17251	+	protein_coding	TRIM39	HGNC:10065	OTTHUMG00000031066.4	ENSG00000204599	56658	4226	0.708031	3.1006	0.0116956	0.27254
ENSG00000128928.10	chr15	40405485	40435947	30463	+	protein_coding	IVD	HGNC:6186	OTTHUMG00000129984.10	ENSG00000128928	3712	6857	0.368025	7.30519	0.0117213	0.272733
ENSG00000177565.19	chr3	177019340	177228000	208661	-	protein_coding	TBL1XR1	HGNC:29529	OTTHUMG00000157140.29	ENSG00000177565	79718	11705	-0.484089	7.21141	0.0117558	0.272777
ENSG00000274265.5	chr1	149175748	149259987	84240	+	lncRNA	ENSG00000274265		OTTHUMG00000188629.8	ENSG00000274265		4291	0.694247	2.54998	0.0117579	0.272777
ENSG00000168765.19	chr1	109656099	109665496	9398	+	protein_coding	GSTM4	HGNC:4636	OTTHUMG00000011642.2	ENSG00000168765	2948	5352	-0.655549	2.8241	0.0118182	0.273616
ENSG00000179846.11	chr19	45149744	45160982	11239	-	protein_coding	NKPD1	HGNC:24739	OTTHUMG00000160521.4	ENSG00000179846	284353	5051	1.58112	0.399951	0.0118289	0.273616
ENSG00000137727.13	chr11	110577042	110713189	136148	-	protein_coding	ARHGAP20	HGNC:18357	OTTHUMG00000166590.2	ENSG00000137727	57569	7139	-0.653899	4.17139	0.0118551	0.273818
ENSG00000144504.16	chr2	240479422	240569209	89788	-	protein_coding	ANKMY1	HGNC:20987	OTTHUMG00000133355.9	ENSG00000144504	51281	11613	0.781038	3.06393	0.0119418	0.275138
ENSG00000092621.13	chr1	119648411	119744218	95808	+	protein_coding	PHGDH	HGNC:8923	OTTHUMG00000012100.6	ENSG00000092621	26227	9187	-0.393004	7.68114	0.0119478	0.275138
ENSG00000156136.10	chr4	70992538	71030914	38377	+	protein_coding	DCK	HGNC:2704	OTTHUMG00000129908.6	ENSG00000156136	1633	3103	-0.375375	6.11149	0.0119713	0.275138
ENSG00000157657.15	chr9	113876282	114056593	180312	+	protein_coding	ZNF618	HGNC:29416	OTTHUMG00000020532.2	ENSG00000157657	114991	10386	-0.481828	4.47116	0.0119823	0.275138
ENSG00000052802.13	chr4	165327667	165343164	15498	+	protein_coding	MSMO1	HGNC:10545	OTTHUMG00000161126.7	ENSG00000052802	6307	2852	-0.334942	7.36409	0.0120466	0.276211
ENSG00000233593.12	chr1	90769086	90851671	82586	-	lncRNA	LINC02609	HGNC:27140	OTTHUMG00000010018.21	ENSG00000233593	105378853	14454	-1.16685	1.2009	0.0120978	0.27698
ENSG00000180488.16	chr1	77779624	77879540	99917	+	protein_coding	MIGA1	HGNC:24741	OTTHUMG00000009766.6	ENSG00000180488	374986	10129	0.430631	4.72889	0.0122137	0.278981
ENSG00000145833.16	chr5	134758771	134855133	96363	+	protein_coding	DDX46	HGNC:18681	OTTHUMG00000163072.2	ENSG00000145833	9879	9205	-0.397051	7.74082	0.0122216	0.278981
ENSG00000102401.20	chrX	101622797	101627843	5047	+	protein_coding	ARMCX3	HGNC:24065	OTTHUMG00000022035.4	ENSG00000102401	51566	4239	0.416657	5.96311	0.0122385	0.278981
ENSG00000145147.20	chr4	20251905	20620561	368657	+	protein_coding	SLIT2	HGNC:11086	OTTHUMG00000128551.5	ENSG00000145147	9353	11067	0.861933	1.91144	0.0122747	0.279401
ENSG00000163536.13	chr3	167735243	167825569	90327	+	protein_coding	SERPINI1	HGNC:8943	OTTHUMG00000158450.11	ENSG00000163536	5274	2128	0.46838	4.23127	0.0123526	0.280408
ENSG00000143797.12	chr2	8852690	9003709	151020	-	protein_coding	MBOAT2	HGNC:25193	OTTHUMG00000090363.5	ENSG00000143797	129642	8694	-0.612892	2.63149	0.0123699	0.280408
ENSG00000102897.10	chr16	20899868	20925006	25139	+	protein_coding	LYRM1	HGNC:25074	OTTHUMG00000131554.4	ENSG00000102897	57149	3593	0.424169	6.23619	0.0123725	0.280408
ENSG00000198408.14	chr10	101784443	101818465	34023	-	protein_coding	OGA	HGNC:7056	OTTHUMG00000018939.5	ENSG00000198408	10724	7247	0.377027	4.99536	0.0124548	0.281486
ENSG00000184672.12	chr8	84182787	84921844	739058	+	protein_coding	RALYL	HGNC:27036	OTTHUMG00000164628.7	ENSG00000184672	138046	4538	1.11614	1.35038	0.0124706	0.281486
ENSG00000130304.17	chr19	17468769	17506168	37400	+	protein_coding	SLC27A1	HGNC:10995	OTTHUMG00000182878.2	ENSG00000130304	376497	8204	1.06152	0.861348	0.0124738	0.281486
ENSG00000225526.6	chr3	12514934	12561059	46126	-	protein_coding	MKRN2OS	HGNC:40375	OTTHUMG00000155368.9	ENSG00000225526	100129480	3058	0.798242	1.61935	0.0125492	0.282781
ENSG00000198899.2	chrM	8527	9207	681	+	protein_coding	MT-ATP6	HGNC:7414		ENSG00000198899	4508	681	0.423805	9.03869	0.0125789	0.283044
ENSG00000183628.14	chr22	18906028	18914238	8211	+	protein_coding	DGCR6	HGNC:2846	OTTHUMG00000150162.5	ENSG00000183628	8214	5165	-0.740556	3.45117	0.0126191	0.28345
ENSG00000160991.17	chr7	102433106	102456825	23720	+	protein_coding	ORAI2	HGNC:21667	OTTHUMG00000157722.4	ENSG00000160991	80228	11107	0.449844	4.63767	0.0126437	0.28345
ENSG00000138593.9	chr15	48988476	49046447	57972	-	protein_coding	SECISBP2L	HGNC:28997	OTTHUMG00000172194.3	ENSG00000138593	9728	8583	0.409885	4.65006	0.0126511	0.28345
ENSG00000172927.9	chr11	69294151	69341682	47532	+	protein_coding	MYEOV	HGNC:7563	OTTHUMG00000167836.5	ENSG00000172927	26579	2654	-1.02605	1.82165	0.012681	0.283545
ENSG00000123213.23	chr5	65722205	65871725	149521	+	protein_coding	NLN	HGNC:16058	OTTHUMG00000097803.7	ENSG00000123213	57486	10939	0.49546	4.34403	0.0126915	0.283545
ENSG00000228716.7	chr5	80626226	80654983	28758	-	protein_coding	DHFR	HGNC:2861	OTTHUMG00000162529.3	ENSG00000228716	1719	4411	-0.316478	7.66958	0.0127553	0.28417
ENSG00000131747.15	chr17	40388525	40417896	29372	-	protein_coding	TOP2A	HGNC:11989	OTTHUMG00000155008.4	ENSG00000131747	7153	6374	-0.317224	6.75485	0.0128058	0.28417
ENSG00000197746.15	chr10	71816298	71851251	34954	-	protein_coding	PSAP	HGNC:9498	OTTHUMG00000018429.6	ENSG00000197746	5660	3115	0.355126	7.56556	0.0128081	0.28417
ENSG00000131153.9	chr16	85676198	85690073	13876	-	protein_coding	GINS2	HGNC:24575	OTTHUMG00000137646.4	ENSG00000131153	51659	3219	-0.366685	6.06306	0.0128252	0.28417
ENSG00000007264.15	chr19	3777970	3802129	24160	-	protein_coding	MATK	HGNC:6906	OTTHUMG00000180916.6	ENSG00000007264	4145	4138	-0.639115	4.93506	0.0128463	0.28417
ENSG00000183444.10	chr7	97966090	97967074	985	-	unprocessed_pseudogene	OR7E38P	HGNC:8411	OTTHUMG00000154186.2	ENSG00000183444		985	0.615454	2.73515	0.0128617	0.28417
ENSG00000163435.16	chr1	202007945	202017183	9239	+	protein_coding	ELF3	HGNC:3318	OTTHUMG00000035867.5	ENSG00000163435	1999	7186	0.402362	5.75263	0.0128646	0.28417
ENSG00000159166.15	chr1	201380833	201399915	19083	-	protein_coding	LAD1	HGNC:6472	OTTHUMG00000035737.5	ENSG00000159166	3898	3261	-0.527387	5.67654	0.0128708	0.28417
ENSG00000171295.13	chr19	11814273	11835216	20944	+	protein_coding	ZNF440	HGNC:20874	OTTHUMG00000156403.5	ENSG00000171295	126070	6453	0.79881	1.92172	0.0129151	0.28417
ENSG00000141552.18	chr17	81890790	81900991	10202	+	protein_coding	ANAPC11	HGNC:14452	OTTHUMG00000177982.6	ENSG00000141552	51529	4027	-0.330127	10.2124	0.0129158	0.28417
ENSG00000217930.8	chr16	4331549	4355607	24059	-	protein_coding	PAM16	HGNC:29679	OTTHUMG00000129466.3	ENSG00000217930	51025	2331	-0.350272	7.10788	0.0129185	0.28417
ENSG00000250506.9	chr17	76000855	76005999	5145	+	protein_coding	CDK3	HGNC:1772	OTTHUMG00000154861.3	ENSG00000250506	1018	1854	-0.888232	1.6798	0.0129514	0.284495
ENSG00000141858.12	chr19	14087851	14091036	3186	-	protein_coding	SAMD1	HGNC:17958	OTTHUMG00000166628.5	ENSG00000141858	90378	2295	-0.588051	3.73032	0.012983	0.284791
ENSG00000253773.5	chr8	95204456	95811254	606799	+	lncRNA	CFAP418-AS1	HGNC:50444	OTTHUMG00000164661.2	ENSG00000253773		6494	0.854978	2.02137	0.0130718	0.285966
ENSG00000144802.11	chr3	101827991	101861022	33032	+	protein_coding	NFKBIZ	HGNC:29805	OTTHUMG00000159194.18	ENSG00000144802	64332	5902	0.704417	2.42336	0.013073	0.285966
ENSG00000075223.14	chr7	80742538	80922359	179822	-	protein_coding	SEMA3C	HGNC:10725	OTTHUMG00000023447.6	ENSG00000075223	10512	6100	0.448061	4.61092	0.013096	0.286073
ENSG00000229321.2	chr2	206798325	206926876	128552	+	lncRNA	ENSG00000229321		OTTHUMG00000154733.6	ENSG00000229321		5548	1.20155	0.579261	0.0131211	0.286222
ENSG00000137992.15	chr1	100186919	100249834	62916	-	protein_coding	DBT	HGNC:2698	OTTHUMG00000010921.2	ENSG00000137992	1629	11616	0.372069	5.33719	0.01314	0.286237
ENSG00000145882.11	chr5	149358037	149369653	11617	+	protein_coding	PCYOX1L	HGNC:28477	OTTHUMG00000130052.5	ENSG00000145882	78991	6039	0.600602	3.5148	0.0132487	0.287405
ENSG00000285669.1	chr8	30192429	30201332	8904	+	lncRNA	ENSG00000285669		OTTHUMG00000192824.1	ENSG00000285669		4587	0.626633	2.94323	0.0132588	0.287405
ENSG00000157014.11	chr3	10248023	10281218	33196	+	protein_coding	TATDN2	HGNC:28988	OTTHUMG00000155361.2	ENSG00000157014	9797	5572	-0.537945	3.64715	0.0132613	0.287405
ENSG00000119328.12	chr9	108934400	108950744	16345	+	protein_coding	ABITRAM	HGNC:1364	OTTHUMG00000020467.4	ENSG00000119328	54942	2525	0.545243	3.55668	0.0132729	0.287405
ENSG00000168016.15	chr3	36826819	36945057	118239	-	protein_coding	TRANK1	HGNC:29011	OTTHUMG00000155848.6	ENSG00000168016	9881	12134	0.539238	3.37213	0.0132851	0.287405
ENSG00000167100.15	chr17	50110040	50130160	20121	-	protein_coding	SAMD14	HGNC:27312	OTTHUMG00000161992.4	ENSG00000167100	201191	7294	0.785854	2.02224	0.013306	0.28746
ENSG00000204556.4	chr20	26018832	26020684	1853	+	unprocessed_pseudogene	ENSG00000204556		OTTHUMG00000032143.1	ENSG00000204556		353	0.901808	1.09884	0.0134224	0.289541
ENSG00000285508.1	chr20	10413520	10431922	18403	-	protein_coding	MKKS_ENSG00000285508.1		OTTHUMG00000192621.1	ENSG00000285508	8195	882	-0.578057	4.0796	0.0134392	0.289541
ENSG00000100065.15	chr22	37490362	37519542	29181	-	protein_coding	CARD10	HGNC:16422	OTTHUMG00000150592.4	ENSG00000100065	29775	5754	-0.948036	1.37788	0.0134953	0.290351
ENSG00000122756.15	chr9	34551432	34590140	38709	-	protein_coding	CNTFR	HGNC:2170	OTTHUMG00000019821.6	ENSG00000122756	1271	2098	-0.727022	2.87675	0.013555	0.291029
ENSG00000168234.13	chr18	23992773	24135610	142838	+	protein_coding	TTC39C	HGNC:26595	OTTHUMG00000179403.6	ENSG00000168234	125488	7188	-1.11878	1.25333	0.01358	0.291029
ENSG00000198056.16	chr12	56730438	56752374	21937	-	protein_coding	PRIM1	HGNC:9369	OTTHUMG00000170034.8	ENSG00000198056	5557	3309	-0.41068	6.11049	0.0135823	0.291029
ENSG00000198886.2	chrM	10760	12137	1378	+	protein_coding	MT-ND4	HGNC:7459		ENSG00000198886	4538	1378	0.47684	10.0924	0.0136318	0.291637
ENSG00000107537.14	chr10	13277796	13302412	24617	-	protein_coding	PHYH	HGNC:8940	OTTHUMG00000017693.11	ENSG00000107537	5264	3377	0.60657	3.71752	0.0136478	0.291637
ENSG00000150893.11	chr13	38687077	38887131	200055	+	protein_coding	FREM2	HGNC:25396	OTTHUMG00000016759.5	ENSG00000150893	341640	16275	1.05573	0.960456	0.0137221	0.291735
ENSG00000145860.12	chr5	159157409	159210053	52645	-	protein_coding	RNF145	HGNC:20853	OTTHUMG00000130306.5	ENSG00000145860	153830	4614	-0.791319	2.89978	0.0137264	0.291735
ENSG00000158023.10	chr12	121918592	122003927	85336	+	protein_coding	CFAP251	HGNC:28506	OTTHUMG00000168948.2	ENSG00000158023	144406	15385	0.874109	1.54681	0.0137275	0.291735
ENSG00000108622.11	chr17	64002594	64020634	18041	-	protein_coding	ICAM2	HGNC:5345	OTTHUMG00000178865.5	ENSG00000108622	3384	3243	0.914725	2.18307	0.0137288	0.291735
ENSG00000176401.6	chr19	39530987	39532852	1866	-	protein_coding	EID2B	HGNC:26796	OTTHUMG00000183068.2	ENSG00000176401	126272	1866	0.972361	0.861668	0.0137453	0.291735
ENSG00000003096.15	chrX	117897813	118117340	219528	-	protein_coding	KLHL13	HGNC:22931	OTTHUMG00000022252.4	ENSG00000003096	90293	6928	0.74103	2.22978	0.0138097	0.292706
ENSG00000196597.13	chr9	96816269	96875623	59355	-	protein_coding	ZNF782	HGNC:33110	OTTHUMG00000020310.5	ENSG00000196597	158431	4851	1.03495	0.845722	0.0138667	0.293518
ENSG00000187608.10	chr1	1001138	1014540	13403	+	protein_coding	ISG15	HGNC:4053	OTTHUMG00000040777.4	ENSG00000187608	9636	867	0.339774	7.62126	0.0139542	0.29483
ENSG00000179344.17	chr6	32659467	32668383	8917	-	protein_coding	HLA-DQB1	HGNC:4944	OTTHUMG00000031124.4	ENSG00000179344	3119	4894	0.40209	8.64752	0.0139662	0.29483
ENSG00000102098.19	chrX	18239313	18354688	115376	-	protein_coding	SCML2	HGNC:10581	OTTHUMG00000021212.4	ENSG00000102098	10389	4327	-0.47972	4.06448	0.0139857	0.294844
ENSG00000213025.2	chr10	68632371	68632727	357	+	processed_pseudogene	COX20P1	HGNC:31435	OTTHUMG00000018360.1	ENSG00000213025		357	-0.83582	1.65086	0.0140151	0.295069
ENSG00000079459.13	chr8	11795573	11839304	43732	+	protein_coding	FDFT1	HGNC:3629	OTTHUMG00000090801.7	ENSG00000079459	2222	5197	-0.326277	10.682	0.0140355	0.295102
ENSG00000103888.17	chr15	80779343	80951776	172434	+	protein_coding	CEMIP	HGNC:29213	OTTHUMG00000144184.5	ENSG00000103888	57214	7621	0.902436	2.73315	0.0141682	0.297274
ENSG00000171574.19	chr19	58401504	58431736	30233	+	protein_coding	ZNF584	HGNC:27318	OTTHUMG00000183533.3	ENSG00000171574	201514	7649	-0.503264	3.47691	0.0141766	0.297274
ENSG00000170322.15	chr11	129863636	129895590	31955	-	protein_coding	NFRKB	HGNC:7802	OTTHUMG00000165761.4	ENSG00000170322	4798	6335	0.456877	4.766	0.0142024	0.297417
ENSG00000256870.3	chr12	101155493	101210238	54746	-	protein_coding	SLC5A8	HGNC:19119	OTTHUMG00000170499.2	ENSG00000256870	160728	4009	1.01923	1.43518	0.0142774	0.29859
ENSG00000169783.13	chr15	77613027	77820900	207874	-	protein_coding	LINGO1	HGNC:21205	OTTHUMG00000172629.8	ENSG00000169783	84894	5324	-0.728693	2.03359	0.0143078	0.298601
ENSG00000144724.20	chr3	61561569	62297609	736041	+	protein_coding	PTPRG	HGNC:9671	OTTHUMG00000158660.2	ENSG00000144724	5793	14625	0.703601	2.076	0.014316	0.298601
ENSG00000258314.3	chr14	19024090	19055551	31462	+	lncRNA	ENSG00000258314		OTTHUMG00000170342.4	ENSG00000258314		796	-0.567367	4.0177	0.0143568	0.299056
ENSG00000170791.18	chr8	56211686	56218809	7124	+	protein_coding	CHCHD7	HGNC:28314	OTTHUMG00000074081.5	ENSG00000170791	79145	5877	-0.392234	5.69791	0.0144194	0.299961
ENSG00000284606.1	chr8	8059572	8199973	140402	+	lncRNA	ENSG00000284606		OTTHUMG00000192230.1	ENSG00000284606		7317	0.6219	2.56257	0.0144569	0.300344
ENSG00000171877.21	chr15	43870761	44195271	324511	-	protein_coding	FRMD5	HGNC:28214	OTTHUMG00000060475.8	ENSG00000171877	84978	6692	0.699823	2.75031	0.0144897	0.300408
ENSG00000198868.3	chr5	134928030	134928326	297	-	processed_pseudogene	MTND4LP30	HGNC:42264	OTTHUMG00000163074.1	ENSG00000198868		297	0.620048	3.03785	0.0145017	0.300408
ENSG00000182871.16	chr21	45405165	45513720	108556	+	protein_coding	COL18A1	HGNC:2195	OTTHUMG00000090407.6	ENSG00000182871	80781	8464	-1.23793	1.27855	0.0145298	0.300408
ENSG00000177731.16	chr17	18244815	18258738	13924	-	protein_coding	FLII	HGNC:3750	OTTHUMG00000059389.11	ENSG00000177731	2314	6308	0.421291	5.01207	0.0145365	0.300408
ENSG00000272660.1	chr3	179584271	179584410	140	-	lncRNA	ENSG00000272660		OTTHUMG00000186090.1	ENSG00000272660		140	1.1974	0.577581	0.0145836	0.300835
ENSG00000170899.11	chr6	52977948	52995304	17357	-	protein_coding	GSTA4	HGNC:4629	OTTHUMG00000014868.4	ENSG00000170899	2941	2101	0.441931	5.38808	0.0146212	0.300835
ENSG00000251141.6	chr5	44742420	44808777	66358	-	lncRNA	MRPS30-DT	HGNC:53420	OTTHUMG00000162143.4	ENSG00000251141		4749	0.890462	2.24628	0.0146412	0.300835
ENSG00000187098.18	chr3	69739456	69968336	228881	+	protein_coding	MITF	HGNC:7105	OTTHUMG00000149921.15	ENSG00000187098	4286	7419	-1.01139	1.81001	0.0146894	0.300835
ENSG00000156976.17	chr3	186783205	186789897	6693	+	protein_coding	EIF4A2	HGNC:3284	OTTHUMG00000156564.6	ENSG00000156976	1974	6130	0.340946	7.31933	0.0147144	0.300835
ENSG00000248445.5	chr5	116447547	116508276	60730	+	lncRNA	SEMA6A-AS1	HGNC:51110	OTTHUMG00000162986.1	ENSG00000248445		2829	0.484639	3.75311	0.0147224	0.300835
ENSG00000141644.19	chr18	50266882	50281774	14893	-	protein_coding	MBD1	HGNC:6916	OTTHUMG00000132669.8	ENSG00000141644	4152	6734	-0.458747	4.88743	0.0147237	0.300835
ENSG00000168078.10	chr8	27809624	27838082	28459	-	protein_coding	PBK	HGNC:18282	OTTHUMG00000102113.6	ENSG00000168078	55872	2148	-0.349428	6.8838	0.0147337	0.300835
ENSG00000139410.15	chr12	113422380	113438276	15897	+	protein_coding	SDSL	HGNC:30404	OTTHUMG00000169551.6	ENSG00000139410	113675	2073	0.523863	4.74616	0.0147798	0.300835
ENSG00000108826.16	chr17	50367857	50373207	5351	-	protein_coding	MRPL27	HGNC:14483	OTTHUMG00000162062.5	ENSG00000108826	51264	3020	-0.345161	7.67019	0.0147799	0.300835
ENSG00000070159.14	chr9	109375466	109498313	122848	-	protein_coding	PTPN3	HGNC:9655	OTTHUMG00000020475.5	ENSG00000070159	5774	9995	-0.328745	6.38159	0.0147832	0.300835
ENSG00000272884.1	chr17	7439506	7445966	6461	+	lncRNA	ENSG00000272884		OTTHUMG00000186449.1	ENSG00000272884		5553	0.823219	1.38933	0.014787	0.300835
ENSG00000091592.17	chr17	5499415	5619424	120010	-	protein_coding	NLRP1	HGNC:14374	OTTHUMG00000132419.9	ENSG00000091592	22861	20157	0.888606	2.47095	0.0148978	0.302472
ENSG00000170779.11	chr14	105009573	105021083	11511	-	protein_coding	CDCA4	HGNC:14625	OTTHUMG00000170767.2	ENSG00000170779	55038	2448	-0.428479	4.22703	0.014906	0.302472
ENSG00000213983.12	chr14	23559565	23568070	8506	-	protein_coding	AP1G2	HGNC:556	OTTHUMG00000028760.14	ENSG00000213983	8906	6897	0.514832	4.30093	0.014986	0.302993
ENSG00000172031.7	chr1	92029985	92063538	33554	+	protein_coding	EPHX4	HGNC:23758	OTTHUMG00000010114.2	ENSG00000172031	253152	2250	-0.651234	2.49344	0.0149887	0.302993
ENSG00000063241.8	chr19	55452985	55462343	9359	-	protein_coding	ISOC2	HGNC:26278	OTTHUMG00000180830.3	ENSG00000063241	79763	4408	-0.368349	5.68425	0.0149895	0.302993
ENSG00000133619.18	chr7	149714781	149734575	19795	+	protein_coding	KRBA1	HGNC:22228	OTTHUMG00000157886.8	ENSG00000133619	84626	5337	-0.881119	2.31755	0.0150229	0.303276
ENSG00000178878.13	chr12	12725917	12829975	104059	+	protein_coding	APOLD1	HGNC:25268	OTTHUMG00000153561.2	ENSG00000178878	81575	7191	0.471192	3.61701	0.0151359	0.305167
ENSG00000135314.13	chr6	73241314	73310365	69052	-	protein_coding	KHDC1	HGNC:21366	OTTHUMG00000015030.15	ENSG00000135314	80759	3331	-0.907771	1.54823	0.0151698	0.305458
ENSG00000158296.14	chr20	46557823	46684467	126645	-	protein_coding	SLC13A3	HGNC:14430	OTTHUMG00000033042.9	ENSG00000158296	64849	6055	0.467537	4.19634	0.0152018	0.305709
ENSG00000204525.18	chr6	31268749	31272130	3382	-	protein_coding	HLA-C	HGNC:4933	OTTHUMG00000031154.8	ENSG00000204525	3107	2507	0.570778	3.0211	0.0152716	0.30618
ENSG00000264215.1	chr17	20788071	20789584	1514	+	lncRNA	ENSG00000264215		OTTHUMG00000175982.1	ENSG00000264215		1514	-1.21426	0.879916	0.0152819	0.30618
ENSG00000136643.12	chr1	213051233	213274774	223542	+	protein_coding	RPS6KC1	HGNC:10439	OTTHUMG00000036926.4	ENSG00000136643	26750	6191	0.437188	4.937	0.0152837	0.30618
ENSG00000182472.9	chr19	38730187	38769904	39718	-	protein_coding	CAPN12	HGNC:13249	OTTHUMG00000182525.3	ENSG00000182472	147968	5966	-0.991023	2.34875	0.0153538	0.307101
ENSG00000114993.17	chr2	74425835	74442422	16588	-	protein_coding	RTKN	HGNC:10466	OTTHUMG00000129955.7	ENSG00000114993	6242	5191	-0.43596	4.75884	0.0153687	0.307101
ENSG00000142065.14	chr19	36334453	36379201	44749	-	protein_coding	ZFP14	HGNC:29312	OTTHUMG00000180675.3	ENSG00000142065	57677	7819	0.67647	2.09822	0.0154286	0.307681
ENSG00000105048.18	chr19	55132698	55149206	16509	-	protein_coding	TNNT1	HGNC:11948	OTTHUMG00000180542.8	ENSG00000105048	7138	2119	-0.351873	6.49494	0.0154369	0.307681
ENSG00000112679.15	chr6	291630	351355	59726	+	protein_coding	DUSP22	HGNC:16077	OTTHUMG00000014113.4	ENSG00000112679	56940	5686	0.85171	1.93024	0.0155623	0.309787
ENSG00000197568.15	chr1	70354786	70385339	30554	+	lncRNA	HHLA3	HGNC:4906	OTTHUMG00000009346.5	ENSG00000197568	11147	1241	0.497261	3.22447	0.0156467	0.310351
ENSG00000268119.8	chr19	21444241	21463908	19668	-	lncRNA	ENSG00000268119		OTTHUMG00000182846.3	ENSG00000268119		6224	-0.502219	3.85347	0.0156543	0.310351
ENSG00000167670.16	chr19	4402640	4445018	42379	+	protein_coding	CHAF1A	HGNC:1910	OTTHUMG00000181922.6	ENSG00000167670	10036	4326	-0.451627	4.79239	0.0156844	0.310351
ENSG00000115425.14	chr2	215996329	216082955	86627	-	protein_coding	PECR	HGNC:18281	OTTHUMG00000154825.3	ENSG00000115425	55825	3196	-0.683493	2.37788	0.015691	0.310351
ENSG00000179820.16	chr19	53864763	53876435	11673	+	protein_coding	MYADM	HGNC:7544	OTTHUMG00000060775.8	ENSG00000179820	91663	4298	-0.516408	6.80124	0.0156972	0.310351
ENSG00000198786.2	chrM	12337	14148	1812	+	protein_coding	MT-ND5	HGNC:7461		ENSG00000198786	4540	1812	0.438013	7.98931	0.0157092	0.310351
ENSG00000164010.15	chr1	42817122	42844991	27870	+	protein_coding	ERMAP	HGNC:15743	OTTHUMG00000007619.3	ENSG00000164010	114625	5720	1.01141	1.56745	0.0157351	0.310414
ENSG00000114626.18	chr3	127672935	127680926	7992	+	protein_coding	ABTB1	HGNC:18275	OTTHUMG00000159636.2	ENSG00000114626	80325	6155	1.27176	1.40838	0.015752	0.310414
ENSG00000123219.13	chr5	65517766	65563168	45403	-	protein_coding	CENPK	HGNC:29479	OTTHUMG00000131227.5	ENSG00000123219	64105	4309	-0.378723	6.28471	0.0157897	0.310768
ENSG00000006210.7	chr16	57372477	57385044	12568	+	protein_coding	CX3CL1	HGNC:10647	OTTHUMG00000133469.6	ENSG00000006210	6376	5960	-0.423437	4.59139	0.0158537	0.311637
ENSG00000181007.9	chr19	36383120	36418644	35525	-	protein_coding	ZFP82	HGNC:28682	OTTHUMG00000048146.4	ENSG00000181007	284406	9214	-0.599775	2.44776	0.0159118	0.31215
ENSG00000161980.6	chr16	46407	53608	7202	-	protein_coding	POLR3K	HGNC:14121	OTTHUMG00000060722.4	ENSG00000161980	51728	1869	-0.332188	6.70747	0.0159275	0.31215
ENSG00000144524.18	chr2	231781671	231809254	27584	+	protein_coding	COPS7B	HGNC:16760	OTTHUMG00000133228.4	ENSG00000144524	64708	6066	-0.359474	6.70395	0.0159394	0.31215
ENSG00000038295.8	chr4	165873237	166104457	231221	+	protein_coding	TLL1	HGNC:11843	OTTHUMG00000161112.4	ENSG00000038295	7092	8105	0.97006	2.60009	0.0159989	0.312924
ENSG00000130305.17	chr7	73302516	73308826	6311	-	protein_coding	NSUN5	HGNC:16385	OTTHUMG00000129869.4	ENSG00000130305	55695	3374	-0.346959	6.41105	0.0160622	0.313772
ENSG00000112343.11	chr6	25962802	25991231	28430	+	protein_coding	TRIM38	HGNC:10059	OTTHUMG00000014414.5	ENSG00000112343	10475	9418	0.584915	2.93824	0.0161074	0.314265
ENSG00000125848.10	chr20	14322985	14337614	14630	-	protein_coding	FLRT3	HGNC:3762	OTTHUMG00000031914.2	ENSG00000125848	23767	5191	0.907371	1.89554	0.0161647	0.314991
ENSG00000164086.10	chr3	52048919	52056571	7653	-	protein_coding	DUSP7	HGNC:3073	OTTHUMG00000157819.2	ENSG00000164086	1849	5669	-0.937156	1.46991	0.0161946	0.315152
ENSG00000160767.23	chr1	155247205	155255483	8279	-	protein_coding	ENTREP3	HGNC:1233	OTTHUMG00000035844.4	ENSG00000160767	10712	4574	-0.931191	3.2469	0.0162258	0.315152
ENSG00000185561.10	chr17	1702816	1710377	7562	-	protein_coding	TLCD2	HGNC:33522	OTTHUMG00000132477.6	ENSG00000185561	727910	5884	0.797063	2.0077	0.0162332	0.315152
ENSG00000138709.20	chr4	128061286	128222931	161646	+	protein_coding	LARP1B	HGNC:24704	OTTHUMG00000133343.7	ENSG00000138709	55132	9592	0.389361	5.76755	0.0162761	0.315595
ENSG00000185753.13	chrX	40626921	40647561	20641	-	protein_coding	CXorf38	HGNC:28589	OTTHUMG00000024104.5	ENSG00000185753	159013	6050	0.588748	3.43223	0.0163939	0.31715
ENSG00000172534.14	chrX	153947557	153971818	24262	-	protein_coding	HCFC1	HGNC:4839	OTTHUMG00000024222.6	ENSG00000172534	3054	9011	-0.394372	5.27409	0.016417	0.31715
ENSG00000278878.1	chr21	6667304	6670667	3364	-	lncRNA	ENSG00000278878		OTTHUMG00000189469.1	ENSG00000278878		1097	-0.503186	3.42828	0.0164198	0.31715
ENSG00000120437.9	chr6	159762045	159779112	17068	+	protein_coding	ACAT2	HGNC:94	OTTHUMG00000015935.2	ENSG00000120437	39	2639	-0.315462	6.76383	0.0164539	0.31715
ENSG00000085274.16	chr3	169773396	169789716	16321	+	protein_coding	MYNN	HGNC:14955	OTTHUMG00000184027.1	ENSG00000085274	55892	5165	0.336136	6.32787	0.0164667	0.31715
ENSG00000144401.14	chr2	207580631	207625928	45298	-	protein_coding	METTL21A	HGNC:30476	OTTHUMG00000132934.4	ENSG00000144401	151194	4511	-0.409517	5.1922	0.0164936	0.31715
ENSG00000285933.1	chr11	71745331	71747051	1721	+	lncRNA	ENSG00000285933		OTTHUMG00000193015.2	ENSG00000285933		1145	0.923316	1.51314	0.0164976	0.31715
ENSG00000105427.10	chr19	42387019	42390297	3279	-	protein_coding	CNFN	HGNC:30183	OTTHUMG00000182813.2	ENSG00000105427	84518	613	-0.676557	3.00767	0.0165496	0.317591
ENSG00000068489.13	chr17	59155732	59206709	50978	+	protein_coding	PRR11	HGNC:25619	OTTHUMG00000179362.3	ENSG00000068489	55771	6743	-0.359729	4.97764	0.016561	0.317591
ENSG00000144034.16	chr2	73729104	73737400	8297	-	protein_coding	TPRKB	HGNC:24259	OTTHUMG00000129815.4	ENSG00000144034	51002	2004	-0.315886	7.06902	0.0167133	0.32012
ENSG00000172164.15	chr8	120535745	120813273	277529	-	protein_coding	SNTB1	HGNC:11168	OTTHUMG00000165041.5	ENSG00000172164	6641	6794	-0.526499	2.95931	0.0167776	0.320935
ENSG00000099715.15	chrY	5000226	5742224	741999	+	protein_coding	PCDH11Y	HGNC:15813	OTTHUMG00000035105.6	ENSG00000099715	83259	11804	0.856497	1.70867	0.0168155	0.320935
ENSG00000228589.3	chr1	28095742	28096422	681	-	processed_pseudogene	SPCS2P4	HGNC:45237	OTTHUMG00000003917.1	ENSG00000228589		681	-0.457011	3.91136	0.0168171	0.320935
ENSG00000141441.16	chr18	32124877	32470882	346006	-	protein_coding	GAREM1	HGNC:26136	OTTHUMG00000132273.5	ENSG00000141441	64762	7966	0.954566	1.21148	0.0168548	0.321064
ENSG00000285725.1	chr7	97966377	97970404	4028	-	lncRNA	ENSG00000285725		OTTHUMG00000193353.1	ENSG00000285725		1910	0.398974	4.75795	0.0168647	0.321064
ENSG00000279720.1	chr21	9082601	9083101	501	-	processed_pseudogene	SOWAHCP2	HGNC:54506	OTTHUMG00000189480.1	ENSG00000279720		501	0.850025	1.83472	0.0168862	0.321083
ENSG00000151689.13	chr2	190343570	190371665	28096	+	protein_coding	INPP1	HGNC:6071	OTTHUMG00000132672.8	ENSG00000151689	3628	3576	0.842739	1.75323	0.016978	0.32206
ENSG00000184900.16	chr21	44805617	44818779	13163	-	protein_coding	SUMO3	HGNC:11124	OTTHUMG00000090256.4	ENSG00000184900	6612	2732	-0.417402	6.12059	0.0169786	0.32206
ENSG00000173588.16	chr12	94306449	94459988	153540	-	protein_coding	CEP83	HGNC:17966	OTTHUMG00000170242.7	ENSG00000173588	51134	6919	-0.420723	4.85943	0.0170319	0.322682
ENSG00000011021.23	chr1	11806096	11848079	41984	+	protein_coding	CLCN6	HGNC:2024	OTTHUMG00000002299.8	ENSG00000011021	1185	8173	-0.622947	2.58578	0.0170692	0.322999
ENSG00000134802.18	chr11	57406954	57427580	20627	-	protein_coding	SLC43A3	HGNC:17466	OTTHUMG00000167113.3	ENSG00000134802	29015	4517	-0.588974	3.74733	0.0171313	0.323391
ENSG00000120438.12	chr6	159778498	159789703	11206	-	protein_coding	TCP1	HGNC:11655	OTTHUMG00000015937.6	ENSG00000120438	6950	4883	-0.302556	7.56411	0.0171374	0.323391
ENSG00000258232.2	chr12	49265156	49273306	8151	-	lncRNA	ENSG00000258232		OTTHUMG00000169513.2	ENSG00000258232		680	-0.787684	4.83317	0.0171539	0.323391
ENSG00000205464.13	chr5	82279462	82386977	107516	+	transcribed_unitary_pseudogene	ATP6AP1L	HGNC:28091	OTTHUMG00000162558.4	ENSG00000205464		7229	-0.966611	1.46	0.0171723	0.323391
ENSG00000290199.1	chr22	23894911	23974439	79529	-	lncRNA	ENSG00000290199			ENSG00000290199		1586	-0.626813	4.8958	0.0172813	0.325054
ENSG00000164116.17	chr4	155666726	155737059	70334	+	protein_coding	GUCY1A1	HGNC:4685	OTTHUMG00000161700.3	ENSG00000164116	2982	10461	0.792488	2.5491	0.0173159	0.325316
ENSG00000176973.8	chr11	65572349	65574198	1850	+	protein_coding	FAM89B	HGNC:16708	OTTHUMG00000166499.2	ENSG00000176973	23625	1458	0.496309	3.54367	0.0173564	0.325686
ENSG00000011422.12	chr19	43646095	43670547	24453	-	protein_coding	PLAUR	HGNC:9053	OTTHUMG00000182778.3	ENSG00000011422	5329	4457	-0.810853	1.95457	0.0174272	0.326445
ENSG00000141985.9	chr19	4360370	4400547	40178	-	protein_coding	SH3GL1	HGNC:10830	OTTHUMG00000181918.3	ENSG00000141985	6455	3685	0.460657	3.64696	0.0174384	0.326445
ENSG00000166801.17	chr11	59142748	59155039	12292	+	protein_coding	FAM111A	HGNC:24725	OTTHUMG00000167280.6	ENSG00000166801	63901	7221	0.469401	4.969	0.0175519	0.327695
ENSG00000135451.13	chr12	49323236	49331731	8496	+	protein_coding	TROAP	HGNC:12327	OTTHUMG00000169486.3	ENSG00000135451	10024	3954	-0.339978	6.77855	0.0175544	0.327695
ENSG00000085063.18	chr11	33703010	33736479	33470	-	protein_coding	CD59	HGNC:1689	OTTHUMG00000192410.4	ENSG00000085063	966	10557	0.338204	6.72412	0.0175677	0.327695
ENSG00000273173.6	chr15	24954987	24977850	22864	+	protein_coding	SNURF	HGNC:11171	OTTHUMG00000186421.34	ENSG00000273173	8926	1560	0.634982	2.79492	0.0177736	0.330816
ENSG00000065485.20	chr3	123067025	123225227	158203	+	protein_coding	PDIA5	HGNC:24811	OTTHUMG00000159558.4	ENSG00000065485	10954	4067	-0.888699	1.93913	0.0177978	0.330816
ENSG00000130940.15	chr1	10636604	10796650	160047	-	protein_coding	CASZ1	HGNC:26002	OTTHUMG00000002035.6	ENSG00000130940	54897	11336	-0.697236	2.20709	0.0178392	0.330816
ENSG00000086200.17	chr5	62403972	62628582	224611	+	protein_coding	IPO11	HGNC:20628	OTTHUMG00000154400.5	ENSG00000086200	51194	7540	-0.48469	3.27214	0.0178484	0.330816
ENSG00000112981.5	chr5	138115175	138139443	24269	-	protein_coding	NME5	HGNC:7853	OTTHUMG00000129207.4	ENSG00000112981	8382	2389	0.598402	2.68876	0.0178771	0.330816
ENSG00000185306.13	chr12	64264762	64390758	125997	-	protein_coding	C12orf56	HGNC:26967	OTTHUMG00000168782.5	ENSG00000185306	115749	5070	-0.559019	3.23724	0.0178776	0.330816
ENSG00000143365.20	chr1	151806071	151831845	25775	-	protein_coding	RORC	HGNC:10260	OTTHUMG00000013053.6	ENSG00000143365	6097	6517	0.742241	2.0391	0.0178825	0.330816
ENSG00000105672.15	chr19	35641745	35644871	3127	+	protein_coding	ETV2	HGNC:3491	OTTHUMG00000150545.6	ENSG00000105672	2116	2152	0.954347	2.19043	0.0179526	0.331512
ENSG00000141526.18	chr17	82217934	82261129	43196	+	protein_coding	SLC16A3	HGNC:10924	OTTHUMG00000178832.2	ENSG00000141526	9123	9236	0.832183	1.84538	0.0179759	0.331512
ENSG00000267645.5	chr7	102637049	102671641	34593	-	protein_coding	ENSG00000267645		OTTHUMG00000180801.1	ENSG00000267645		1598	-0.460943	3.76533	0.0179835	0.331512
ENSG00000165209.19	chr9	123109500	123268586	159087	-	protein_coding	STRBP	HGNC:16462	OTTHUMG00000020636.4	ENSG00000165209	55342	8121	-0.432766	4.67092	0.0180088	0.331547
ENSG00000128311.14	chr22	37010859	37020183	9325	-	protein_coding	TST	HGNC:12388	OTTHUMG00000150533.5	ENSG00000128311	7263	1877	0.612938	2.76864	0.0180276	0.331547
ENSG00000185532.20	chr10	50990888	52298423	1307536	+	protein_coding	PRKG1	HGNC:9414	OTTHUMG00000018248.15	ENSG00000185532	5592	12931	0.548795	3.65658	0.0180544	0.331612
ENSG00000149548.15	chr11	124954121	125041489	87369	+	protein_coding	CCDC15	HGNC:25798	OTTHUMG00000165940.2	ENSG00000149548	80071	4823	-0.624831	2.6009	0.0180733	0.331612
ENSG00000106785.15	chr9	98069275	98119222	49948	-	protein_coding	TRIM14	HGNC:16283	OTTHUMG00000020339.5	ENSG00000106785	9830	5481	0.452732	4.22596	0.018102	0.33175
ENSG00000156398.13	chr10	102714538	102743492	28955	+	protein_coding	SFXN2	HGNC:16086	OTTHUMG00000018967.5	ENSG00000156398	118980	8034	-0.497505	3.57208	0.0182203	0.333396
ENSG00000181218.6	chr1	228434777	228457873	23097	-	protein_coding	H2AC25	HGNC:20507	OTTHUMG00000040046.1	ENSG00000181218	92815	1850	0.347173	5.31009	0.0182343	0.333396
ENSG00000164970.15	chr9	34398184	34458570	60387	-	protein_coding	FAM219A	HGNC:19920	OTTHUMG00000019822.5	ENSG00000164970	203259	3782	-0.506238	4.18562	0.0182904	0.333854
ENSG00000183569.18	chr22	42553617	42574382	20766	+	protein_coding	SERHL2	HGNC:29446	OTTHUMG00000150892.4	ENSG00000183569	253190	2821	0.934789	1.66938	0.0183018	0.333854
ENSG00000180425.11	chr11	114391443	114400511	9069	-	protein_coding	C11orf71	HGNC:25937	OTTHUMG00000168247.3	ENSG00000180425	54494	2203	0.600491	2.99664	0.0186886	0.340514
ENSG00000147536.12	chr8	41529218	41545030	15813	+	protein_coding	GINS4	HGNC:28226	OTTHUMG00000164079.4	ENSG00000147536	84296	5447	-0.42275	4.55042	0.0187503	0.341179
ENSG00000127564.17	chr16	2968024	2980479	12456	-	protein_coding	PKMYT1	HGNC:29650	OTTHUMG00000128975.4	ENSG00000127564	9088	4974	-0.393883	5.5423	0.0187685	0.341179
ENSG00000114790.13	chr3	154121003	154257827	136825	+	protein_coding	ARHGEF26	HGNC:24490	OTTHUMG00000159098.4	ENSG00000114790	26084	5459	-0.434785	4.23107	0.0188322	0.34194
ENSG00000099991.18	chr22	24011192	24178628	167437	+	protein_coding	CABIN1	HGNC:24187	OTTHUMG00000150797.6	ENSG00000099991	23523	9388	0.452075	4.63526	0.0188579	0.342012
ENSG00000278619.5	chr17	36601583	36608964	7382	+	protein_coding	MRM1	HGNC:26202	OTTHUMG00000188443.2	ENSG00000278619	79922	1839	-0.748488	2.0622	0.0189074	0.342514
ENSG00000127324.9	chr12	71125085	71441898	316814	-	protein_coding	TSPAN8	HGNC:11855	OTTHUMG00000169542.3	ENSG00000127324	7103	2419	-0.487403	9.05595	0.0190292	0.344324
ENSG00000112118.20	chr6	52264014	52284881	20868	-	protein_coding	MCM3	HGNC:6945	OTTHUMG00000014844.7	ENSG00000112118	4172	3645	-0.323552	6.9704	0.0191413	0.34556
ENSG00000165795.25	chr14	21016763	21070872	54110	-	protein_coding	NDRG2	HGNC:14460	OTTHUMG00000029619.9	ENSG00000165795	57447	7550	-0.434549	4.96638	0.0191453	0.34556
ENSG00000132855.5	chr1	62597520	62606313	8794	+	protein_coding	ANGPTL3	HGNC:491	OTTHUMG00000009146.3	ENSG00000132855	27329	3371	-1.11407	0.579875	0.0191635	0.34556
ENSG00000123143.13	chr19	14433053	14471867	38815	+	protein_coding	PKN1	HGNC:9405	OTTHUMG00000039611.3	ENSG00000123143	5585	4623	-0.548554	5.5586	0.0192055	0.345919
ENSG00000270728.1	chr1	19297080	19297903	824	+	processed_pseudogene	ENSG00000270728		OTTHUMG00000184272.1	ENSG00000270728		525	0.617988	2.51847	0.0192423	0.346184
ENSG00000254901.8	chr19	19176903	19192591	15689	-	protein_coding	BORCS8	HGNC:37247	OTTHUMG00000166546.5	ENSG00000254901	729991	5372	-0.387159	4.37333	0.0193778	0.34765
ENSG00000159873.10	chr22	28772674	28789301	16628	+	protein_coding	CCDC117	HGNC:26599	OTTHUMG00000151091.3	ENSG00000159873	150275	4326	-0.519088	4.82155	0.0193849	0.34765
ENSG00000291150.1	chr2	91587019	91660038	73020	-	lncRNA	LSP1P5_ENSG00000291150.1			ENSG00000291150	645166	3893	0.424165	4.08695	0.0193901	0.34765
ENSG00000168528.12	chr1	31409565	31434680	25116	+	protein_coding	SERINC2	HGNC:23231	OTTHUMG00000003796.3	ENSG00000168528	347735	3452	0.544375	4.50269	0.0195311	0.349203
ENSG00000138668.20	chr4	82352498	82374503	22006	-	protein_coding	HNRNPD	HGNC:5036	OTTHUMG00000130290.5	ENSG00000138668	3184	7013	-0.403704	6.92342	0.0195351	0.349203
ENSG00000215045.9	chr7	6496778	6551461	54684	-	protein_coding	GRID2IP	HGNC:18464	OTTHUMG00000155531.2	ENSG00000215045	392862	4843	1.29011	1.05386	0.0195493	0.349203
ENSG00000179715.13	chr12	47079603	47236662	157060	+	protein_coding	PCED1B	HGNC:28255	OTTHUMG00000169617.4	ENSG00000179715	91523	2618	-0.900856	1.54853	0.0195657	0.349203
ENSG00000162772.17	chr1	212565334	212620777	55444	+	protein_coding	ATF3	HGNC:785	OTTHUMG00000036747.9	ENSG00000162772	467	4040	0.472816	4.05621	0.0196457	0.349512
ENSG00000224165.8	chr2	24971390	25039716	68327	+	lncRNA	DNAJC27-AS1	HGNC:42943	OTTHUMG00000151981.3	ENSG00000224165	729723	6014	0.842428	1.58721	0.0196656	0.349512
ENSG00000168781.24	chr15	43533462	43590208	56747	-	protein_coding	PPIP5K1	HGNC:29023	OTTHUMG00000059758.19	ENSG00000168781	9677	8030	0.403186	6.31667	0.0196944	0.349512
ENSG00000153140.9	chr5	90392257	90409766	17510	-	protein_coding	CETN3	HGNC:1868	OTTHUMG00000131326.3	ENSG00000153140	1070	3090	-0.313451	6.93431	0.0197241	0.349512
ENSG00000274605.4	chr13	100053074	100088972	35899	-	lncRNA	PCCA-DT	HGNC:53266	OTTHUMG00000187284.2	ENSG00000274605	105370333	2105	-0.472884	3.49368	0.0197258	0.349512
ENSG00000134769.23	chr18	34493291	34891844	398554	+	protein_coding	DTNA	HGNC:3057	OTTHUMG00000132309.6	ENSG00000134769	1837	14445	0.504513	4.59082	0.0197585	0.349512
ENSG00000108381.11	chr17	3472374	3503405	31032	+	protein_coding	ASPA	HGNC:756	OTTHUMG00000090655.5	ENSG00000108381	443	5845	0.757573	2.2397	0.0197771	0.349512
ENSG00000174010.10	chrX	23983716	24027186	43471	-	protein_coding	KLHL15	HGNC:29347	OTTHUMG00000021261.1	ENSG00000174010	80311	6771	-0.72817	2.84687	0.0197971	0.349512
ENSG00000111679.17	chr12	6946468	6961316	14849	+	protein_coding	PTPN6	HGNC:9658	OTTHUMG00000168518.4	ENSG00000111679	5777	5009	0.662712	3.20299	0.019803	0.349512
ENSG00000173281.5	chr8	9136255	9151574	15320	-	protein_coding	PPP1R3B	HGNC:14942	OTTHUMG00000129329.3	ENSG00000173281	79660	5738	0.719837	1.96212	0.0198055	0.349512
ENSG00000198917.13	chr9	128819651	128829794	10144	-	protein_coding	SPOUT1	HGNC:26933	OTTHUMG00000020762.3	ENSG00000198917	51490	4566	-0.355934	5.42066	0.0198698	0.350253
ENSG00000072041.18	chr12	84859491	84913629	54139	-	protein_coding	SLC6A15	HGNC:13621	OTTHUMG00000169742.8	ENSG00000072041	55117	20154	-0.447804	4.9727	0.0199807	0.351378
ENSG00000123352.18	chr12	49366584	49527425	160842	+	protein_coding	SPATS2	HGNC:18650	OTTHUMG00000169419.11	ENSG00000123352	65244	6841	-0.328148	5.88328	0.0199886	0.351378
ENSG00000231312.8	chr2	39436530	39665343	228814	+	lncRNA	MAP4K3-DT	HGNC:54056	OTTHUMG00000152299.6	ENSG00000231312		12609	0.502145	3.41748	0.0200152	0.351378
ENSG00000123473.17	chr1	47250139	47314892	64754	-	protein_coding	STIL	HGNC:10879	OTTHUMG00000007851.4	ENSG00000123473	6491	7821	-0.37684	5.02958	0.0200408	0.351378
ENSG00000135931.19	chr2	231198546	231376848	178303	+	protein_coding	ARMC9	HGNC:20730	OTTHUMG00000133229.9	ENSG00000135931	80210	23371	-0.4191	4.26323	0.0200455	0.351378
ENSG00000171159.5	chr9	128160265	128163924	3660	+	protein_coding	BBLN	HGNC:17823	OTTHUMG00000020731.2	ENSG00000171159	79095	1653	0.425931	4.94209	0.0200858	0.351692
ENSG00000245556.5	chr5	78342333	78360507	18175	-	lncRNA	SCAMP1-AS1	HGNC:50544	OTTHUMG00000162481.2	ENSG00000245556	728769	5060	0.775315	1.45744	0.0201605	0.352158
ENSG00000112715.26	chr6	43770184	43786487	16304	+	protein_coding	VEGFA	HGNC:12680	OTTHUMG00000014745.14	ENSG00000112715	7422	14431	-0.383014	5.43598	0.0201783	0.352158
ENSG00000142494.13	chr17	19495385	19579034	83650	+	protein_coding	SLC47A1	HGNC:25588	OTTHUMG00000059466.6	ENSG00000142494	55244	5719	-0.540565	5.19757	0.0202021	0.352158
ENSG00000181894.15	chr19	58126248	58155110	28863	-	protein_coding	ZNF329	HGNC:14209	OTTHUMG00000183453.4	ENSG00000181894	79673	4315	0.83319	2.46752	0.0202091	0.352158
ENSG00000064932.16	chr19	1107637	1174268	66632	-	protein_coding	SBNO2	HGNC:29158	OTTHUMG00000181875.7	ENSG00000064932	22904	6610	0.366338	5.2755	0.0202245	0.352158
ENSG00000234705.3	chr9	128663129	128684493	21365	-	lncRNA	HMGA1P4	HGNC:39093	OTTHUMG00000020753.2	ENSG00000234705		467	1.00661	0.774508	0.020348	0.353915
ENSG00000102384.14	chrX	101098188	101166126	67939	+	protein_coding	CENPI	HGNC:3968	OTTHUMG00000022018.2	ENSG00000102384	2491	6981	-0.468621	3.57559	0.0204594	0.355169
ENSG00000183117.20	chr8	2935353	4994972	2059620	-	protein_coding	CSMD1	HGNC:14026	OTTHUMG00000163605.8	ENSG00000183117	64478	18700	0.517697	4.29218	0.0204653	0.355169
ENSG00000162004.19	chr16	722582	726954	4373	-	protein_coding	CCDC78	HGNC:14153	OTTHUMG00000121176.7	ENSG00000162004	124093	4147	1.00587	0.717616	0.0205407	0.356085
ENSG00000091039.17	chr12	76351797	76559809	208013	-	protein_coding	OSBPL8	HGNC:16396	OTTHUMG00000169876.3	ENSG00000091039	114882	9198	0.350512	6.34231	0.0205851	0.356214
ENSG00000023902.14	chr1	150149183	150164720	15538	+	protein_coding	PLEKHO1	HGNC:24310	OTTHUMG00000012510.6	ENSG00000023902	51177	6629	-0.880953	1.651	0.0205936	0.356214
ENSG00000178445.10	chr9	6532467	6645729	113263	-	protein_coding	GLDC	HGNC:4313	OTTHUMG00000019524.4	ENSG00000178445	2731	8882	-0.964136	1.3171	0.0206292	0.356438
ENSG00000135473.16	chr12	56316223	56334053	17831	-	protein_coding	PAN2	HGNC:20074	OTTHUMG00000170412.7	ENSG00000135473	9924	7282	0.339552	6.02265	0.0206986	0.357245
ENSG00000265843.3	chr18	77970637	77993731	23095	-	lncRNA	LINC01029	HGNC:49015	OTTHUMG00000179393.14	ENSG00000265843		4449	0.665298	2.18341	0.0207485	0.357713
ENSG00000188372.15	chr7	76397518	76442071	44554	+	protein_coding	ZP3	HGNC:13189	OTTHUMG00000130575.4	ENSG00000188372	7784	2673	0.474326	3.75754	0.0209035	0.358646
ENSG00000287538.1	chr11	50184250	50208794	24545	+	lncRNA	ENSG00000287538		OTTHUMG00000194206.1	ENSG00000287538		1432	0.948756	0.993504	0.0209177	0.358646
ENSG00000173327.8	chr11	65597756	65615382	17627	-	protein_coding	MAP3K11	HGNC:6850	OTTHUMG00000166529.5	ENSG00000173327	4296	10563	0.691873	1.83548	0.0209364	0.358646
ENSG00000253729.9	chr8	47773111	47960178	187068	-	protein_coding	PRKDC	HGNC:9413	OTTHUMG00000164239.7	ENSG00000253729	5591	29073	-0.385447	7.35249	0.0209514	0.358646
ENSG00000241359.1	chr3	63423596	63550051	126456	-	lncRNA	SYNPR-AS1	HGNC:40774	OTTHUMG00000158700.1	ENSG00000241359	100874016	558	0.95851	1.25184	0.020988	0.358646
ENSG00000166046.11	chr12	106301929	106347003	45075	+	protein_coding	TCP11L2	HGNC:28627	OTTHUMG00000170087.4	ENSG00000166046	255394	6616	1.00237	1.19947	0.0209938	0.358646
ENSG00000249859.14	chr8	127794526	128187101	392576	+	lncRNA	PVT1	HGNC:9709	OTTHUMG00000164871.168	ENSG00000249859		25431	-0.59887	3.23884	0.0209999	0.358646
ENSG00000095637.23	chr10	95311771	95561414	249644	-	protein_coding	SORBS1	HGNC:14565	OTTHUMG00000018812.10	ENSG00000095637	10580	10951	-0.514566	4.30132	0.0210187	0.358646
ENSG00000124486.15	chrX	41085445	41236579	151135	+	protein_coding	USP9X	HGNC:12632	OTTHUMG00000021367.5	ENSG00000124486	8239	14265	0.309277	6.27924	0.0210236	0.358646
ENSG00000109854.14	chr11	20363685	20383782	20098	+	protein_coding	HTATIP2	HGNC:16637	OTTHUMG00000166015.6	ENSG00000109854	10553	2796	0.459553	3.70918	0.021031	0.358646
ENSG00000077800.13	chr7	73328161	73358637	30477	+	protein_coding	FKBP6	HGNC:3722	OTTHUMG00000150520.13	ENSG00000077800	8468	4746	0.819763	1.76338	0.0211101	0.359227
ENSG00000170949.18	chr19	53066606	53103434	36829	-	protein_coding	ZNF160	HGNC:12948	OTTHUMG00000182854.3	ENSG00000170949	90338	8509	0.403369	4.64234	0.0211108	0.359227
ENSG00000130520.11	chr19	18306236	18323112	16877	-	protein_coding	LSM4	HGNC:17259	OTTHUMG00000183357.11	ENSG00000130520	25804	2861	-0.332864	8.40819	0.0211494	0.359495
ENSG00000273763.4	chr2	65203502	65227605	24104	-	transcribed_processed_pseudogene	ENSG00000273763		OTTHUMG00000187530.3	ENSG00000273763		2993	0.823753	2.18828	0.021215	0.359882
ENSG00000260285.1	chr14	103525010	103529072	4063	-	lncRNA	TRMT61A-DT	HGNC:56082	OTTHUMG00000172764.2	ENSG00000260285		4063	0.742295	1.7452	0.0212537	0.359882
ENSG00000239128.1	chr3	47250523	47250626	104	-	snoRNA	SNORD13P3	HGNC:10112		ENSG00000239128		104	-1.27096	1.26662	0.0212545	0.359882
ENSG00000086848.15	chr11	111782195	111871581	89387	-	protein_coding	ALG9	HGNC:15672	OTTHUMG00000166819.7	ENSG00000086848	79796	8070	-0.433637	4.41198	0.0212639	0.359882
ENSG00000153094.24	chr2	111119378	111168445	49068	+	protein_coding	BCL2L11	HGNC:994	OTTHUMG00000131256.10	ENSG00000153094	10018	6656	-0.672958	3.75218	0.0213655	0.360862
ENSG00000071539.14	chr5	892884	919357	26474	+	protein_coding	TRIP13	HGNC:12307	OTTHUMG00000090349.28	ENSG00000071539	9319	3319	-0.553482	5.70127	0.0213678	0.360862
ENSG00000246695.9	chr12	25936683	25959765	23083	-	lncRNA	RASSF8-AS1	HGNC:48637	OTTHUMG00000169126.6	ENSG00000246695		11316	0.836716	2.2159	0.0215931	0.364277
ENSG00000134901.14	chr13	102784281	102799040	14760	-	protein_coding	POGLUT2	HGNC:19350	OTTHUMG00000017307.4	ENSG00000134901	79070	7335	-0.673301	2.25959	0.0218006	0.367383
ENSG00000120860.11	chr12	102012840	102062149	49310	-	protein_coding	WASHC3	HGNC:24256	OTTHUMG00000168187.2	ENSG00000120860	51019	2654	0.399568	4.9704	0.0218272	0.367418
ENSG00000182796.16	chr12	55829608	55836253	6646	+	transcribed_unitary_pseudogene	TMEM198B	HGNC:43629	OTTHUMG00000154568.5	ENSG00000182796	440104	4384	0.763889	1.92194	0.0218495	0.367418
ENSG00000168938.6	chr5	123023250	123036725	13476	-	protein_coding	PPIC	HGNC:9256	OTTHUMG00000128921.3	ENSG00000168938	5480	2082	0.457953	5.22772	0.0219749	0.368626
ENSG00000067113.17	chr5	55424854	55534969	110116	-	protein_coding	PLPP1	HGNC:9228	OTTHUMG00000162240.3	ENSG00000067113	8611	1935	0.363706	5.79028	0.0219756	0.368626
ENSG00000116014.10	chr19	917287	921005	3719	+	protein_coding	KISS1R	HGNC:4510	OTTHUMG00000181900.6	ENSG00000116014	84634	1670	-0.851423	2.087	0.0219917	0.368626
ENSG00000165025.15	chr9	90801787	90898549	96763	+	protein_coding	SYK	HGNC:11491	OTTHUMG00000020200.2	ENSG00000165025	6850	5210	0.380634	4.46964	0.0220928	0.369679
ENSG00000162981.14	chr2	14632700	14650814	18115	+	protein_coding	LRATD1	HGNC:20743	OTTHUMG00000119093.4	ENSG00000162981	151354	8365	0.391368	5.15158	0.0221078	0.369679
ENSG00000117411.18	chr1	43978943	43991170	12228	+	protein_coding	B4GALT2	HGNC:925	OTTHUMG00000008296.1	ENSG00000117411	8704	5472	-0.489276	5.77017	0.0221627	0.369679
ENSG00000148700.15	chr10	109996368	110135565	139198	+	protein_coding	ADD3	HGNC:245	OTTHUMG00000019032.2	ENSG00000148700	120	6539	0.358715	5.36936	0.0221965	0.369679
ENSG00000137642.13	chr11	121452314	121633763	181450	+	protein_coding	SORL1	HGNC:11185	OTTHUMG00000166057.4	ENSG00000137642	6653	19408	-1.22927	0.826874	0.0221967	0.369679
ENSG00000232104.5	chr9	3526459	3691814	165356	+	lncRNA	RFX3-DT	HGNC:51197	OTTHUMG00000019457.4	ENSG00000232104	101929302	4113	0.942295	1.61759	0.0222456	0.369679
ENSG00000214182.5	chr13	81689911	81691072	1162	+	transcribed_processed_pseudogene	PTMAP5	HGNC:9628	OTTHUMG00000017147.4	ENSG00000214182		1162	-0.342412	6.06012	0.0222541	0.369679
ENSG00000120509.12	chrX	70281118	70290514	9397	-	protein_coding	PDZD11	HGNC:28034	OTTHUMG00000021771.1	ENSG00000120509	51248	5117	0.325052	5.99173	0.0222895	0.369679
ENSG00000141934.10	chr19	281040	291403	10364	-	protein_coding	PLPP2	HGNC:9230	OTTHUMG00000180530.9	ENSG00000141934	8612	6958	-0.400852	4.42454	0.0222896	0.369679
ENSG00000162729.14	chr1	160091340	160098943	7604	-	protein_coding	IGSF8	HGNC:17813	OTTHUMG00000024075.6	ENSG00000162729	93185	2592	-0.430047	4.03748	0.02229	0.369679
ENSG00000188807.13	chr1	9588911	9614877	25967	+	protein_coding	TMEM201	HGNC:33719	OTTHUMG00000057457.3	ENSG00000188807	199953	6981	-0.768219	1.52591	0.0223191	0.369773
ENSG00000185437.16	chr21	39445855	39515506	69652	+	protein_coding	SH3BGR	HGNC:10822	OTTHUMG00000074113.13	ENSG00000185437	6450	1448	0.604541	2.76385	0.0223863	0.369814
ENSG00000156599.11	chr11	57667747	57701182	33436	+	protein_coding	ZDHHC5	HGNC:18472	OTTHUMG00000167198.3	ENSG00000156599	25921	5424	0.374537	4.75787	0.0223874	0.369814
ENSG00000259129.6	chr14	47764954	47795302	30349	-	lncRNA	LINC00648	HGNC:44302	OTTHUMG00000170822.4	ENSG00000259129	100506433	3253	0.673772	2.03959	0.0223923	0.369814
ENSG00000186792.17	chr3	50292831	50299405	6575	-	protein_coding	HYAL3	HGNC:5322	OTTHUMG00000156936.5	ENSG00000186792	8372	1967	-0.495992	3.19832	0.022423	0.369932
ENSG00000121753.13	chr1	31727117	31764893	37777	-	protein_coding	ADGRB2	HGNC:944	OTTHUMG00000003885.6	ENSG00000121753	576	7756	-0.888708	1.97897	0.0224978	0.370778
ENSG00000227598.1	chr6	166969626	166999065	29440	-	lncRNA	ENSG00000227598		OTTHUMG00000016010.1	ENSG00000227598		385	-0.976415	0.897381	0.0226363	0.372637
ENSG00000101782.15	chr18	23453287	23486603	33317	+	protein_coding	RIOK3	HGNC:11451	OTTHUMG00000131813.6	ENSG00000101782	8780	4856	0.352465	4.89492	0.0226581	0.372637
ENSG00000262814.8	chr17	81703367	81707517	4151	+	protein_coding	MRPL12	HGNC:10378	OTTHUMG00000178171.2	ENSG00000262814	6182	1009	-0.398293	5.48103	0.0226998	0.372932
ENSG00000007520.4	chr16	1349240	1351878	2639	-	protein_coding	TSR3	HGNC:14175	OTTHUMG00000047834.4	ENSG00000007520	115939	1210	-0.673586	3.17697	0.022798	0.373836
ENSG00000134574.12	chr11	47214465	47239217	24753	+	protein_coding	DDB2	HGNC:2718	OTTHUMG00000187453.6	ENSG00000134574	1643	4842	0.505638	4.06781	0.0228208	0.373836
ENSG00000102572.15	chr13	98445185	98577940	132756	-	protein_coding	STK24	HGNC:11403	OTTHUMG00000017250.3	ENSG00000102572	8428	12077	-0.388371	4.46669	0.0228262	0.373836
ENSG00000127483.19	chr1	20740266	20787323	47058	-	protein_coding	HP1BP3	HGNC:24973	OTTHUMG00000002622.10	ENSG00000127483	50809	9815	-0.307718	7.7351	0.0229526	0.3754
ENSG00000198846.6	chr8	58805412	59119147	313736	-	protein_coding	TOX	HGNC:18988	OTTHUMG00000164331.3	ENSG00000198846	9760	4076	0.928229	1.57782	0.0229695	0.3754
ENSG00000172421.10	chr17	62343941	62416480	72540	+	protein_coding	EFCAB3	HGNC:26379	OTTHUMG00000179175.5	ENSG00000172421	146779	3077	1.03524	0.791192	0.0230304	0.376004
ENSG00000221926.13	chr17	15627960	15684311	56352	-	protein_coding	TRIM16	HGNC:17241	OTTHUMG00000059067.8	ENSG00000221926	10626	5640	0.43171	4.12468	0.0231042	0.376817
ENSG00000283526.2	chr9	131545523	131559815	14293	+	protein_coding	PRRT1B	HGNC:53642	OTTHUMG00000191656.1	ENSG00000283526	642515	2498	0.563465	2.74093	0.0231743	0.377322
ENSG00000117280.13	chr1	205767986	205775482	7497	-	protein_coding	RAB29	HGNC:9789	OTTHUMG00000035998.4	ENSG00000117280	8934	3904	-0.346541	5.30878	0.0231832	0.377322
ENSG00000029153.15	chr12	27332836	27425289	92454	+	protein_coding	BMAL2	HGNC:18984	OTTHUMG00000169257.2	ENSG00000029153	56938	7001	-0.629715	3.41698	0.0232095	0.377359
ENSG00000089289.16	chrX	70133447	70166324	32878	+	protein_coding	IGBP1	HGNC:5461	OTTHUMG00000021767.2	ENSG00000089289	3476	1864	0.370547	4.88752	0.0232489	0.377532
ENSG00000144867.13	chr3	133784023	133825772	41750	+	protein_coding	SRPRB	HGNC:24085	OTTHUMG00000159753.4	ENSG00000144867	58477	4190	-0.292993	6.97654	0.0232776	0.377532
ENSG00000251661.3	chr11	318640	325631	6992	+	lncRNA	ENSG00000251661		OTTHUMG00000165541.2	ENSG00000251661		1887	0.64808	2.43524	0.0232923	0.377532
ENSG00000241431.1	chr8	56588385	56588787	403	+	transcribed_processed_pseudogene	RPL37P6	HGNC:31080	OTTHUMG00000158614.1	ENSG00000241431		403	-0.719961	3.48237	0.0233731	0.378239
ENSG00000287906.1	chr11	3475280	3477065	1786	-	lncRNA	ENSG00000287906		OTTHUMG00000194333.1	ENSG00000287906		1217	0.520716	3.12765	0.0233841	0.378239
ENSG00000135100.19	chr12	120978543	121002512	23970	+	protein_coding	HNF1A	HGNC:11621	OTTHUMG00000151015.8	ENSG00000135100	6927	5028	-0.554656	2.61014	0.0234163	0.378264
ENSG00000205670.12	chr21	34375480	34416961	41482	+	protein_coding	SMIM11	HGNC:1293	OTTHUMG00000086193.5	ENSG00000205670	54065	7896	-0.394055	4.81636	0.0234497	0.378264
ENSG00000113391.19	chr5	93617725	94111699	493975	-	protein_coding	FAM172A	HGNC:25365	OTTHUMG00000131329.5	ENSG00000113391	83989	5415	0.607817	2.85775	0.0234579	0.378264
ENSG00000107077.19	chr9	6720863	7175648	454786	+	protein_coding	KDM4C	HGNC:17071	OTTHUMG00000019536.6	ENSG00000107077	23081	10323	0.492546	3.43376	0.0235387	0.379178
ENSG00000263956.8	chr1	148102047	148152322	50276	-	protein_coding	NBPF11	HGNC:31993	OTTHUMG00000013880.10	ENSG00000263956	200030	5946	0.500685	3.71151	0.0236221	0.380132
ENSG00000203739.6	chr1	173417793	173489407	71615	-	lncRNA	PRDX6-AS1	HGNC:54870	OTTHUMG00000034807.9	ENSG00000203739	101928673	4912	0.915788	0.879116	0.0236576	0.380314
ENSG00000164039.15	chr4	103077592	103099870	22279	-	protein_coding	BDH2	HGNC:32389	OTTHUMG00000074039.6	ENSG00000164039	56898	5213	0.450392	4.43868	0.0237329	0.381134
ENSG00000143248.13	chr1	163111121	163321791	210671	-	protein_coding	RGS5_ENSG00000143248.13	HGNC:10001	OTTHUMG00000034441.6	ENSG00000143248	8490	6624	1.21803	0.897322	0.0238153	0.382007
ENSG00000266472.6	chr1	150293861	150308979	15119	+	protein_coding	MRPS21	HGNC:14046	OTTHUMG00000012544.4	ENSG00000266472	54460	1500	0.338077	8.39442	0.0238621	0.382007
ENSG00000226752.10	chr9	120824828	120854385	29558	+	transcribed_unitary_pseudogene	CUTALP	HGNC:27367	OTTHUMG00000020572.6	ENSG00000226752	253039	8084	0.937408	1.23961	0.0238716	0.382007
ENSG00000152642.11	chr3	32105689	32168709	63021	+	protein_coding	GPD1L	HGNC:28956	OTTHUMG00000155846.3	ENSG00000152642	23171	4697	-0.611752	2.1713	0.0238845	0.382007
ENSG00000135776.5	chr1	229516582	229558707	42126	-	protein_coding	ABCB10	HGNC:41	OTTHUMG00000039471.2	ENSG00000135776	23456	4268	-0.55376	3.86246	0.0240555	0.38435
ENSG00000272444.1	chr14	101952416	101953063	648	+	lncRNA	ENSG00000272444		OTTHUMG00000185363.1	ENSG00000272444		648	1.15728	0.620712	0.0240974	0.384597
ENSG00000268945.1	chr19	12682693	12687279	4587	-	lncRNA	ENSG00000268945		OTTHUMG00000182619.1	ENSG00000268945		635	1.31912	0.424143	0.0241199	0.384597
ENSG00000181666.19	chr19	37312837	37369365	56529	+	protein_coding	ZNF875	HGNC:4928	OTTHUMG00000181937.8	ENSG00000181666	284459	7337	0.441016	4.25587	0.0242027	0.385524
ENSG00000072657.10	chr12	72087266	72670758	583493	+	protein_coding	TRHDE	HGNC:30748	OTTHUMG00000169642.5	ENSG00000072657	29953	12264	-0.979191	1.04163	0.0243562	0.387576
ENSG00000290834.1	chr7	75391955	75395434	3480	-	lncRNA	ENSG00000290834			ENSG00000290834	541473	980	0.810334	1.31445	0.0244322	0.387926
ENSG00000130559.19	chr9	135808487	135907546	99060	-	protein_coding	CAMSAP1	HGNC:19946	OTTHUMG00000020918.5	ENSG00000130559	157922	8960	-0.537175	3.73763	0.0244417	0.387926
ENSG00000164402.14	chr5	132750819	132807241	56423	-	protein_coding	SEPTIN8	HGNC:16511	OTTHUMG00000059735.15	ENSG00000164402	23176	7709	0.482383	3.70672	0.0244522	0.387926
ENSG00000143450.19	chr1	151762899	151771334	8436	+	protein_coding	OAZ3	HGNC:8097	OTTHUMG00000013061.7	ENSG00000143450	51686	4633	0.496158	3.64808	0.0246123	0.390071
ENSG00000171612.7	chr1	9539465	9585173	45709	+	protein_coding	SLC25A33	HGNC:29681	OTTHUMG00000001322.3	ENSG00000171612	84275	3865	-0.554203	2.46532	0.0246913	0.390929
ENSG00000146757.14	chr7	65373799	65401136	27338	+	protein_coding	ZNF92	HGNC:13168	OTTHUMG00000156557.2	ENSG00000146757	168374	3513	-0.389529	5.34568	0.0247536	0.391374
ENSG00000286112.1	chr9	128819663	128881931	62269	-	protein_coding	ENSG00000286112		OTTHUMG00000193452.1	ENSG00000286112	883	6970	-0.329206	5.51981	0.0247693	0.391374
ENSG00000039523.20	chr16	67518418	67546788	28371	+	protein_coding	RIPOR1	HGNC:25836	OTTHUMG00000137536.9	ENSG00000039523	79567	6729	-0.448884	3.77487	0.0247962	0.391407
ENSG00000071054.17	chr2	101696850	101894690	197841	+	protein_coding	MAP4K4	HGNC:6866	OTTHUMG00000155394.5	ENSG00000071054	9448	11958	-0.350202	5.72935	0.0248913	0.392513
ENSG00000111196.10	chr12	10604193	10613609	9417	-	protein_coding	MAGOHB	HGNC:25504	OTTHUMG00000168407.3	ENSG00000111196	55110	4839	-0.316509	6.39642	0.0250001	0.392841
ENSG00000108641.20	chr17	19334308	19378193	43886	-	protein_coding	B9D1	HGNC:24123	OTTHUMG00000059586.17	ENSG00000108641	27077	8488	-0.397882	4.07608	0.0250193	0.392841
ENSG00000117595.13	chr1	209785617	209806175	20559	-	protein_coding	IRF6	HGNC:6121	OTTHUMG00000036521.4	ENSG00000117595	3664	5106	0.528026	3.78719	0.0250389	0.392841
ENSG00000228393.6	chr7	104950315	105013068	62754	-	lncRNA	LINC01004	HGNC:48961	OTTHUMG00000157278.2	ENSG00000228393		3973	0.749735	2.12064	0.025056	0.392841
ENSG00000163738.19	chr4	74114174	74303099	188926	+	protein_coding	MTHFD2L	HGNC:31865	OTTHUMG00000157135.3	ENSG00000163738	441024	9819	0.570236	2.89987	0.0250628	0.392841
ENSG00000197279.5	chr6	28080568	28089563	8996	+	protein_coding	ZNF165	HGNC:12953	OTTHUMG00000014505.2	ENSG00000197279	7718	2514	-0.673457	2.51996	0.0251019	0.392841
ENSG00000121005.9	chr8	74984505	75034558	50054	+	protein_coding	CRISPLD1	HGNC:18206	OTTHUMG00000164529.3	ENSG00000121005	83690	4553	-0.697244	1.88965	0.0251047	0.392841
ENSG00000094631.22	chrX	48801377	48824982	23606	+	protein_coding	HDAC6	HGNC:14064	OTTHUMG00000034496.8	ENSG00000094631	10013	14472	0.532059	3.36836	0.0251122	0.392841
ENSG00000279925.1	chr12	110744549	110746206	1658	+	TEC	ENSG00000279925		OTTHUMG00000169532.1	ENSG00000279925		1658	1.00635	0.598997	0.0251582	0.393169
ENSG00000110108.10	chr11	60914158	60923443	9286	+	protein_coding	TMEM109	HGNC:28771	OTTHUMG00000167801.2	ENSG00000110108	79073	2137	-0.43366	4.45286	0.0252081	0.393557
ENSG00000135596.18	chr6	109444062	109465968	21907	-	protein_coding	MICAL1	HGNC:20619	OTTHUMG00000015350.9	ENSG00000135596	64780	6841	0.659609	3.16519	0.0252482	0.393792
ENSG00000145916.19	chr5	178130996	178150568	19573	+	protein_coding	RMND5B	HGNC:26181	OTTHUMG00000130897.4	ENSG00000145916	64777	7704	-0.535156	3.94031	0.0253142	0.394076
ENSG00000106086.20	chr7	30027404	30130483	103080	+	protein_coding	PLEKHA8	HGNC:30037	OTTHUMG00000097751.9	ENSG00000106086	84725	10886	-0.479392	3.42231	0.02532	0.394076
ENSG00000182873.5	chr1	2181794	2184389	2596	-	lncRNA	PRKCZ-AS1	HGNC:40477	OTTHUMG00000001239.2	ENSG00000182873	100506504	1734	1.07346	0.698473	0.0253417	0.394076
ENSG00000128973.13	chr15	68206992	68257211	50220	-	protein_coding	CLN6	HGNC:2077	OTTHUMG00000133286.7	ENSG00000128973	54982	7344	-0.769419	2.158	0.0254366	0.395161
ENSG00000213995.12	chr13	110615545	110639996	24452	+	protein_coding	NAXD	HGNC:25576	OTTHUMG00000017345.3	ENSG00000213995	55739	2973	0.473413	4.66375	0.0255128	0.395212
ENSG00000213762.12	chr19	57614233	57624724	10492	+	protein_coding	ZNF134	HGNC:12918	OTTHUMG00000183471.4	ENSG00000213762	7693	5139	0.866623	1.47921	0.0255365	0.395212
ENSG00000154001.14	chr14	63371364	63543377	172014	-	protein_coding	PPP2R5E	HGNC:9313	OTTHUMG00000140341.4	ENSG00000154001	5529	9184	0.369511	4.69571	0.0255638	0.395212
ENSG00000288710.1	chr12	49002274	49024075	21802	-	protein_coding	ENSG00000288710		OTTHUMG00000170406.4	ENSG00000288710		2968	0.38873	4.40423	0.0255756	0.395212
ENSG00000107672.15	chr10	121957091	121975217	18127	-	protein_coding	NSMCE4A	HGNC:25935	OTTHUMG00000019180.2	ENSG00000107672	54780	3543	-0.785675	2.63415	0.0255772	0.395212
ENSG00000103257.9	chr16	87830023	87869507	39485	-	protein_coding	SLC7A5	HGNC:11063	OTTHUMG00000137658.4	ENSG00000103257	8140	4764	-0.341215	6.67039	0.0255909	0.395212
ENSG00000148719.16	chr10	72332830	72355149	22320	-	protein_coding	DNAJB12	HGNC:14891	OTTHUMG00000018436.4	ENSG00000148719	54788	5568	-0.346948	5.16151	0.025644	0.395312
ENSG00000168827.15	chr3	158644527	158695581	51055	+	protein_coding	GFM1	HGNC:13780	OTTHUMG00000158804.5	ENSG00000168827	85476	11789	0.351108	6.12033	0.0256477	0.395312
ENSG00000124370.11	chr2	71109684	71130239	20556	-	protein_coding	MCEE	HGNC:16732	OTTHUMG00000129709.23	ENSG00000124370	84693	1624	0.470618	3.76755	0.0257105	0.395891
ENSG00000140553.18	chr15	90930180	90954093	23914	+	protein_coding	UNC45A	HGNC:30594	OTTHUMG00000141261.6	ENSG00000140553	55898	7498	0.380619	4.58867	0.0257712	0.396437
ENSG00000145332.14	chr4	87160103	87240314	80212	-	protein_coding	KLHL8	HGNC:18644	OTTHUMG00000130593.3	ENSG00000145332	57563	7354	-0.338511	5.41977	0.0258431	0.397155
ENSG00000267586.7	chr18	42159283	42691422	532140	+	lncRNA	LINC00907	HGNC:44327	OTTHUMG00000178321.7	ENSG00000267586	284260	10962	0.833316	1.14221	0.0259353	0.398182
ENSG00000105968.19	chr7	44826791	44848087	21297	-	protein_coding	H2AZ2	HGNC:20664	OTTHUMG00000129217.4	ENSG00000105968	94239	7003	-0.556278	9.48899	0.0260008	0.398745
ENSG00000125746.18	chr19	45606994	45645602	38609	-	protein_coding	EML2	HGNC:18035	OTTHUMG00000182127.2	ENSG00000125746	24139	8173	0.43261	3.90668	0.0260227	0.398745
ENSG00000155980.13	chr12	57546026	57586633	40608	+	protein_coding	KIF5A	HGNC:6323	OTTHUMG00000170143.2	ENSG00000155980	3798	12245	0.787715	2.27734	0.0261727	0.400651
ENSG00000168496.4	chr11	61792911	61797238	4328	+	protein_coding	FEN1	HGNC:3650	OTTHUMG00000168162.5	ENSG00000168496	2237	2198	-0.312443	6.34728	0.0262686	0.40167
ENSG00000171475.14	chr17	40219304	40284136	64833	+	protein_coding	WIPF2	HGNC:30923	OTTHUMG00000133331.4	ENSG00000171475	147179	8123	0.384618	5.70356	0.0262904	0.40167
ENSG00000213949.10	chr5	52787916	52959209	171294	+	protein_coding	ITGA1	HGNC:6134	OTTHUMG00000131163.6	ENSG00000213949	3672	18545	-0.63354	2.25338	0.0263477	0.402155
ENSG00000127831.11	chr2	218419121	218453295	34175	+	protein_coding	VIL1	HGNC:12690	OTTHUMG00000133112.6	ENSG00000127831	7429	6891	0.376158	5.87416	0.0264615	0.403499
ENSG00000290691.1	chr15	43699441	43718260	18820	-	lncRNA	STRCP1			ENSG00000290691	554225	5392	0.824352	1.05507	0.0265686	0.404739
ENSG00000040275.17	chr5	169583636	169604778	21143	+	protein_coding	SPDL1	HGNC:26010	OTTHUMG00000130438.7	ENSG00000040275	54908	4775	-0.376718	4.19588	0.0266117	0.405003
ENSG00000164109.14	chr4	120055623	120066858	11236	-	protein_coding	MAD2L1	HGNC:6763	OTTHUMG00000132967.4	ENSG00000164109	4085	5517	-0.325792	6.94795	0.0267903	0.407326
ENSG00000084693.16	chr2	27042364	27070622	28259	+	protein_coding	AGBL5	HGNC:26147	OTTHUMG00000128406.8	ENSG00000084693	60509	5283	-0.444915	3.5285	0.0269073	0.408475
ENSG00000097046.13	chr1	91500851	91525764	24914	+	protein_coding	CDC7	HGNC:1745	OTTHUMG00000047810.4	ENSG00000097046	8317	3599	-0.496142	3.59926	0.0269178	0.408475
ENSG00000113231.14	chr5	77210449	77428256	217808	+	protein_coding	PDE8B	HGNC:8794	OTTHUMG00000102170.11	ENSG00000113231	8622	5594	0.758368	1.94374	0.026945	0.408493
ENSG00000057704.13	chr12	94567122	94650557	83436	-	protein_coding	TMCC3	HGNC:29199	OTTHUMG00000170225.4	ENSG00000057704	57458	6512	-0.908128	1.5801	0.0270122	0.408878
ENSG00000265158.2	chr18	31724198	31742715	18518	+	transcribed_processed_pseudogene	LRRC37A7P	HGNC:43792	OTTHUMG00000179653.1	ENSG00000265158		3086	0.908495	1.26217	0.0270225	0.408878
ENSG00000107014.9	chr9	5299864	5304716	4853	-	protein_coding	RLN2	HGNC:10027	OTTHUMG00000019496.5	ENSG00000107014	6019	1029	-0.973138	0.7934	0.0271279	0.409514
ENSG00000171320.15	chr8	27771949	27812640	40692	+	protein_coding	ESCO2	HGNC:27230	OTTHUMG00000163901.3	ENSG00000171320	157570	7805	-0.328018	5.70896	0.0271414	0.409514
ENSG00000003436.16	chr2	187464230	187565760	101531	-	protein_coding	TFPI	HGNC:11760	OTTHUMG00000132634.8	ENSG00000003436	7035	11714	0.412577	4.74512	0.0271427	0.409514
ENSG00000184903.10	chr7	110662644	111562517	899874	-	protein_coding	IMMP2L	HGNC:14598	OTTHUMG00000155023.9	ENSG00000184903	83943	3970	0.307288	6.07054	0.0272333	0.410486
ENSG00000204611.7	chr19	52113091	52139938	26848	-	protein_coding	ZNF616	HGNC:28062	OTTHUMG00000182566.3	ENSG00000204611	90317	4907	-0.643802	2.17093	0.0273086	0.41104
ENSG00000115998.8	chr2	70149885	70248615	98731	-	protein_coding	C2orf42	HGNC:26056	OTTHUMG00000129642.8	ENSG00000115998	54980	3573	0.6662	1.99341	0.0273532	0.41104
ENSG00000187676.8	chr13	31199975	31332276	132302	+	protein_coding	B3GLCT	HGNC:20207	OTTHUMG00000016688.5	ENSG00000187676	145173	4527	-0.758718	2.03435	0.0273634	0.41104
ENSG00000173020.11	chr11	67266473	67286556	20084	+	protein_coding	GRK2	HGNC:289	OTTHUMG00000167104.2	ENSG00000173020	156	6602	-0.676361	4.12897	0.0273747	0.41104
ENSG00000171824.14	chr1	11066618	11099869	33252	-	protein_coding	EXOSC10	HGNC:9138	OTTHUMG00000002123.3	ENSG00000171824	5394	5991	-0.389972	4.76018	0.0275109	0.41269
ENSG00000251867.4	chr8	80484561	80486699	2139	-	lncRNA	ENSG00000251867		OTTHUMG00000185497.2	ENSG00000251867		1672	-0.755214	1.7087	0.0275718	0.413209
ENSG00000147050.17	chrX	44873188	45112779	239592	+	protein_coding	KDM6A	HGNC:12637	OTTHUMG00000021402.3	ENSG00000147050	7403	27742	0.634931	3.42841	0.0276788	0.414417
ENSG00000184588.18	chr1	65792514	66374579	582066	+	protein_coding	PDE4B	HGNC:8781	OTTHUMG00000009088.6	ENSG00000184588	5142	8930	0.647215	2.41975	0.0277088	0.414471
ENSG00000147804.10	chr8	144409742	144416844	7103	-	protein_coding	SLC39A4	HGNC:17129	OTTHUMG00000165208.4	ENSG00000147804	55630	4982	-0.324438	5.72196	0.0278062	0.415532
ENSG00000138032.21	chr2	44167969	44244384	76416	+	protein_coding	PPM1B	HGNC:9276	OTTHUMG00000128757.19	ENSG00000138032	5495	7105	0.598079	2.88315	0.0278448	0.415657
ENSG00000276128.2	chr9	42974855	43045120	70266	+	transcribed_processed_pseudogene	ENSG00000276128		OTTHUMG00000188571.3	ENSG00000276128		5660	0.899679	1.05549	0.0278675	0.415657
ENSG00000143674.11	chr1	233327724	233385148	57425	+	protein_coding	MAP3K21	HGNC:29798	OTTHUMG00000037889.2	ENSG00000143674	84451	7960	-0.557469	2.52135	0.0279648	0.416475
ENSG00000198040.11	chr12	133037292	133063304	26013	+	protein_coding	ZNF84	HGNC:13159	OTTHUMG00000167939.6	ENSG00000198040	7637	9520	0.37934	4.90002	0.0280204	0.416475
ENSG00000109654.16	chr4	153152163	153339319	187157	+	protein_coding	TRIM2	HGNC:15974	OTTHUMG00000155991.7	ENSG00000109654	23321	16203	0.661274	2.84521	0.0280271	0.416475
ENSG00000180198.17	chr1	28505943	28539300	33358	+	protein_coding	RCC1	HGNC:1913	OTTHUMG00000003645.13	ENSG00000180198	1104	3888	-0.304452	7.30928	0.0280355	0.416475
ENSG00000070785.17	chr1	44850522	44986722	136201	-	protein_coding	EIF2B3	HGNC:3259	OTTHUMG00000008585.5	ENSG00000070785	8891	3411	-0.341458	4.8717	0.0280785	0.416475
ENSG00000149639.15	chr20	36777447	36863538	86092	-	protein_coding	SOGA1	HGNC:16111	OTTHUMG00000032395.8	ENSG00000149639	140710	14975	-0.351083	5.445	0.0280993	0.416475
ENSG00000112984.12	chr5	138178719	138187723	9005	+	protein_coding	KIF20A	HGNC:9787	OTTHUMG00000129195.4	ENSG00000112984	10112	3852	-0.437266	4.40858	0.0281176	0.416475
ENSG00000115107.20	chr2	119223831	119265652	41822	+	protein_coding	STEAP3	HGNC:24592	OTTHUMG00000131402.3	ENSG00000115107	55240	4562	-0.872573	1.40144	0.0281352	0.416475
ENSG00000197360.9	chr19	22391019	22532485	141467	-	protein_coding	ZNF98	HGNC:13174	OTTHUMG00000182940.3	ENSG00000197360	148198	3291	-0.603379	2.37913	0.0281866	0.416475
ENSG00000183044.12	chr16	8674596	8784575	109980	+	protein_coding	ABAT	HGNC:23	OTTHUMG00000048201.6	ENSG00000183044	18	9713	0.714515	2.99197	0.0281875	0.416475
ENSG00000156096.14	chr4	69480165	69526014	45850	-	protein_coding	UGT2B4	HGNC:12553	OTTHUMG00000058891.6	ENSG00000156096	7363	2506	-0.929844	2.19232	0.028241	0.416874
ENSG00000135821.19	chr1	182378098	182392206	14109	-	protein_coding	GLUL	HGNC:4341	OTTHUMG00000037407.3	ENSG00000135821	2752	12638	-0.516817	7.87924	0.02832	0.417646
ENSG00000128039.13	chr4	55346213	55373100	26888	+	protein_coding	SRD5A3	HGNC:25812	OTTHUMG00000128733.3	ENSG00000128039	79644	7702	-0.436325	4.51901	0.0284099	0.418292
ENSG00000125835.20	chr20	2461634	2470853	9220	-	protein_coding	SNRPB	HGNC:11153	OTTHUMG00000031694.4	ENSG00000125835	6628	5153	-0.283944	8.24097	0.0284343	0.418292
ENSG00000169855.21	chr3	78597239	79767998	1170760	-	protein_coding	ROBO1	HGNC:10249	OTTHUMG00000158843.5	ENSG00000169855	6091	11050	0.401175	6.34503	0.0284437	0.418292
ENSG00000129474.16	chr14	22971177	22982551	11375	-	protein_coding	AJUBA	HGNC:20250	OTTHUMG00000028711.6	ENSG00000129474	84962	5885	-0.623782	3.52437	0.0285023	0.418381
ENSG00000116750.14	chr1	193012250	193060080	47831	-	protein_coding	UCHL5	HGNC:19678	OTTHUMG00000035561.5	ENSG00000116750	51377	6661	-0.280385	7.49239	0.028503	0.418381
ENSG00000162434.14	chr1	64833223	65067754	234532	-	protein_coding	JAK1	HGNC:6190	OTTHUMG00000009310.7	ENSG00000162434	3716	13174	-0.783264	1.77454	0.0285695	0.418588
ENSG00000108932.13	chr17	68267026	68291267	24242	-	protein_coding	SLC16A6	HGNC:10927	OTTHUMG00000179812.4	ENSG00000108932	9120	4056	-0.554495	2.76696	0.0285704	0.418588
ENSG00000103024.8	chr16	1770320	1771561	1242	-	protein_coding	NME3	HGNC:7851	OTTHUMG00000128635.3	ENSG00000103024	4832	1242	0.377574	6.36904	0.0286408	0.41862
ENSG00000142556.19	chr19	52012765	52030240	17476	-	protein_coding	ZNF614	HGNC:24722	OTTHUMG00000182551.3	ENSG00000142556	80110	5623	0.715661	2.21461	0.028648	0.41862
ENSG00000116473.15	chr1	111542218	111716691	174474	+	protein_coding	RAP1A	HGNC:9855	OTTHUMG00000011959.2	ENSG00000116473	5906	5532	-0.423317	3.98753	0.0286525	0.41862
ENSG00000106484.16	chr7	130486171	130506465	20295	+	protein_coding	MEST	HGNC:7028	OTTHUMG00000156661.29	ENSG00000106484	4232	4767	-0.387801	8.45486	0.0287052	0.41873
ENSG00000253626.4	chr10	79512533	79516440	3908	+	protein_coding	EIF5AL1	HGNC:17419	OTTHUMG00000018563.5	ENSG00000253626	143244	3908	-0.44745	3.66323	0.0287285	0.41873
ENSG00000273382.1	chr1	109087971	109090858	2888	-	lncRNA	TMEM167B-DT	HGNC:55076	OTTHUMG00000186359.1	ENSG00000273382		2888	0.996392	0.977148	0.0287401	0.41873
ENSG00000241388.6	chr12	120941728	120980968	39241	-	lncRNA	HNF1A-AS1	HGNC:26785	OTTHUMG00000185474.3	ENSG00000241388	283460	4675	-1.05751	1.12992	0.0288314	0.419672
ENSG00000078070.14	chr3	183015218	183116075	100858	-	protein_coding	MCCC1	HGNC:6936	OTTHUMG00000158355.4	ENSG00000078070	56922	4311	0.329305	5.31081	0.0289575	0.421117
ENSG00000250186.3	chr17	49404081	49405197	1117	+	lncRNA	ENSG00000250186		OTTHUMG00000161492.2	ENSG00000250186		963	-0.804809	1.32984	0.02904	0.421926
ENSG00000205208.5	chr4	158666675	158672255	5581	-	protein_coding	C4orf46	HGNC:27320	OTTHUMG00000161919.3	ENSG00000205208	201725	3630	-0.43087	5.14325	0.0290816	0.42214
ENSG00000152256.14	chr2	172555373	172608669	53297	+	protein_coding	PDK1	HGNC:8809	OTTHUMG00000132285.7	ENSG00000152256	5163	14845	-0.755248	1.70989	0.0291148	0.422232
ENSG00000124535.16	chr6	2765393	2786952	21560	+	protein_coding	WRNIP1	HGNC:20876	OTTHUMG00000014126.4	ENSG00000124535	56897	3898	-0.306855	6.48433	0.0292218	0.423393
ENSG00000136273.13	chr7	47963288	47979615	16328	-	protein_coding	HUS1	HGNC:5309	OTTHUMG00000155645.5	ENSG00000136273	3364	4165	-0.368535	4.46192	0.0293156	0.42436
ENSG00000105619.14	chr19	54107020	54115657	8638	-	protein_coding	TFPT	HGNC:13630	OTTHUMG00000065906.9	ENSG00000105619	29844	1215	0.422914	4.63329	0.0293895	0.424397
ENSG00000003989.18	chr8	17497088	17570573	73486	+	protein_coding	SLC7A2	HGNC:11060	OTTHUMG00000130819.5	ENSG00000003989	6542	7905	-0.426744	5.11774	0.0294216	0.424397
ENSG00000078269.15	chr6	157981863	158099176	117314	+	protein_coding	SYNJ2	HGNC:11504	OTTHUMG00000015904.6	ENSG00000078269	8871	12517	-0.612489	2.13551	0.0294505	0.424397
ENSG00000134982.17	chr5	112707498	112846239	138742	+	protein_coding	APC	HGNC:583	OTTHUMG00000128806.7	ENSG00000134982	324	12440	0.418114	4.14575	0.02949	0.424397
ENSG00000286782.1	chr9	35012963	35016076	3114	-	lncRNA	ENSG00000286782		OTTHUMG00000194651.1	ENSG00000286782		1999	0.782985	1.36504	0.0294905	0.424397
ENSG00000162496.9	chr1	12567910	12618210	50301	-	protein_coding	DHRS3	HGNC:17693	OTTHUMG00000001885.6	ENSG00000162496	9249	3515	-0.593405	2.43177	0.029501	0.424397
ENSG00000185238.13	chr11	20387558	20509338	121781	+	protein_coding	PRMT3	HGNC:30163	OTTHUMG00000166022.4	ENSG00000185238	10196	5483	-0.427226	3.64046	0.0295268	0.424397
ENSG00000134240.12	chr1	119748002	119768905	20904	-	protein_coding	HMGCS2	HGNC:5008	OTTHUMG00000012101.4	ENSG00000134240	3158	2565	0.935735	2.04644	0.0295366	0.424397
ENSG00000102265.12	chrX	47582408	47586789	4382	+	protein_coding	TIMP1	HGNC:11820	OTTHUMG00000021447.3	ENSG00000102265	7076	1446	0.330418	6.80371	0.0295614	0.424397
ENSG00000107984.10	chr10	52314281	52318042	3762	+	protein_coding	DKK1	HGNC:2891	OTTHUMG00000018247.2	ENSG00000107984	22943	2221	0.674704	2.8855	0.0296612	0.425441
ENSG00000184564.11	chr13	85792790	85806683	13894	-	protein_coding	SLITRK6	HGNC:23503	OTTHUMG00000017157.6	ENSG00000184564	84189	4416	0.477139	3.40218	0.0297022	0.42548
ENSG00000164687.11	chr8	81280536	81284777	4242	+	protein_coding	FABP5	HGNC:3560	OTTHUMG00000134313.2	ENSG00000164687	2171	1904	-0.292	6.8507	0.0297181	0.42548
ENSG00000243279.4	chrX	49071161	49074002	2842	-	protein_coding	PRAF2	HGNC:28911	OTTHUMG00000034499.5	ENSG00000243279	11230	1662	0.647838	3.4421	0.0297605	0.425515
ENSG00000135521.9	chr6	143843338	143863812	20475	+	protein_coding	LTV1	HGNC:21173	OTTHUMG00000015733.2	ENSG00000135521	84946	1853	-0.367319	4.6176	0.0297747	0.425515
ENSG00000129636.13	chr16	47154387	47464149	309763	-	protein_coding	ITFG1	HGNC:30697	OTTHUMG00000133103.6	ENSG00000129636	81533	7719	0.446823	4.01781	0.0298445	0.426125
ENSG00000163743.14	chr4	75479033	75514764	35732	-	protein_coding	RCHY1	HGNC:17479	OTTHUMG00000130105.3	ENSG00000163743	25898	6337	-0.33388	4.97341	0.0298956	0.426468
ENSG00000204792.2	chr2	74918148	74938418	20271	+	lncRNA	LINC01291	HGNC:50358	OTTHUMG00000152932.1	ENSG00000204792		4176	1.00433	0.977372	0.0299654	0.427075
ENSG00000104953.20	chr19	2977538	2995179	17642	+	protein_coding	TLE6	HGNC:30788	OTTHUMG00000156793.13	ENSG00000104953	79816	3555	0.642347	1.73669	0.0301232	0.428321
ENSG00000196227.11	chr20	59933764	59948680	14917	+	protein_coding	FAM217B	HGNC:16170	OTTHUMG00000032873.4	ENSG00000196227	63939	5373	-0.373702	4.19391	0.0301722	0.428321
ENSG00000141556.22	chr17	82752042	82945914	193873	+	protein_coding	TBCD	HGNC:11581	OTTHUMG00000177878.5	ENSG00000141556	6904	23081	-0.341722	4.68252	0.0302023	0.428321
ENSG00000262580.5	chr17	80200673	80205949	5277	-	lncRNA	ENSG00000262580		OTTHUMG00000177568.3	ENSG00000262580		5122	0.614767	2.61115	0.0302216	0.428321
ENSG00000115875.19	chr2	38743599	38751494	7896	-	protein_coding	SRSF7	HGNC:10789	OTTHUMG00000102076.6	ENSG00000115875	6432	4045	-0.301997	7.80866	0.0302293	0.428321
ENSG00000196507.11	chrX	103607451	103629690	22240	+	protein_coding	TCEAL3	HGNC:28247	OTTHUMG00000022106.2	ENSG00000196507	85012	2305	0.566434	3.14442	0.0302545	0.428321
ENSG00000185340.16	chr22	29306618	29312787	6170	+	protein_coding	GAS2L1	HGNC:16955	OTTHUMG00000151108.6	ENSG00000185340	10634	4447	-0.693745	2.8522	0.0302688	0.428321
ENSG00000133640.20	chr12	85036314	85264457	228144	+	protein_coding	LRRIQ1	HGNC:25708	OTTHUMG00000166185.6	ENSG00000133640	84125	8793	0.538481	2.56664	0.030271	0.428321
ENSG00000115042.10	chr2	95402708	95416616	13909	+	protein_coding	FAHD2A	HGNC:24252	OTTHUMG00000130397.5	ENSG00000115042	51011	5678	0.423494	3.735	0.0303391	0.428898
ENSG00000112759.19	chr6	44219553	44234142	14590	+	protein_coding	SLC29A1	HGNC:11003	OTTHUMG00000014759.5	ENSG00000112759	2030	4298	-0.293811	7.63987	0.0303798	0.429088
ENSG00000267519.6	chr19	13823880	13842928	19049	-	lncRNA	MIR23AHG	HGNC:27620	OTTHUMG00000181848.2	ENSG00000267519		19049	0.578183	2.48158	0.0305029	0.430193
ENSG00000259316.12	chr15	64181180	64381440	200261	-	protein_coding	ENSG00000259316		OTTHUMG00000172470.9	ENSG00000259316		3287	-0.631422	2.45613	0.0305128	0.430193
ENSG00000231074.11	chr6	30286690	30327382	40693	-	lncRNA	HCG18	HGNC:31337	OTTHUMG00000031138.6	ENSG00000231074	414777	17631	0.388556	4.52069	0.0305681	0.430408
ENSG00000090863.12	chr16	74447427	74607144	159718	-	protein_coding	GLG1	HGNC:4316	OTTHUMG00000177174.6	ENSG00000090863	2734	14111	0.366632	5.00388	0.0305829	0.430408
ENSG00000239900.14	chr22	40346461	40390463	44003	+	protein_coding	ADSL	HGNC:291	OTTHUMG00000166425.12	ENSG00000239900	158	12109	-0.293907	7.53612	0.0307425	0.432266
ENSG00000168096.15	chr16	4696510	4734378	37869	-	protein_coding	ANKS3	HGNC:29422	OTTHUMG00000129478.11	ENSG00000168096	124401	7868	-0.553096	2.504	0.0309105	0.433808
ENSG00000105538.10	chr19	48720585	48740610	20026	-	protein_coding	RASIP1	HGNC:24716	OTTHUMG00000183323.3	ENSG00000105538	54922	4040	-0.655814	2.07118	0.0309492	0.433808
ENSG00000152782.18	chr10	89582988	89645242	62255	-	protein_coding	PANK1	HGNC:8598	OTTHUMG00000018718.1	ENSG00000152782	53354	3817	-0.771456	2.04057	0.030968	0.433808
ENSG00000144535.20	chr2	231961245	232344350	383106	+	protein_coding	DIS3L2	HGNC:28648	OTTHUMG00000153385.3	ENSG00000144535	129563	11337	-0.414593	3.86975	0.0309833	0.433808
ENSG00000125414.19	chr17	10521148	10549700	28553	-	protein_coding	MYH2	HGNC:7572	OTTHUMG00000130363.60	ENSG00000125414	4620	6366	-0.515471	3.75539	0.0309902	0.433808
ENSG00000111554.15	chr12	68272443	68332381	59939	-	protein_coding	MDM1	HGNC:29917	OTTHUMG00000169136.3	ENSG00000111554	56890	6551	-0.329673	5.43313	0.0310406	0.434126
ENSG00000120910.15	chr8	22440819	22541142	100324	+	protein_coding	PPP3CC	HGNC:9316	OTTHUMG00000163802.4	ENSG00000120910	5533	2899	-0.733998	2.46569	0.0312577	0.436532
ENSG00000180694.14	chr8	90621995	90791632	169638	-	protein_coding	TMEM64	HGNC:25441	OTTHUMG00000157185.6	ENSG00000180694	169200	5870	-0.449596	4.06313	0.0312682	0.436532
ENSG00000184515.11	chrX	102153708	102155977	2270	-	protein_coding	BEX5	HGNC:27990	OTTHUMG00000022049.2	ENSG00000184515	340542	983	0.505466	3.1022	0.0312996	0.436581
ENSG00000133119.13	chr13	33818069	33966558	148490	+	protein_coding	RFC3	HGNC:9971	OTTHUMG00000016715.4	ENSG00000133119	5983	2858	-0.31747	5.30052	0.031443	0.438121
ENSG00000104687.14	chr8	30678066	30727846	49781	-	protein_coding	GSR	HGNC:4623	OTTHUMG00000163946.9	ENSG00000104687	2936	3602	-0.552543	7.39586	0.0314657	0.438121
ENSG00000128923.11	chr15	58771192	58861900	90709	+	protein_coding	MINDY2	HGNC:26954	OTTHUMG00000171983.3	ENSG00000128923	54629	9454	0.435823	4.16061	0.0315331	0.43848
ENSG00000048342.18	chr4	15469865	15601552	131688	+	protein_coding	CC2D2A	HGNC:29253	OTTHUMG00000160255.16	ENSG00000048342	57545	14588	0.608784	3.54363	0.0315473	0.43848
ENSG00000131848.10	chr19	56219670	56368383	148714	-	protein_coding	ZSCAN5A	HGNC:23710	OTTHUMG00000181883.6	ENSG00000131848	79149	8039	0.676008	1.87158	0.0316234	0.439056
ENSG00000136699.20	chr2	130151392	130182750	31359	-	protein_coding	SMPD4	HGNC:32949	OTTHUMG00000131624.18	ENSG00000136699	55627	9171	-0.389516	4.69942	0.0316447	0.439056
ENSG00000198690.10	chr15	30890559	30943108	52550	+	protein_coding	FAN1	HGNC:29170	OTTHUMG00000175661.19	ENSG00000198690	22909	16814	0.48307	3.66434	0.0317122	0.439248
ENSG00000110844.14	chr12	49568218	49644666	76449	+	protein_coding	PRPF40B	HGNC:25031	OTTHUMG00000169568.7	ENSG00000110844	25766	9444	0.608607	2.45782	0.0317145	0.439248
ENSG00000172819.17	chr12	53210567	53232980	22414	-	protein_coding	RARG	HGNC:9866	OTTHUMG00000048077.5	ENSG00000172819	5916	5127	-0.444849	3.45635	0.0318614	0.440553
ENSG00000286571.1	chr20	17216779	17221913	5135	-	lncRNA	ENSG00000286571		OTTHUMG00000195074.1	ENSG00000286571		1610	0.682498	1.78351	0.0318647	0.440553
ENSG00000286058.1	chr2	130026845	130051131	24287	-	lncRNA	ENSG00000286058		OTTHUMG00000193444.1	ENSG00000286058		4108	0.639699	1.97874	0.0319785	0.441736
ENSG00000156265.16	chr21	29077471	29175889	98419	+	protein_coding	MAP3K7CL	HGNC:16457	OTTHUMG00000078806.8	ENSG00000156265	56911	4344	1.02195	1.21028	0.0320426	0.442232
ENSG00000225431.2	chr21	42599280	42615094	15815	-	lncRNA	LINC01671	HGNC:52459	OTTHUMG00000086813.1	ENSG00000225431	101928233	1811	0.727181	1.78405	0.0321113	0.442411
ENSG00000197808.13	chr19	36636618	36666853	30236	-	protein_coding	ZNF461	HGNC:21629	OTTHUMG00000180832.4	ENSG00000197808	92283	4778	0.612419	2.09855	0.0321118	0.442411
ENSG00000144026.14	chr2	95122087	95165668	43582	-	protein_coding	ZNF514	HGNC:25894	OTTHUMG00000130391.5	ENSG00000144026	84874	12434	0.534298	2.71316	0.032144	0.442466
ENSG00000127588.5	chr16	798041	800734	2694	-	protein_coding	GNG13	HGNC:14131	OTTHUMG00000047839.4	ENSG00000127588	51764	985	0.63542	1.9764	0.0322776	0.443915
ENSG00000186020.13	chr19	36534774	36605276	70503	-	protein_coding	ZNF529	HGNC:29328	OTTHUMG00000180714.3	ENSG00000186020	57711	8177	-0.429782	3.65797	0.0323465	0.444475
ENSG00000176532.4	chr7	29563835	29567293	3459	+	protein_coding	PRR15	HGNC:22310	OTTHUMG00000128555.4	ENSG00000176532	222171	1956	-0.967041	0.680734	0.0324149	0.444959
ENSG00000196517.13	chr1	43991500	44031467	39968	-	protein_coding	SLC6A9	HGNC:11056	OTTHUMG00000008294.4	ENSG00000196517	6536	5249	-0.576591	3.38856	0.0324384	0.444959
ENSG00000181315.11	chr6	26634383	26659752	25370	-	protein_coding	ZNF322	HGNC:23640	OTTHUMG00000014460.5	ENSG00000181315	79692	5059	0.342156	5.36046	0.0324883	0.445255
ENSG00000286046.1	chr4	18418662	18888662	470001	+	lncRNA	ENSG00000286046		OTTHUMG00000193245.1	ENSG00000286046		1322	0.825206	1.05511	0.0325286	0.445418
ENSG00000260456.7	chr16	87083562	87317420	233859	-	protein_coding	C16orf95	HGNC:40033	OTTHUMG00000175680.1	ENSG00000260456	100506581	3670	-0.525937	3.13282	0.0326738	0.447016
ENSG00000100592.16	chr14	59188646	59371405	182760	+	protein_coding	DAAM1	HGNC:18142	OTTHUMG00000140326.3	ENSG00000100592	23002	10712	0.335594	5.30621	0.0328666	0.449263
ENSG00000100473.18	chr14	30874514	30895065	20552	+	protein_coding	COCH	HGNC:2180	OTTHUMG00000029432.10	ENSG00000100473	1690	4031	-0.621781	3.41094	0.0329585	0.449545
ENSG00000145335.17	chr4	89700345	89838315	137971	-	protein_coding	SNCA	HGNC:11138	OTTHUMG00000130948.7	ENSG00000145335	6622	6202	-0.52959	3.25245	0.0329926	0.449545
ENSG00000181481.14	chr17	30970984	30999911	28928	+	protein_coding	RNF135	HGNC:21158	OTTHUMG00000132867.7	ENSG00000181481	84282	2246	-0.766938	3.78359	0.0329929	0.449545
ENSG00000273213.4	chr1	143894544	143905977	11434	-	protein_coding	H3-7	HGNC:32060	OTTHUMG00000041033.6	ENSG00000273213	440686	3970	0.853553	0.844864	0.0330125	0.449545
ENSG00000088367.23	chr20	36091504	36232799	141296	+	protein_coding	EPB41L1	HGNC:3378	OTTHUMG00000032378.14	ENSG00000088367	2036	9676	0.396154	4.15847	0.0330304	0.449545
ENSG00000138780.15	chr4	105708778	105847725	138948	+	protein_coding	GSTCD	HGNC:25806	OTTHUMG00000131211.7	ENSG00000138780	79807	6292	-0.370039	4.80462	0.0331361	0.450089
ENSG00000173531.16	chr3	49683947	49689501	5555	-	protein_coding	MST1	HGNC:7380	OTTHUMG00000155918.6	ENSG00000173531	4485	5084	0.693307	1.94562	0.0331433	0.450089
ENSG00000233276.9	chr3	49357174	49358605	1432	-	protein_coding	GPX1	HGNC:4553	OTTHUMG00000156837.7	ENSG00000233276	2876	1432	0.348353	9.0004	0.0331563	0.450089
ENSG00000151883.19	chr5	50665899	50846519	180621	+	protein_coding	PARP8	HGNC:26124	OTTHUMG00000096969.10	ENSG00000151883	79668	10104	1.09787	1.17172	0.033206	0.450374
ENSG00000143373.18	chr1	151281618	151292176	10559	+	protein_coding	ZNF687	HGNC:29277	OTTHUMG00000012347.13	ENSG00000143373	57592	6324	-0.557085	2.54721	0.0332727	0.45089
ENSG00000113300.13	chr5	180494379	180578358	83980	+	protein_coding	CNOT6	HGNC:14099	OTTHUMG00000130935.5	ENSG00000113300	57472	6572	-0.388057	3.96513	0.0333551	0.451286
ENSG00000092098.18	chr14	24146683	24160660	13978	+	protein_coding	RNF31	HGNC:16031	OTTHUMG00000028798.11	ENSG00000092098	55072	6713	-0.574322	2.59384	0.033368	0.451286
ENSG00000007202.15	chr17	28614446	28645454	31009	-	protein_coding	BLTP2	HGNC:28960	OTTHUMG00000166587.7	ENSG00000007202	9703	9232	0.36003	5.68266	0.0334034	0.451286
ENSG00000189367.15	chr6	127438406	127459389	20984	-	protein_coding	KIAA0408	HGNC:21636	OTTHUMG00000166439.4	ENSG00000189367	9729	9164	0.859704	0.896758	0.033428	0.451286
ENSG00000186918.14	chr8	28345590	28402701	57112	-	protein_coding	ZNF395	HGNC:18737	OTTHUMG00000102137.5	ENSG00000186918	55893	5808	-0.400798	4.5218	0.0334906	0.451286
ENSG00000196482.18	chr1	216503246	217137755	634510	-	protein_coding	ESRRG	HGNC:3474	OTTHUMG00000037025.15	ENSG00000196482	2104	10932	-0.909802	1.17247	0.0334916	0.451286
ENSG00000112242.16	chr6	20401879	20493714	91836	+	protein_coding	E2F3	HGNC:3115	OTTHUMG00000016389.3	ENSG00000112242	1871	5190	-0.416429	3.78858	0.0335122	0.451286
ENSG00000288606.1	chr4	15681756	15705565	23810	+	lncRNA	ENSG00000288606			ENSG00000288606		572	0.840729	1.18443	0.0335318	0.451286
ENSG00000198814.14	chrX	30653359	30731462	78104	+	protein_coding	GK	HGNC:4289	OTTHUMG00000021328.3	ENSG00000198814	2710	5355	-0.387723	4.84277	0.0335642	0.451336
ENSG00000100485.12	chr14	50117130	50231578	114449	-	protein_coding	SOS2	HGNC:11188	OTTHUMG00000140292.5	ENSG00000100485	6655	6948	0.678824	2.70102	0.0336603	0.451944
ENSG00000219626.9	chr2	24076526	24169640	93115	+	protein_coding	FAM228B	HGNC:24736	OTTHUMG00000151901.4	ENSG00000219626	375190	4927	0.868897	1.23848	0.0336877	0.451944
ENSG00000163539.18	chr3	33496245	33718356	222112	-	protein_coding	CLASP2	HGNC:17078	OTTHUMG00000156489.14	ENSG00000163539	23122	15214	-0.352107	4.86437	0.0336958	0.451944
ENSG00000089091.17	chr20	18383367	18467281	83915	-	protein_coding	DZANK1	HGNC:15858	OTTHUMG00000031968.7	ENSG00000089091	55184	8411	1.22721	1.88514	0.0337922	0.452829
ENSG00000281991.2	chr16	30740642	30745196	4555	+	protein_coding	TMEM265	HGNC:51241	OTTHUMG00000191414.2	ENSG00000281991	100862671	1649	0.434572	4.17673	0.0338227	0.452829
ENSG00000110080.20	chr11	126355640	126440344	84705	+	protein_coding	ST3GAL4	HGNC:10864	OTTHUMG00000165830.4	ENSG00000110080	6484	5962	0.852421	2.18555	0.0338941	0.452829
ENSG00000156374.16	chr10	103302796	103351144	48349	-	protein_coding	PCGF6	HGNC:21156	OTTHUMG00000018982.4	ENSG00000156374	84108	3008	-0.410409	3.7384	0.0339046	0.452829
ENSG00000091640.8	chr17	4959226	4967817	8592	-	protein_coding	SPAG7	HGNC:11216	OTTHUMG00000177733.2	ENSG00000091640	9552	2776	-0.336853	5.14233	0.0339415	0.452829
ENSG00000237649.8	chr6	33391823	33409896	18074	+	protein_coding	KIFC1	HGNC:6389	OTTHUMG00000031209.5	ENSG00000237649	3833	3030	-0.475721	3.48683	0.033954	0.452829
ENSG00000163584.18	chr3	170864875	170870208	5334	-	protein_coding	RPL22L1	HGNC:27610	OTTHUMG00000158957.3	ENSG00000163584	200916	2051	-0.323458	9.62726	0.0339636	0.452829
ENSG00000150768.17	chr11	112025408	112064404	38997	+	protein_coding	DLAT	HGNC:2896	OTTHUMG00000133751.2	ENSG00000150768	1737	7550	-0.303607	6.73607	0.0340571	0.45369
ENSG00000135525.19	chr6	136342281	136550819	208539	-	protein_coding	MAP7	HGNC:6869	OTTHUMG00000015646.3	ENSG00000135525	9053	5447	-0.329862	5.87158	0.0341433	0.454019
ENSG00000149577.16	chr11	117178736	117197445	18710	+	protein_coding	SIDT2	HGNC:24272	OTTHUMG00000167065.4	ENSG00000149577	51092	9058	0.406561	4.37188	0.0341869	0.454019
ENSG00000135404.12	chr12	55725323	55729707	4385	-	protein_coding	CD63	HGNC:1692	OTTHUMG00000170454.5	ENSG00000135404	967	2422	0.295646	9.60806	0.0341885	0.454019
ENSG00000243655.2	chr17	22524563	22525330	768	-	lncRNA	ENSG00000243655		OTTHUMG00000179091.1	ENSG00000243655		504	0.507965	3.47705	0.0341974	0.454019
ENSG00000164076.17	chr3	49857988	49869935	11948	-	protein_coding	CAMKV	HGNC:28788	OTTHUMG00000158288.7	ENSG00000164076	79012	3613	-1.45055	0.402519	0.0342342	0.454123
ENSG00000251372.7	chr4	138309613	138663403	353791	+	lncRNA	LINC00499	HGNC:43436	OTTHUMG00000161286.17	ENSG00000251372	100874047	20131	-0.777622	1.97956	0.034284	0.4544
ENSG00000262413.1	chr17	81867721	81868552	832	+	lncRNA	ENSG00000262413		OTTHUMG00000177881.1	ENSG00000262413		762	-0.710309	3.28691	0.0343638	0.454806
ENSG00000226944.1	chr1	6204840	6205780	941	-	lncRNA	RNF207-AS1	HGNC:41286	OTTHUMG00000041452.1	ENSG00000226944	102724450	378	-0.935951	0.719368	0.0343725	0.454806
ENSG00000132405.19	chr4	6909242	7033118	123877	+	protein_coding	TBC1D14	HGNC:29246	OTTHUMG00000090493.7	ENSG00000132405	57533	6260	-0.320712	5.50861	0.0344388	0.455223
ENSG00000089737.18	chr14	94048287	94081202	32916	-	protein_coding	DDX24	HGNC:13266	OTTHUMG00000171301.3	ENSG00000089737	57062	8597	0.285956	6.73145	0.0344797	0.455223
ENSG00000183765.23	chr22	28687743	28742422	54680	-	protein_coding	CHEK2	HGNC:16627	OTTHUMG00000151023.24	ENSG00000183765	11200	4493	-0.323168	6.66752	0.034491	0.455223
ENSG00000128915.12	chr15	60419609	60479160	59552	-	protein_coding	ICE2	HGNC:29885	OTTHUMG00000132764.4	ENSG00000128915	79664	16010	0.384589	4.22789	0.0345886	0.456128
ENSG00000291266.1	chr16	30285018	30335395	50378	-	lncRNA	SMG1P5			ENSG00000291266	595101	2388	-0.472085	2.83761	0.0348312	0.45848
ENSG00000160917.15	chr7	99438922	99457373	18452	+	protein_coding	CPSF4	HGNC:2327	OTTHUMG00000154599.24	ENSG00000160917	10898	4252	-0.329279	5.40128	0.0348428	0.45848
ENSG00000117472.10	chr1	46175073	46185962	10890	+	protein_coding	TSPAN1	HGNC:20657	OTTHUMG00000007602.2	ENSG00000117472	10103	2370	-0.434675	4.26134	0.0348545	0.45848
ENSG00000168530.16	chr2	210290150	210315174	25025	-	protein_coding	MYL1	HGNC:7582	OTTHUMG00000132992.3	ENSG00000168530	4632	1326	-0.588874	2.6819	0.0348912	0.458579
ENSG00000159388.6	chr1	203305491	203309602	4112	+	protein_coding	BTG2	HGNC:1131	OTTHUMG00000035834.6	ENSG00000159388	7832	2757	0.443244	3.76681	0.0349327	0.458587
ENSG00000289520.1	chr4	176341098	176342289	1192	+	lncRNA	ENSG00000289520			ENSG00000289520		1192	0.716853	2.14042	0.0349978	0.458587
ENSG00000164104.12	chr4	173331376	173334432	3057	-	protein_coding	HMGB2	HGNC:5000	OTTHUMG00000160799.3	ENSG00000164104	3148	2401	-0.298924	11.3601	0.0349985	0.458587
ENSG00000188107.15	chr6	63719980	65707226	1987247	-	protein_coding	EYS	HGNC:21555	OTTHUMG00000014971.11	ENSG00000188107	346007	17071	0.93604	0.735313	0.0350087	0.458587
ENSG00000197054.12	chr19	11965037	11980617	15581	+	protein_coding	ZNF763	HGNC:27614	OTTHUMG00000156430.6	ENSG00000197054	284390	3081	0.940094	0.736326	0.035043	0.458655
ENSG00000149554.14	chr11	125625163	125676255	51093	+	protein_coding	CHEK1	HGNC:1925	OTTHUMG00000165853.13	ENSG00000149554	1111	5600	-0.312674	5.91363	0.0351564	0.459756
ENSG00000214753.4	chr11	62712630	62727457	14828	-	protein_coding	HNRNPUL2	HGNC:25451	OTTHUMG00000167773.4	ENSG00000214753	221092	5401	-0.529191	2.73644	0.0353025	0.461071
ENSG00000078747.17	chr20	34363235	34511773	148539	+	protein_coding	ITCH	HGNC:13890	OTTHUMG00000032300.6	ENSG00000078747	83737	12406	-0.330159	5.82506	0.0353157	0.461071
ENSG00000284946.1	chr15	90966190	91022566	56377	-	protein_coding	ENSG00000284946		OTTHUMG00000192506.1	ENSG00000284946		7148	-0.398966	3.72604	0.0354183	0.462027
ENSG00000159842.16	chr17	1003519	1229738	226220	-	protein_coding	ABR	HGNC:81	OTTHUMG00000090313.18	ENSG00000159842	29	12532	-0.352646	5.14047	0.0355777	0.463062
ENSG00000184208.12	chr22	41688877	41698136	9260	+	transcribed_unitary_pseudogene	C22orf46	HGNC:26294	OTTHUMG00000151188.8	ENSG00000184208	79640	5387	0.46548	3.1235	0.0355818	0.463062
ENSG00000148200.17	chr9	124517275	124771311	254037	-	protein_coding	NR6A1	HGNC:7985	OTTHUMG00000020661.6	ENSG00000148200	2649	7125	-0.923034	0.913462	0.0355895	0.463062
ENSG00000110925.7	chr12	51061205	51083664	22460	-	protein_coding	CSRNP2	HGNC:16006	OTTHUMG00000169578.7	ENSG00000110925	81566	5230	-0.354224	4.53287	0.035619	0.463062
ENSG00000181038.14	chr17	76726830	76733936	7107	+	protein_coding	METTL23	HGNC:26988	OTTHUMG00000180371.3	ENSG00000181038	124512	1914	0.396274	6.17252	0.0356714	0.463062
ENSG00000291153.1	chr7	67302621	67362950	60330	+	lncRNA	STAG3L4			ENSG00000291153	64940	4469	-0.347059	5.02105	0.0356745	0.463062
ENSG00000231806.4	chr9	94555054	94603990	48937	+	lncRNA	PCAT7	HGNC:48824	OTTHUMG00000020270.4	ENSG00000231806		5904	0.583227	2.15533	0.0357788	0.464031
ENSG00000287978.1	chr1	146387202	146388092	891	+	lncRNA	ENSG00000287978		OTTHUMG00000194732.1	ENSG00000287978		668	0.648749	1.64039	0.0358257	0.464257
ENSG00000162482.5	chr1	19282573	19288770	6198	-	protein_coding	AKR7A3	HGNC:390	OTTHUMG00000002523.2	ENSG00000162482	22977	1215	0.909649	0.773183	0.0359625	0.465645
ENSG00000169282.18	chr3	156037701	156539138	501438	+	protein_coding	KCNAB1	HGNC:6228	OTTHUMG00000158552.4	ENSG00000169282	7881	6822	0.519744	3.66336	0.0360204	0.465782
ENSG00000133111.4	chr13	36819222	36829104	9883	+	protein_coding	RFXAP	HGNC:9988	OTTHUMG00000016738.1	ENSG00000133111	5994	2308	-0.656788	1.77445	0.0360324	0.465782
ENSG00000167562.14	chr19	52555822	52587174	31353	+	protein_coding	ZNF701	HGNC:25597	OTTHUMG00000182754.2	ENSG00000167562	55762	6294	0.458264	3.43351	0.0362105	0.467266
ENSG00000142530.11	chr19	50466785	50476848	10064	-	protein_coding	GARIN5A	HGNC:25107	OTTHUMG00000183041.4	ENSG00000142530	112703	1661	-0.91053	1.35208	0.0362648	0.467266
ENSG00000171735.20	chr1	6785454	7769706	984253	+	protein_coding	CAMTA1	HGNC:18806	OTTHUMG00000001212.7	ENSG00000171735	23261	13346	-0.348154	5.40413	0.0362895	0.467266
ENSG00000111206.13	chr12	2857680	2877174	19495	-	protein_coding	FOXM1	HGNC:3818	OTTHUMG00000168118.2	ENSG00000111206	2305	4919	-0.354022	7.08339	0.0363094	0.467266
ENSG00000198930.13	chrX	152727484	152733735	6252	-	protein_coding	CSAG1	HGNC:24294	OTTHUMG00000022648.4	ENSG00000198930	158511	1092	0.280057	6.74499	0.0363475	0.467266
ENSG00000088256.9	chr19	3094362	3123999	29638	+	protein_coding	GNA11	HGNC:4379	OTTHUMG00000180631.7	ENSG00000088256	2767	6285	-0.43331	3.63394	0.0363526	0.467266
ENSG00000158480.11	chr20	49903391	49915529	12139	-	protein_coding	SPATA2	HGNC:14681	OTTHUMG00000032704.2	ENSG00000158480	9825	4291	-0.76404	1.83794	0.0363554	0.467266
ENSG00000100629.17	chr14	80476983	80959517	482535	-	protein_coding	CEP128	HGNC:20359	OTTHUMG00000171442.5	ENSG00000100629	145508	9353	-0.454402	3.76328	0.0364509	0.467751
ENSG00000197971.16	chr18	76978827	77133683	154857	-	protein_coding	MBP	HGNC:6925	OTTHUMG00000132874.11	ENSG00000197971	4155	18730	0.728816	1.65899	0.0364713	0.467751
ENSG00000129187.15	chr4	182890060	182917936	27877	-	protein_coding	DCTD	HGNC:2710	OTTHUMG00000160685.4	ENSG00000129187	1635	3349	-0.413372	4.21928	0.0364825	0.467751
ENSG00000113119.13	chr5	140639435	140645408	5974	+	protein_coding	TMCO6	HGNC:28814	OTTHUMG00000129497.6	ENSG00000113119	55374	3494	0.562409	2.42904	0.0365137	0.467769
ENSG00000012048.24	chr17	43044295	43170245	125951	-	protein_coding	BRCA1	HGNC:1100	OTTHUMG00000157426.16	ENSG00000012048	672	14160	-0.28216	6.5162	0.0366826	0.46955
ENSG00000136877.15	chr9	127794597	127814327	19731	+	protein_coding	FPGS	HGNC:3824	OTTHUMG00000020716.6	ENSG00000136877	2356	3931	-0.66449	2.19707	0.0367681	0.47026
ENSG00000177830.18	chr11	867859	915058	47200	-	protein_coding	CHID1	HGNC:28474	OTTHUMG00000133314.6	ENSG00000177830	66005	5359	-0.295502	6.67788	0.0368887	0.47094
ENSG00000291093.1	chr10	29409402	29512266	102865	+	lncRNA	SVIL-AS1			ENSG00000291093	102724316	13352	0.41217	4.41196	0.0368916	0.47094
ENSG00000278259.5	chr17	36495636	36543435	47800	-	protein_coding	MYO19	HGNC:26234	OTTHUMG00000188437.2	ENSG00000278259	80179	13072	-0.435743	6.89668	0.0369561	0.47094
ENSG00000186866.17	chr21	45263928	45287898	23971	-	protein_coding	POFUT2	HGNC:14683	OTTHUMG00000084874.6	ENSG00000186866	23275	5862	-0.419078	3.65338	0.0369659	0.47094
ENSG00000263432.2	chr5	123022487	123022783	297	-	misc_RNA	RN7SL689P	HGNC:46705		ENSG00000263432		297	0.924718	1.11204	0.0369924	0.47094
ENSG00000117016.10	chr1	40620680	40665682	45003	-	protein_coding	RIMS3	HGNC:21292	OTTHUMG00000007453.2	ENSG00000117016	9783	7259	-0.512456	3.71644	0.0370115	0.47094
ENSG00000113790.11	chr3	185190624	185281990	91367	-	protein_coding	EHHADH	HGNC:3247	OTTHUMG00000156698.2	ENSG00000113790	1962	4651	0.853509	0.844374	0.0370331	0.47094
ENSG00000183579.16	chr22	28883572	29057488	173917	+	protein_coding	ZNRF3	HGNC:18126	OTTHUMG00000151009.3	ENSG00000183579	84133	6989	-0.43914	3.23933	0.0370611	0.47094
ENSG00000063244.14	chr19	55654146	55674716	20571	+	protein_coding	U2AF2	HGNC:23156	OTTHUMG00000180908.4	ENSG00000063244	11338	4040	-0.312632	5.30007	0.0371264	0.471018
ENSG00000196550.11	chr1	206186179	206204414	18236	-	protein_coding	FAM72A	HGNC:24044	OTTHUMG00000042552.3	ENSG00000196550	729533	3761	-0.362789	4.34861	0.0371374	0.471018
ENSG00000212907.2	chrM	10470	10766	297	+	protein_coding	MT-ND4L	HGNC:7460		ENSG00000212907	4539	297	0.414295	7.37795	0.0371728	0.471018
ENSG00000169136.13	chr19	49928702	49933935	5234	+	protein_coding	ATF5	HGNC:790	OTTHUMG00000183065.5	ENSG00000169136	22809	2892	-0.465981	4.10002	0.0371937	0.471018
ENSG00000211689.7	chr7	38257879	38265678	7800	-	TR_C_gene	TRGC1	HGNC:12275	OTTHUMG00000155219.3	ENSG00000211689	445347	2730	0.367198	4.60721	0.0372172	0.471018
ENSG00000167515.11	chr16	88856220	88862686	6467	+	protein_coding	TRAPPC2L	HGNC:30887	OTTHUMG00000137861.6	ENSG00000167515	51693	4463	-0.296468	7.75888	0.0372627	0.471214
ENSG00000109906.15	chr11	114059041	114256765	197725	+	protein_coding	ZBTB16	HGNC:12930	OTTHUMG00000168243.4	ENSG00000109906	7704	16557	-0.412541	6.22201	0.0373704	0.471835
ENSG00000079134.13	chr18	214520	268050	53531	-	protein_coding	THOC1	HGNC:19070	OTTHUMG00000178051.12	ENSG00000079134	9984	8099	0.39509	4.02529	0.0373719	0.471835
ENSG00000172943.21	chrX	53936676	54048958	112283	-	protein_coding	PHF8	HGNC:20672	OTTHUMG00000021622.4	ENSG00000172943	23133	10104	-0.426061	5.24028	0.037448	0.472417
ENSG00000274211.6	chr17	38351844	38405593	53750	+	protein_coding	SOCS7	HGNC:29846	OTTHUMG00000188546.4	ENSG00000274211	30837	9005	-0.347178	4.4667	0.0376624	0.473796
ENSG00000206503.14	chr6	29941260	29949572	8313	+	protein_coding	HLA-A	HGNC:4931	OTTHUMG00000130501.3	ENSG00000206503	3105	6219	-1.1195	1.43498	0.037673	0.473796
ENSG00000196943.14	chr14	24299850	24309124	9275	+	protein_coding	NOP9	HGNC:19826	OTTHUMG00000029342.6	ENSG00000196943	161424	6045	-0.421123	3.95089	0.037676	0.473796
ENSG00000163923.10	chr3	187120948	187180908	59961	-	protein_coding	RPL39L	HGNC:17094	OTTHUMG00000156465.3	ENSG00000163923	116832	1033	-0.316901	5.37273	0.037678	0.473796
ENSG00000078668.14	chr8	42391624	42405937	14314	+	protein_coding	VDAC3	HGNC:12674	OTTHUMG00000164168.4	ENSG00000078668	7419	3181	-0.267056	7.20839	0.0378046	0.473799
ENSG00000147010.19	chrX	19533977	19887600	353624	-	protein_coding	SH3KBP1	HGNC:13867	OTTHUMG00000021227.3	ENSG00000147010	30011	16293	0.90236	1.50276	0.0378133	0.473799
ENSG00000255302.5	chr15	48878134	48880173	2040	+	protein_coding	EID1	HGNC:1191	OTTHUMG00000165911.3	ENSG00000255302	23741	2040	0.287632	6.94087	0.0378237	0.473799
ENSG00000245498.7	chr11	124800424	124834487	34064	+	lncRNA	MSANTD2-AS1	HGNC:55601	OTTHUMG00000166205.2	ENSG00000245498	100507283	10457	0.702921	1.99531	0.0378362	0.473799
ENSG00000134986.14	chr5	111662621	111997464	334844	-	protein_coding	NREP	HGNC:16834	OTTHUMG00000128795.6	ENSG00000134986	9315	9308	-0.733555	2.63026	0.037887	0.473799
ENSG00000104549.12	chr8	124998497	125022283	23787	+	protein_coding	SQLE	HGNC:11279	OTTHUMG00000164990.3	ENSG00000104549	6713	4305	-0.430715	5.60753	0.0379166	0.473799
ENSG00000132846.6	chr5	77072072	77087285	15214	-	protein_coding	ZBED3	HGNC:20711	OTTHUMG00000102131.6	ENSG00000132846	84327	6476	-0.402656	3.85915	0.0379259	0.473799
ENSG00000286268.1	chrX	48521806	48545469	23664	+	protein_coding	ENSG00000286268		OTTHUMG00000193442.1	ENSG00000286268		1426	-0.599439	2.44909	0.0379416	0.473799
ENSG00000258366.12	chr20	63657810	63696253	38444	+	protein_coding	RTEL1	HGNC:15888	OTTHUMG00000032992.11	ENSG00000258366	51750	8542	-0.983471	1.79067	0.0379498	0.473799
ENSG00000132286.12	chr11	6481501	6484681	3181	+	protein_coding	TIMM10B	HGNC:4022	OTTHUMG00000179826.2	ENSG00000132286	26515	2989	-0.352462	4.48919	0.0380111	0.473923
ENSG00000109929.10	chr11	121292681	121313410	20730	+	protein_coding	SC5D	HGNC:10547	OTTHUMG00000166068.3	ENSG00000109929	6309	10054	-0.323313	5.77916	0.0380201	0.473923
ENSG00000213707.2	chr22	26560526	26561088	563	+	processed_pseudogene	HMGB1P10	HGNC:4994	OTTHUMG00000150984.1	ENSG00000213707		563	-0.848836	1.76736	0.0380882	0.474395
ENSG00000106392.11	chr7	7156934	7248616	91683	+	protein_coding	C1GALT1	HGNC:24337	OTTHUMG00000151912.5	ENSG00000106392	56913	7773	0.491775	3.07553	0.0381585	0.474895
ENSG00000274391.5	chr21	10521553	10606140	84588	+	protein_coding	TPTE	HGNC:12023	OTTHUMG00000074127.15	ENSG00000274391	7179	2596	-0.357189	4.66564	0.0382072	0.475125
ENSG00000167553.17	chr12	49188736	49274600	85865	+	protein_coding	TUBA1C	HGNC:20768	OTTHUMG00000169497.4	ENSG00000167553	84790	4454	-0.266035	7.81585	0.0383481	0.476277
ENSG00000159023.23	chr1	28887091	29120046	232956	+	protein_coding	EPB41	HGNC:3377	OTTHUMG00000003644.30	ENSG00000159023	2035	19993	-0.337861	6.07748	0.0384032	0.476277
ENSG00000118965.16	chr2	19910263	19990105	79843	-	protein_coding	WDR35	HGNC:29250	OTTHUMG00000090737.3	ENSG00000118965	57539	7807	0.472817	3.49792	0.0384356	0.476277
ENSG00000165275.10	chr9	37753803	37778972	25170	+	protein_coding	TRMT10B	HGNC:26454	OTTHUMG00000019933.3	ENSG00000165275	158234	2866	0.357531	4.44827	0.0384372	0.476277
ENSG00000182261.5	chr11	7957537	7965447	7911	-	protein_coding	NLRP10	HGNC:21464	OTTHUMG00000165673.4	ENSG00000182261	338322	4439	0.693896	2.79444	0.0384515	0.476277
ENSG00000214087.9	chr17	81681187	81683797	2611	-	protein_coding	ARL16	HGNC:27902	OTTHUMG00000178103.4	ENSG00000214087	339231	2457	-0.334784	5.32363	0.0385795	0.477486
ENSG00000236882.9	chr5	95838245	95860141	21897	+	lncRNA	LINC01554	HGNC:24687	OTTHUMG00000122084.6	ENSG00000236882	202299	2268	0.444219	3.48592	0.0386677	0.478035
ENSG00000261183.7	chr15	40835808	40844442	8635	-	lncRNA	SPINT1-AS1	HGNC:53162	OTTHUMG00000172899.1	ENSG00000261183		1296	0.703308	2.14965	0.0387105	0.478035
ENSG00000288591.1	chr12	64759496	64977509	218014	+	protein_coding	ENSG00000288591		OTTHUMG00000196010.1	ENSG00000288591		6883	-0.99996	0.641866	0.0388043	0.478035
ENSG00000198879.13	chr10	7158624	7411488	252865	-	protein_coding	SFMBT2	HGNC:20256	OTTHUMG00000017630.3	ENSG00000198879	57713	10609	0.586258	2.12066	0.0388389	0.478035
ENSG00000100106.22	chr22	37697048	37776556	79509	+	protein_coding	TRIOBP	HGNC:17009	OTTHUMG00000150657.13	ENSG00000100106	11078	12189	0.470524	3.38571	0.0388391	0.478035
ENSG00000166169.17	chr10	101578882	101588270	9389	-	protein_coding	POLL	HGNC:9184	OTTHUMG00000018933.5	ENSG00000166169	27343	5420	-0.353033	4.44653	0.0388496	0.478035
ENSG00000108176.15	chr10	67796669	67838188	41520	-	protein_coding	DNAJC12	HGNC:28908	OTTHUMG00000018339.5	ENSG00000108176	56521	2139	0.541222	2.81957	0.0388762	0.478035
ENSG00000082269.17	chr6	70412941	70561174	148234	+	protein_coding	FAM135A	HGNC:21084	OTTHUMG00000014991.4	ENSG00000082269	57579	10476	0.426819	3.24797	0.0388929	0.478035
ENSG00000044459.15	chr9	17134982	17503923	368942	+	protein_coding	CNTLN	HGNC:23432	OTTHUMG00000019599.6	ENSG00000044459	54875	11064	-0.359173	4.42441	0.0388978	0.478035
ENSG00000066032.19	chr2	79185231	80648861	1463631	+	protein_coding	CTNNA2	HGNC:2510	OTTHUMG00000152903.13	ENSG00000066032	1496	7535	-1.26223	0.601614	0.03905	0.479459
ENSG00000166562.9	chr18	59139866	59158832	18967	+	protein_coding	SEC11C	HGNC:23400	OTTHUMG00000132762.4	ENSG00000166562	90701	4118	0.266363	6.89866	0.0390747	0.479459
ENSG00000171943.12	chr1	121184811	121392874	208064	+	protein_coding	SRGAP2C	HGNC:30584	OTTHUMG00000041445.4	ENSG00000171943	653464	7335	-0.324357	4.83023	0.039142	0.479735
ENSG00000108825.18	chr17	42950526	42980528	30003	-	protein_coding	PTGES3L-AARSD1	HGNC:43946	OTTHUMG00000180905.2	ENSG00000108825	100885850	2383	0.376112	4.56621	0.0391908	0.479735
ENSG00000105298.14	chr19	3610645	3626815	16171	-	protein_coding	CACTIN	HGNC:29938	OTTHUMG00000180808.7	ENSG00000105298	58509	5948	-0.853371	1.0567	0.0392157	0.479735
ENSG00000100077.16	chr22	25564675	25729294	164620	+	protein_coding	GRK3	HGNC:290	OTTHUMG00000150280.6	ENSG00000100077	157	9327	-0.640039	1.8542	0.0392262	0.479735
ENSG00000288044.3	chr14	24271201	24298861	27661	+	lncRNA	ENSG00000288044		OTTHUMG00000193927.1	ENSG00000288044		358	-0.66588	2.05669	0.03925	0.479735
ENSG00000140262.18	chr15	56918623	57299281	380659	+	protein_coding	TCF12	HGNC:11623	OTTHUMG00000132047.13	ENSG00000140262	6938	9446	-0.46441	5.06406	0.0393181	0.479828
ENSG00000170265.12	chr7	149195546	149226238	30693	+	protein_coding	ZNF282	HGNC:13076	OTTHUMG00000158974.4	ENSG00000170265	8427	3761	0.572717	2.0767	0.0393186	0.479828
ENSG00000197324.9	chr14	22871740	22881713	9974	+	protein_coding	LRP10	HGNC:14553	OTTHUMG00000028705.4	ENSG00000197324	26020	7118	0.402488	3.52186	0.0394135	0.480612
ENSG00000123908.12	chr8	140520156	140635633	115478	-	protein_coding	AGO2	HGNC:3263	OTTHUMG00000164232.7	ENSG00000123908	27161	15847	-0.356682	4.58395	0.0394643	0.480643
ENSG00000100714.18	chr14	64388031	64463457	75427	+	protein_coding	MTHFD1	HGNC:7432	OTTHUMG00000141309.15	ENSG00000100714	4522	17357	-0.28218	7.1094	0.0394772	0.480643
ENSG00000225595.2	chr6	28859625	28864630	5006	-	lncRNA	LINC01623	HGNC:52050	OTTHUMG00000084882.2	ENSG00000225595		3098	0.778479	1.57963	0.0395758	0.481469
ENSG00000064545.15	chr19	19119169	19138513	19345	-	protein_coding	TMEM161A	HGNC:26020	OTTHUMG00000182217.8	ENSG00000064545	54929	3281	-0.347788	4.73515	0.0398192	0.484057
ENSG00000148671.14	chr10	86968432	86983934	15503	+	protein_coding	ADIRF	HGNC:24043	OTTHUMG00000018668.4	ENSG00000148671	10974	758	-0.360431	7.15134	0.0399158	0.484856
ENSG00000099385.12	chr16	30833626	30894302	60677	-	protein_coding	BCL7C	HGNC:1006	OTTHUMG00000177719.2	ENSG00000099385	9274	3740	-0.615369	2.32371	0.039985	0.48532
ENSG00000139192.12	chr12	6451690	6466517	14828	+	protein_coding	TAPBPL	HGNC:30683	OTTHUMG00000168317.2	ENSG00000139192	55080	3188	-0.627142	1.95567	0.0400342	0.485543
ENSG00000163795.14	chr2	27377235	27380790	3556	-	protein_coding	ZNF513	HGNC:26498	OTTHUMG00000097783.4	ENSG00000163795	130557	2370	0.811639	1.27809	0.0400982	0.485685
ENSG00000277448.1	chr13	58165827	58209483	43657	+	lncRNA	LINC02338	HGNC:53258	OTTHUMG00000187310.1	ENSG00000277448	101926897	2753	0.832814	0.928458	0.0401078	0.485685
ENSG00000185507.21	chr11	612553	615983	3431	-	protein_coding	IRF7	HGNC:6122	OTTHUMG00000132019.9	ENSG00000185507	3665	2612	1.11108	0.893562	0.0402121	0.485858
ENSG00000084112.15	chr12	108778191	108857590	79400	-	protein_coding	SSH1	HGNC:30579	OTTHUMG00000169371.4	ENSG00000084112	54434	14538	-0.400414	3.82942	0.0402139	0.485858
ENSG00000184205.14	chrX	53082367	53088540	6174	+	protein_coding	TSPYL2	HGNC:24358	OTTHUMG00000021597.4	ENSG00000184205	64061	4948	0.518315	2.97975	0.0402149	0.485858
ENSG00000143367.17	chr1	151540305	151583583	43279	+	protein_coding	TUFT1	HGNC:12422	OTTHUMG00000012536.4	ENSG00000143367	7286	3878	0.515353	4.53301	0.0402645	0.486084
ENSG00000141642.9	chr18	50967991	50988121	20131	+	protein_coding	ELAC1	HGNC:14197	OTTHUMG00000132695.4	ENSG00000141642	55520	3970	0.690723	1.8362	0.0403011	0.486091
ENSG00000077782.23	chr8	38400215	38468834	68620	-	protein_coding	FGFR1	HGNC:3688	OTTHUMG00000147366.18	ENSG00000077782	2260	17201	-0.771024	1.12954	0.0403271	0.486091
ENSG00000152377.14	chr5	136975298	137598379	623082	-	protein_coding	SPOCK1	HGNC:11251	OTTHUMG00000129157.7	ENSG00000152377	6695	6200	-0.888784	0.89735	0.0404184	0.486653
ENSG00000291094.2	chr9	112957722	113012230	54509	-	lncRNA	ENSG00000291094			ENSG00000291094		4637	-0.782406	1.53776	0.0404487	0.486653
ENSG00000124299.16	chr19	33386950	33521823	134874	-	protein_coding	PEPD	HGNC:8840	OTTHUMG00000180470.17	ENSG00000124299	5184	9517	0.315181	5.36119	0.0404666	0.486653
ENSG00000149823.9	chr11	65089324	65111862	22539	+	protein_coding	VPS51	HGNC:1172	OTTHUMG00000165600.3	ENSG00000149823	738	4880	-0.590824	2.0719	0.0405546	0.487107
ENSG00000159055.4	chr21	32268228	32279049	10822	-	protein_coding	MIS18A	HGNC:1286	OTTHUMG00000085308.2	ENSG00000159055	54069	1694	-0.351024	5.06164	0.0405664	0.487107
ENSG00000163781.14	chr3	133598175	133662380	64206	-	protein_coding	TOPBP1	HGNC:17008	OTTHUMG00000159773.7	ENSG00000163781	11073	7337	-0.355362	4.91247	0.0406586	0.487393
ENSG00000119699.8	chr14	75958097	75983011	24915	-	protein_coding	TGFB3	HGNC:11769	OTTHUMG00000171489.1	ENSG00000119699	7043	5223	-0.492844	3.30133	0.0406801	0.487393
ENSG00000151135.10	chr12	106955719	106978778	23060	+	protein_coding	TMEM263	HGNC:28281	OTTHUMG00000170014.3	ENSG00000151135	90488	4768	-0.487839	3.00188	0.0406833	0.487393
ENSG00000135845.10	chr1	172370189	172444086	73898	-	protein_coding	PIGC	HGNC:8960	OTTHUMG00000034751.3	ENSG00000135845	5279	5225	0.432603	4.19841	0.0407176	0.487432
ENSG00000168026.19	chr3	39107680	39138903	31224	+	protein_coding	TTC21A	HGNC:30761	OTTHUMG00000155973.2	ENSG00000168026	199223	7701	0.999351	0.717054	0.0407968	0.487978
ENSG00000188313.13	chr3	146515180	146544856	29677	-	protein_coding	PLSCR1	HGNC:9092	OTTHUMG00000159427.5	ENSG00000188313	5359	4332	-0.450957	3.83447	0.0408253	0.487978
ENSG00000197238.5	chr6	27824092	27824480	389	+	protein_coding	H4C11	HGNC:4785	OTTHUMG00000014487.1	ENSG00000197238	8363	389	0.99361	1.87435	0.0409043	0.488549
ENSG00000290931.1	chr22	17036570	17060825	24256	+	lncRNA	ENSG00000290931			ENSG00000290931		4354	0.488085	3.20439	0.0409772	0.489049
ENSG00000178802.18	chr15	74890005	74902219	12215	+	protein_coding	MPI	HGNC:7216	OTTHUMG00000142826.10	ENSG00000178802	4351	9090	0.333962	4.99732	0.0410778	0.489877
ENSG00000272438.1	chr1	904834	915976	11143	+	lncRNA	ENSG00000272438		OTTHUMG00000185550.1	ENSG00000272438		351	0.760004	1.25043	0.0411386	0.49023
ENSG00000127054.22	chr1	1311585	1324687	13103	-	protein_coding	INTS11	HGNC:26052	OTTHUMG00000003330.13	ENSG00000127054	54973	8216	-0.320987	5.79605	0.0413088	0.491554
ENSG00000132436.12	chr7	50444128	50542535	98408	-	protein_coding	FIGNL1	HGNC:13286	OTTHUMG00000022866.5	ENSG00000132436	63979	5034	-0.313945	6.42312	0.0413123	0.491554
ENSG00000196247.13	chr7	64666099	64711577	45479	+	protein_coding	ZNF107	HGNC:12887	OTTHUMG00000129433.3	ENSG00000196247	51427	11314	-0.327132	4.63134	0.0413921	0.49213
ENSG00000081189.17	chr5	88717117	88904257	187141	-	protein_coding	MEF2C	HGNC:6996	OTTHUMG00000162634.12	ENSG00000081189	4208	11755	0.467437	3.94259	0.0414454	0.492391
ENSG00000273590.6	chr21	7744951	7758630	13680	+	artifact	ENSG00000273590		OTTHUMG00000189412.1	ENSG00000273590	102723553	870	-0.388988	4.10986	0.0415863	0.493691
ENSG00000131771.14	chr17	39626740	39636626	9887	+	protein_coding	PPP1R1B	HGNC:9287	OTTHUMG00000133210.8	ENSG00000131771	84152	4543	-0.93924	1.26506	0.0416627	0.494225
ENSG00000161103.11	chr22	18846811	18861049	14239	+	transcribed_processed_pseudogene	POM121L15P	HGNC:55894	OTTHUMG00000150176.3	ENSG00000161103	102725072	7689	0.841119	0.978533	0.0417737	0.495168
ENSG00000196914.9	chr11	120336413	120489937	153525	+	protein_coding	ARHGEF12	HGNC:14193	OTTHUMG00000166143.4	ENSG00000196914	23365	24906	-0.388045	5.00966	0.0419274	0.496615
ENSG00000166822.13	chr16	75443054	75465497	22444	-	protein_coding	TMEM170A	HGNC:29577	OTTHUMG00000137614.3	ENSG00000166822	124491	5572	-0.337877	5.67485	0.0420214	0.496964
ENSG00000073792.16	chr3	185643130	185825042	181913	-	protein_coding	IGF2BP2	HGNC:28867	OTTHUMG00000074025.3	ENSG00000073792	10644	5330	0.532036	2.81367	0.0420324	0.496964
ENSG00000213445.10	chr11	65638101	65650918	12818	+	protein_coding	SIPA1	HGNC:10885	OTTHUMG00000166541.3	ENSG00000213445	6494	4652	1.05347	1.00814	0.0420517	0.496964
ENSG00000133315.12	chr11	63998558	64166113	167556	-	protein_coding	MACROD1	HGNC:29598	OTTHUMG00000167843.3	ENSG00000133315	28992	2096	-1.0065	1.10193	0.042247	0.498462
ENSG00000065057.9	chr16	2039815	2047866	8052	-	protein_coding	NTHL1	HGNC:8028	OTTHUMG00000128744.4	ENSG00000065057	4913	2430	-0.359941	5.13572	0.0422699	0.498462
ENSG00000273226.1	chr9	19375451	19375996	546	+	lncRNA	ENSG00000273226		OTTHUMG00000185921.1	ENSG00000273226		546	0.738886	1.46842	0.042326	0.498462
ENSG00000237846.1	chr9	40105822	40106527	706	+	processed_pseudogene	ENSG00000237846		OTTHUMG00000013280.1	ENSG00000237846		706	0.454534	2.97323	0.0423548	0.498462
ENSG00000196167.10	chr11	111290787	111305498	14712	-	lncRNA	COLCA1	HGNC:33789	OTTHUMG00000166658.3	ENSG00000196167	399948	9186	-0.414395	6.60507	0.0423784	0.498462
ENSG00000169083.18	chrX	67544021	67730619	186599	+	protein_coding	AR	HGNC:644	OTTHUMG00000021740.7	ENSG00000169083	367	12818	-0.310477	6.2698	0.0423811	0.498462
ENSG00000197894.12	chr4	99070978	99088801	17824	-	protein_coding	ADH5	HGNC:253	OTTHUMG00000161230.11	ENSG00000197894	128	4866	-0.272916	6.52983	0.0424007	0.498462
ENSG00000243176.8	chr3	157174201	157381265	207065	+	lncRNA	ENSG00000243176		OTTHUMG00000158749.2	ENSG00000243176		9241	0.737298	1.526	0.0425095	0.499367
ENSG00000288107.1	chr10	133565797	133629507	63711	+	lncRNA	ENSG00000288107		OTTHUMG00000195146.1	ENSG00000288107		5662	0.517974	2.80488	0.0426059	0.499816
ENSG00000085491.17	chr1	108134043	108200849	66807	-	protein_coding	SLC25A24	HGNC:20662	OTTHUMG00000011013.8	ENSG00000085491	29957	6726	-0.5472	2.35969	0.0426113	0.499816
ENSG00000168994.14	chr6	3722614	3751713	29100	-	protein_coding	PXDC1	HGNC:21361	OTTHUMG00000014146.2	ENSG00000168994	221749	2161	-0.73046	1.25285	0.0426923	0.499836
ENSG00000198938.2	chrM	9207	9990	784	+	protein_coding	MT-CO3	HGNC:7422		ENSG00000198938	4514	784	0.330269	8.60793	0.0426985	0.499836
ENSG00000182185.19	chr14	67819779	68730218	910440	+	protein_coding	RAD51B	HGNC:9822	OTTHUMG00000157530.6	ENSG00000182185	5890	7477	-0.507725	3.33412	0.0427085	0.499836
ENSG00000178966.17	chr9	83980798	84004074	23277	+	protein_coding	RMI1	HGNC:25764	OTTHUMG00000020113.4	ENSG00000178966	80010	3420	-0.325654	5.27847	0.0427728	0.500215
ENSG00000105486.15	chr19	48115445	48170603	55159	-	protein_coding	LIG1	HGNC:6598	OTTHUMG00000183187.3	ENSG00000105486	3978	11348	-0.38081	5.9953	0.0428407	0.500636
ENSG00000155380.13	chr1	112911847	112957593	45747	-	protein_coding	SLC16A1	HGNC:10922	OTTHUMG00000012129.2	ENSG00000155380	6566	6347	-0.369742	4.51205	0.0429367	0.501386
ENSG00000139793.21	chr13	97221434	97394120	172687	+	protein_coding	MBNL2	HGNC:16746	OTTHUMG00000017239.4	ENSG00000139793	10150	5201	0.408293	4.81969	0.0430037	0.501795
ENSG00000274173.1	chr20	24931840	24932983	1144	+	lncRNA	LINC02967	HGNC:56007	OTTHUMG00000186741.1	ENSG00000274173		1144	0.612497	2.25671	0.0431366	0.502908
ENSG00000149485.19	chr11	61799627	61829318	29692	-	protein_coding	FADS1	HGNC:3574	OTTHUMG00000157155.8	ENSG00000149485	3992	10228	-0.309929	5.88716	0.0431631	0.502908
ENSG00000168913.7	chr9	34521043	34522990	1948	-	protein_coding	ENHO	HGNC:24838	OTTHUMG00000159589.2	ENSG00000168913	375704	1028	-0.674917	1.5578	0.0432329	0.503347
ENSG00000103494.16	chr16	53598153	53703938	105786	-	protein_coding	RPGRIP1L	HGNC:29168	OTTHUMG00000173125.6	ENSG00000103494	23322	14211	-0.32197	5.0765	0.0432798	0.50352
ENSG00000138768.15	chr4	75724577	75814286	89710	+	protein_coding	USO1	HGNC:30904	OTTHUMG00000160952.9	ENSG00000138768	8615	4604	0.270452	6.43592	0.0433125	0.503528
ENSG00000130545.16	chr19	6463777	6467221	3445	+	protein_coding	CRB3	HGNC:20237	OTTHUMG00000181828.2	ENSG00000130545	92359	1600	-0.321646	4.68492	0.0433913	0.503783
ENSG00000104529.19	chr8	143579697	143599541	19845	-	protein_coding	EEF1D	HGNC:3211	OTTHUMG00000165191.23	ENSG00000104529	1936	9390	-0.285748	8.01969	0.0433986	0.503783
ENSG00000243554.1	chr7	97969005	97972254	3250	-	transcribed_unprocessed_pseudogene	CCZ1P1	HGNC:55746	OTTHUMG00000154182.3	ENSG00000243554		447	0.389247	4.00836	0.0436804	0.506679
ENSG00000082641.16	chr17	48048329	48061545	13217	+	protein_coding	NFE2L1	HGNC:7781	OTTHUMG00000178706.5	ENSG00000082641	4779	5883	0.305908	6.47628	0.043741	0.506764
ENSG00000065268.11	chr19	984332	998438	14107	+	protein_coding	WDR18	HGNC:17956	OTTHUMG00000181903.9	ENSG00000065268	57418	2283	-0.363796	4.21358	0.0437522	0.506764
ENSG00000111229.16	chr12	110434823	110450422	15600	-	protein_coding	ARPC3	HGNC:706	OTTHUMG00000134333.5	ENSG00000111229	10094	3027	0.284206	7.5782	0.0438856	0.507719
ENSG00000259781.1	chr15	71164770	71165415	646	-	processed_pseudogene	HMGB1P6	HGNC:4998	OTTHUMG00000172839.1	ENSG00000259781		646	-0.641421	2.9694	0.0438993	0.507719
ENSG00000133026.14	chr17	8474207	8631376	157170	-	protein_coding	MYH10	HGNC:7568	OTTHUMG00000108195.4	ENSG00000133026	4628	32700	0.34587	5.20713	0.0439628	0.50807
ENSG00000188542.10	chr2	240560054	240565256	5203	+	protein_coding	DUSP28	HGNC:33237	OTTHUMG00000152310.1	ENSG00000188542	285193	4951	0.761419	1.35299	0.0439972	0.50807
ENSG00000052749.14	chr10	97356358	97426076	69719	-	protein_coding	RRP12	HGNC:29100	OTTHUMG00000018855.8	ENSG00000052749	23223	8529	0.34058	4.99936	0.0440267	0.50807
ENSG00000050426.16	chr12	51047962	51060424	12463	+	protein_coding	LETMD1	HGNC:24241	OTTHUMG00000169538.5	ENSG00000050426	25875	6032	0.316186	6.11653	0.044072	0.50822
ENSG00000114942.14	chr2	206159585	206162928	3344	+	protein_coding	EEF1B2	HGNC:3208	OTTHUMG00000132891.4	ENSG00000114942	1933	1915	-0.260858	9.86003	0.0441602	0.508863
ENSG00000113456.20	chr5	34905260	34918989	13730	-	protein_coding	RAD1	HGNC:9806	OTTHUMG00000090783.4	ENSG00000113456	5810	5627	-0.311543	5.25017	0.0442354	0.508965
ENSG00000137411.19	chr6	30914205	30926459	12255	+	protein_coding	VARS2	HGNC:21642	OTTHUMG00000195898.1	ENSG00000137411	57176	6467	-0.407835	3.63604	0.0442544	0.508965
ENSG00000169439.12	chr8	96493813	96611790	117978	+	protein_coding	SDC2	HGNC:10659	OTTHUMG00000164689.6	ENSG00000169439	6383	4084	-0.737569	1.87341	0.0442856	0.508965
ENSG00000133895.18	chr11	64803510	64811294	7785	-	protein_coding	MEN1	HGNC:7010	OTTHUMG00000045366.45	ENSG00000133895	4221	5102	0.420595	5.49824	0.0442987	0.508965
ENSG00000070610.14	chr9	35736866	35749228	12363	-	protein_coding	GBA2	HGNC:18986	OTTHUMG00000021024.1	ENSG00000070610	57704	4803	0.406764	4.95033	0.0443923	0.509367
ENSG00000124749.17	chr6	56056590	56394094	337505	-	protein_coding	COL21A1	HGNC:17025	OTTHUMG00000014907.6	ENSG00000124749	81578	6912	-0.935337	1.10043	0.044414	0.509367
ENSG00000253356.1	chr8	38148741	38163772	15032	+	lncRNA	ENSG00000253356		OTTHUMG00000164013.1	ENSG00000253356		562	-0.847491	1.17211	0.0444357	0.509367
ENSG00000249673.9	chr4	2934882	2961738	26857	+	lncRNA	NOP14-AS1	HGNC:20205	OTTHUMG00000160136.4	ENSG00000249673		8163	1.00889	1.07159	0.0444634	0.509367
ENSG00000110841.14	chr12	27523431	27695564	172134	+	protein_coding	PPFIBP1	HGNC:9249	OTTHUMG00000169207.3	ENSG00000110841	8496	11690	0.306013	5.54613	0.0445323	0.509784
ENSG00000167900.12	chr17	78174091	78187233	13143	-	protein_coding	TK1	HGNC:11830	OTTHUMG00000150674.6	ENSG00000167900	7083	1845	-0.316682	7.44006	0.044568	0.509821
ENSG00000166851.15	chr16	23677656	23690367	12712	+	protein_coding	PLK1	HGNC:9077	OTTHUMG00000096984.6	ENSG00000166851	5347	4760	-0.347047	5.06829	0.0446231	0.510081
ENSG00000101911.13	chrX	12791355	12824222	32868	+	protein_coding	PRPS2	HGNC:9465	OTTHUMG00000021139.3	ENSG00000101911	5634	2758	-0.373166	5.10764	0.0446974	0.510558
ENSG00000113368.12	chr5	126776623	126837020	60398	+	protein_coding	LMNB1	HGNC:6637	OTTHUMG00000128969.8	ENSG00000113368	4001	3633	-0.454862	3.77199	0.0447834	0.510969
ENSG00000214113.11	chr6	5103629	5260950	157322	-	protein_coding	LYRM4	HGNC:21365	OTTHUMG00000014173.6	ENSG00000214113	57128	3950	-0.303136	5.19199	0.0447984	0.510969
ENSG00000163040.15	chr2	131527675	131533666	5992	+	protein_coding	CCDC74A	HGNC:25197	OTTHUMG00000131667.5	ENSG00000163040	90557	3077	-0.555362	3.22097	0.0449828	0.5127
ENSG00000263585.1	chr17	81932398	81933058	661	+	lncRNA	ENSG00000263585		OTTHUMG00000178437.1	ENSG00000263585		450	-0.754376	1.71018	0.0450893	0.513186
ENSG00000286044.1	chr11	121674261	121928976	254716	+	lncRNA	ENSG00000286044		OTTHUMG00000193504.1	ENSG00000286044		5000	-1.06471	0.847235	0.0450908	0.513186
ENSG00000139718.12	chr12	121804009	121832656	28648	+	protein_coding	SETD1B	HGNC:29187	OTTHUMG00000169080.3	ENSG00000139718	23067	8557	-0.504499	3.28582	0.0451368	0.513337
ENSG00000175895.5	chr8	95115642	95156698	41057	+	protein_coding	PLEKHF2	HGNC:20757	OTTHUMG00000164660.2	ENSG00000175895	79666	3643	-0.384059	5.2589	0.045194	0.513616
ENSG00000189060.6	chr22	37805229	37807432	2204	+	protein_coding	H1-0	HGNC:4714	OTTHUMG00000150659.1	ENSG00000189060	3005	2204	-0.296621	5.90192	0.0452314	0.513669
ENSG00000140564.13	chr15	90868588	90883564	14977	+	protein_coding	FURIN	HGNC:8568	OTTHUMG00000149831.4	ENSG00000140564	5045	4960	0.455529	3.915	0.0453446	0.514274
ENSG00000279715.1	chr9	79913269	79915736	2468	+	TEC	ENSG00000279715		OTTHUMG00000175785.1	ENSG00000279715		2468	0.635353	1.97733	0.0453501	0.514274
ENSG00000116151.14	chr1	2321253	2391707	70455	-	protein_coding	MORN1	HGNC:25852	OTTHUMG00000001402.7	ENSG00000116151	79906	11337	0.974693	0.755031	0.0453838	0.514284
ENSG00000179222.18	chrX	51803007	51902354	99348	+	protein_coding	MAGED1	HGNC:6813	OTTHUMG00000021540.3	ENSG00000179222	9500	6013	0.280148	7.01402	0.0454437	0.514592
ENSG00000113552.16	chr5	141991749	142013041	21293	-	protein_coding	GNPDA1	HGNC:4417	OTTHUMG00000129657.5	ENSG00000113552	10007	3959	-0.403721	5.816	0.0456059	0.516057
ENSG00000185650.10	chr14	68787660	68796253	8594	-	protein_coding	ZFP36L1	HGNC:1107	OTTHUMG00000171385.4	ENSG00000185650	677	6466	-0.452447	3.19373	0.045658	0.516274
ENSG00000167554.15	chr19	52336243	52367778	31536	+	protein_coding	ZNF610	HGNC:26687	OTTHUMG00000182645.4	ENSG00000167554	162963	3548	0.895912	1.5885	0.0457592	0.517046
ENSG00000171105.14	chr19	7112255	7294414	182160	-	protein_coding	INSR	HGNC:6091	OTTHUMG00000181992.3	ENSG00000171105	3643	10831	-0.366362	4.15134	0.0460381	0.519823
ENSG00000140465.15	chr15	74719542	74725536	5995	-	protein_coding	CYP1A1	HGNC:2595	OTTHUMG00000142812.5	ENSG00000140465	1543	3361	1.0256	5.68339	0.0461421	0.520252
ENSG00000102158.22	chrX	77825747	77899271	73525	-	protein_coding	MAGT1	HGNC:28880	OTTHUMG00000021882.4	ENSG00000102158	84061	6801	0.304649	6.89007	0.0461604	0.520252
ENSG00000112280.18	chr6	70216040	70303084	87045	-	protein_coding	COL9A1	HGNC:2217	OTTHUMG00000014988.8	ENSG00000112280	1297	10329	0.816307	1.38659	0.0461754	0.520252
ENSG00000272369.1	chr12	46537502	46652550	115049	+	lncRNA	ENSG00000272369		OTTHUMG00000185793.1	ENSG00000272369		448	0.897609	1.36293	0.0462648	0.520886
ENSG00000188452.15	chr2	181535041	181680665	145625	-	protein_coding	CERKL	HGNC:21699	OTTHUMG00000154315.3	ENSG00000188452	375298	6400	1.08934	0.515408	0.0463277	0.520962
ENSG00000277675.1	chr7	75225433	75234310	8878	+	lncRNA	ENSG00000277675		OTTHUMG00000165163.2	ENSG00000277675		775	-0.790736	1.10071	0.046338	0.520962
ENSG00000135709.14	chr16	85027782	85094230	66449	+	protein_coding	KIAA0513	HGNC:29058	OTTHUMG00000176597.2	ENSG00000135709	9764	8758	0.580129	2.02461	0.0464188	0.521498
ENSG00000154845.16	chr18	9546791	9615240	68450	-	protein_coding	PPP4R1	HGNC:9320	OTTHUMG00000137466.4	ENSG00000154845	9989	8131	-0.437134	4.3073	0.0465581	0.522689
ENSG00000164818.16	chr7	726699	786475	59777	+	protein_coding	DNAAF5	HGNC:26013	OTTHUMG00000151416.4	ENSG00000164818	54919	7139	-0.305097	4.88168	0.0465929	0.522706
ENSG00000285526.1	chr19	35106510	35124297	17788	+	protein_coding	ENSG00000285526		OTTHUMG00000193383.1	ENSG00000285526		1781	0.346323	7.33004	0.0466468	0.522765
ENSG00000160439.16	chr19	55039108	55071291	32184	-	protein_coding	RDH13	HGNC:19978	OTTHUMG00000180478.4	ENSG00000160439	112724	8602	-0.387738	4.75508	0.0466902	0.522765
ENSG00000140285.12	chr15	49423237	49488775	65539	+	protein_coding	FGF7	HGNC:3685	OTTHUMG00000131517.5	ENSG00000140285	2252	6516	0.589176	1.88798	0.046726	0.522765
ENSG00000090054.16	chr9	92000087	92115413	115327	-	protein_coding	SPTLC1	HGNC:11277	OTTHUMG00000021047.3	ENSG00000090054	10558	10589	0.346073	5.58243	0.0467313	0.522765
ENSG00000165714.11	chr12	12357078	12471233	114156	+	protein_coding	BORCS5	HGNC:17950	OTTHUMG00000168542.3	ENSG00000165714	118426	6522	0.435171	3.40738	0.0468229	0.523086
ENSG00000138400.13	chr2	206737763	206765328	27566	-	protein_coding	MDH1B	HGNC:17836	OTTHUMG00000132918.5	ENSG00000138400	130752	2891	-0.647454	1.8788	0.0468266	0.523086
ENSG00000163932.16	chr3	53156009	53192717	36709	+	protein_coding	PRKCD	HGNC:9399	OTTHUMG00000133659.9	ENSG00000163932	5580	4909	-0.57173	4.23859	0.0468751	0.523255
ENSG00000230082.1	chr3	9947404	9954787	7384	+	lncRNA	PRRT3-AS1	HGNC:41151	OTTHUMG00000155293.2	ENSG00000230082	100874032	614	-0.542745	2.15025	0.0469468	0.5236
ENSG00000186815.13	chr12	113221050	113298585	77536	+	protein_coding	TPCN1	HGNC:18182	OTTHUMG00000169625.6	ENSG00000186815	53373	8728	0.34605	4.72901	0.0469872	0.5236
ENSG00000185245.9	chr17	4932277	4935023	2747	+	protein_coding	GP1BA	HGNC:4439	OTTHUMG00000177946.2	ENSG00000185245	2811	2514	0.617875	1.69863	0.047006	0.5236
ENSG00000147872.10	chr9	19108375	19149290	40916	-	protein_coding	PLIN2	HGNC:248	OTTHUMG00000019624.3	ENSG00000147872	123	5011	-0.762902	1.40125	0.0471651	0.524144
ENSG00000179941.9	chr12	76344474	76348415	3942	-	protein_coding	BBS10	HGNC:26291	OTTHUMG00000147352.4	ENSG00000179941	79738	3568	0.407098	3.47173	0.0471761	0.524144
ENSG00000105819.15	chr7	103297407	103331818	34412	+	protein_coding	PMPCB	HGNC:9119	OTTHUMG00000157205.2	ENSG00000105819	9512	16849	-0.26963	7.77364	0.0471902	0.524144
ENSG00000269886.1	chr3	9812762	9813097	336	-	lncRNA	ENSG00000269886		OTTHUMG00000183937.1	ENSG00000269886		336	1.13392	0.468709	0.0471916	0.524144
ENSG00000139354.11	chr12	100573683	100628288	54606	+	protein_coding	GAS2L3	HGNC:27475	OTTHUMG00000170439.4	ENSG00000139354	283431	7425	-0.330601	5.59497	0.0472324	0.524144
ENSG00000113924.12	chr3	120628172	120682269	54098	-	protein_coding	HGD	HGNC:4892	OTTHUMG00000159441.4	ENSG00000113924	3081	2682	0.643642	1.73675	0.047255	0.524144
ENSG00000258725.2	chr15	90966340	90988625	22286	+	lncRNA	PRC1-AS1	HGNC:48587	OTTHUMG00000171686.5	ENSG00000258725	100507118	4985	-0.77566	1.37821	0.04733	0.524357
ENSG00000135506.17	chr12	57693841	57728342	34502	+	protein_coding	OS9	HGNC:16994	OTTHUMG00000170284.3	ENSG00000135506	10956	8692	0.309058	7.537	0.0473411	0.524357
ENSG00000184613.11	chr12	44508275	44921848	413574	-	protein_coding	NELL2	HGNC:7751	OTTHUMG00000169464.2	ENSG00000184613	4753	6405	-0.297224	6.11592	0.0474226	0.524891
ENSG00000120137.7	chr5	168548495	168579368	30874	-	protein_coding	PANK3	HGNC:19365	OTTHUMG00000130410.4	ENSG00000120137	79646	10348	-0.319275	5.3027	0.0476489	0.527024
ENSG00000178537.10	chr3	48856926	48898904	41979	-	protein_coding	SLC25A20	HGNC:1421	OTTHUMG00000133538.4	ENSG00000178537	788	1898	0.378262	4.54537	0.047716	0.527394
ENSG00000101019.22	chr20	35302566	35412031	109466	-	protein_coding	UQCC1	HGNC:15891	OTTHUMG00000032335.13	ENSG00000101019	55245	6672	0.308668	6.69725	0.0477912	0.527855
ENSG00000124664.11	chr6	34537802	34556333	18532	-	protein_coding	SPDEF	HGNC:17257	OTTHUMG00000014548.2	ENSG00000124664	25803	1914	-0.360089	5.07259	0.0478498	0.52813
ENSG00000166888.12	chr12	57095408	57132139	36732	-	protein_coding	STAT6	HGNC:11368	OTTHUMG00000171194.8	ENSG00000166888	6778	7298	0.275092	5.7459	0.0480515	0.529772
ENSG00000229619.6	chr3	152245262	152269590	24329	-	lncRNA	MBNL1-AS1	HGNC:44584	OTTHUMG00000186506.2	ENSG00000229619	401093	8263	0.856191	0.845223	0.0481187	0.529772
ENSG00000073711.11	chr3	135965728	136147894	182167	+	protein_coding	PPP2R3A	HGNC:9307	OTTHUMG00000159766.3	ENSG00000073711	5523	7785	0.690004	1.63899	0.0481992	0.529772
ENSG00000089685.15	chr17	78214186	78225636	11451	+	protein_coding	BIRC5	HGNC:593	OTTHUMG00000177505.9	ENSG00000089685	332	3815	-0.280087	7.64697	0.0482037	0.529772
ENSG00000144395.18	chr2	196639554	196763490	123937	+	protein_coding	CCDC150	HGNC:26834	OTTHUMG00000154475.6	ENSG00000144395	284992	9678	-0.800364	1.3893	0.0482199	0.529772
ENSG00000267666.2	chr19	663482	669500	6019	+	lncRNA	ENSG00000267666		OTTHUMG00000180612.2	ENSG00000267666		3319	0.684605	1.27745	0.0482247	0.529772
ENSG00000198208.12	chr14	74903951	74923302	19352	-	protein_coding	RPS6KL1	HGNC:20222	OTTHUMG00000171484.7	ENSG00000198208	83694	7526	0.503647	3.12933	0.0482347	0.529772
ENSG00000118680.14	chr18	3261479	3278461	16983	+	protein_coding	MYL12B	HGNC:29827	OTTHUMG00000131510.4	ENSG00000118680	103910	1738	0.257465	8.77694	0.0482987	0.530105
ENSG00000117305.15	chr1	23801885	23838620	36736	-	protein_coding	HMGCL	HGNC:5005	OTTHUMG00000002963.5	ENSG00000117305	3155	5628	0.354507	4.48413	0.0484122	0.530917
ENSG00000103266.11	chr16	680224	682870	2647	+	protein_coding	STUB1	HGNC:11427	OTTHUMG00000121140.7	ENSG00000103266	10273	2318	0.321485	4.96184	0.0484707	0.530917
ENSG00000078369.19	chr1	1785285	1892292	107008	-	protein_coding	GNB1	HGNC:4396	OTTHUMG00000000940.9	ENSG00000078369	2782	9030	0.28391	6.01277	0.0484742	0.530917
ENSG00000133256.13	chr4	625573	670782	45210	+	protein_coding	PDE6B	HGNC:8786	OTTHUMG00000159909.4	ENSG00000133256	5158	5097	0.340211	4.21083	0.0487909	0.533757
ENSG00000186665.10	chr17	67991099	67996469	5371	-	protein_coding	C17orf58	HGNC:27568	OTTHUMG00000179782.2	ENSG00000186665	284018	2436	0.672031	1.72849	0.0488312	0.533757
ENSG00000182400.15	chr14	39147811	39170532	22722	-	protein_coding	TRAPPC6B	HGNC:23066	OTTHUMG00000140259.5	ENSG00000182400	122553	4533	0.413952	3.84123	0.0488354	0.533757
ENSG00000156042.19	chr10	73253762	73358864	105103	-	protein_coding	CFAP70	HGNC:30726	OTTHUMG00000018459.3	ENSG00000156042	118491	7664	0.986129	1.51469	0.0489214	0.534325
ENSG00000289346.1	chr7	74796150	74890585	94436	-	protein_coding	ENSG00000289346			ENSG00000289346		4346	0.689277	1.73822	0.04896	0.534376
ENSG00000100299.18	chr22	50622754	50628173	5420	-	protein_coding	ARSA	HGNC:713	OTTHUMG00000150180.4	ENSG00000100299	410	4501	0.407575	3.96909	0.0490341	0.534812
ENSG00000116489.13	chr1	112619805	112671616	51812	+	protein_coding	CAPZA1	HGNC:1488	OTTHUMG00000011769.3	ENSG00000116489	829	3495	0.26218	6.65135	0.0490801	0.534943
ENSG00000165028.12	chr9	104764129	104777764	13636	+	protein_coding	NIPSNAP3B	HGNC:23641	OTTHUMG00000020414.4	ENSG00000165028	55335	5630	0.797751	1.37536	0.0491278	0.535091
ENSG00000066739.12	chr14	96279195	96363341	84147	-	protein_coding	ATG2B	HGNC:20187	OTTHUMG00000149933.4	ENSG00000066739	55102	14256	0.517113	2.51545	0.0491947	0.535448
ENSG00000197818.12	chr20	49812713	49892242	79530	+	protein_coding	SLC9A8	HGNC:20728	OTTHUMG00000032710.4	ENSG00000197818	23315	6946	0.442555	3.20137	0.049297	0.536154
ENSG00000213199.8	chr7	151048292	151052756	4465	+	protein_coding	ASIC3	HGNC:101	OTTHUMG00000158685.3	ENSG00000213199	9311	2748	0.628781	2.33319	0.0493411	0.536154
ENSG00000165891.16	chr12	77021248	77065569	44322	-	protein_coding	E2F7	HGNC:23820	OTTHUMG00000169969.3	ENSG00000165891	144455	6291	-0.50153	3.15461	0.0494328	0.536154
ENSG00000177595.19	chr11	799179	809753	10575	-	protein_coding	PIDD1	HGNC:16491	OTTHUMG00000133306.4	ENSG00000177595	55367	5855	-0.843666	0.963181	0.0494406	0.536154
ENSG00000129007.16	chr15	68190705	68206079	15375	-	protein_coding	CALML4	HGNC:18445	OTTHUMG00000133287.7	ENSG00000129007	91860	5007	0.322037	5.07976	0.0494652	0.536154
ENSG00000261028.1	chr16	64242608	64343909	101302	-	lncRNA	ENSG00000261028		OTTHUMG00000172806.1	ENSG00000261028		861	0.905737	0.717244	0.049515	0.536154
ENSG00000100263.14	chr22	29259872	29268209	8338	-	protein_coding	RHBDD3	HGNC:1308	OTTHUMG00000151032.4	ENSG00000100263	25807	2997	0.48517	2.92127	0.0495303	0.536154
ENSG00000172663.9	chr11	67461710	67469272	7563	-	protein_coding	TMEM134	HGNC:26142	OTTHUMG00000168034.5	ENSG00000172663	80194	5892	0.315761	5.88	0.0495326	0.536154
ENSG00000116001.17	chr2	70209444	70248660	39217	-	protein_coding	TIA1	HGNC:11802	OTTHUMG00000129644.15	ENSG00000116001	7072	6607	0.277695	6.17755	0.0496533	0.536989
ENSG00000263072.10	chr16	3100696	3143734	43039	-	lncRNA	ZNF213-AS1	HGNC:50505	OTTHUMG00000177518.4	ENSG00000263072		14513	0.44546	2.92928	0.0496781	0.536989
ENSG00000140534.14	chr15	89575469	89631056	55588	+	protein_coding	TICRR	HGNC:28704	OTTHUMG00000149648.6	ENSG00000140534	90381	8415	-0.442043	3.92746	0.0497356	0.537217
ENSG00000227214.2	chr6	28986203	28987484	1282	+	lncRNA	HCG15	HGNC:18361	OTTHUMG00000031267.1	ENSG00000227214		1032	0.772723	1.42341	0.0497676	0.537217
ENSG00000117010.17	chr1	40531573	40548167	16595	+	protein_coding	ZNF684	HGNC:28418	OTTHUMG00000007359.6	ENSG00000117010	127396	3101	-0.55258	2.64482	0.0498501	0.537737
ENSG00000127948.17	chr7	75899200	75986855	87656	+	protein_coding	POR	HGNC:9208	OTTHUMG00000130413.34	ENSG00000127948	5447	6222	0.287676	5.93271	0.0499652	0.538329
ENSG00000146457.16	chr6	159725585	159756319	30735	+	protein_coding	WTAP	HGNC:16846	OTTHUMG00000015933.7	ENSG00000146457	9589	6413	0.294581	5.12743	0.0499735	0.538329
ENSG00000177239.16	chr9	137086857	137109189	22333	+	protein_coding	MAN1B1	HGNC:6823	OTTHUMG00000020978.7	ENSG00000177239	11253	10873	0.355574	4.35168	0.0501469	0.539478
ENSG00000129003.19	chr15	61852389	62060473	208085	-	protein_coding	VPS13C	HGNC:23594	OTTHUMG00000132801.5	ENSG00000129003	54832	19703	0.336087	5.31655	0.0501488	0.539478
ENSG00000104375.17	chr8	98371228	98942827	571600	-	protein_coding	STK3	HGNC:11406	OTTHUMG00000164651.10	ENSG00000104375	6788	12604	-0.379818	5.14749	0.05025	0.539944
ENSG00000130377.14	chr19	6135247	6193094	57848	+	protein_coding	ACSBG2	HGNC:24174	OTTHUMG00000180754.2	ENSG00000130377	81616	3447	0.621461	2.08488	0.0502609	0.539944
ENSG00000250575.1	chr1	491225	493241	2017	-	unprocessed_pseudogene	ENSG00000250575		OTTHUMG00000002861.2	ENSG00000250575		1239	0.816161	0.773784	0.0504819	0.540992
ENSG00000269893.10	chr4	118278703	118285316	6614	+	lncRNA	SNHG8	HGNC:33098	OTTHUMG00000183991.6	ENSG00000269893		6614	0.36381	8.05987	0.050527	0.540992
ENSG00000259877.3	chr16	89215160	89217653	2494	-	lncRNA	ZNF778-DT	HGNC:56034	OTTHUMG00000175616.2	ENSG00000259877		2494	0.74683	1.58864	0.0505428	0.540992
ENSG00000100296.14	chr22	29505879	29555216	49338	-	protein_coding	THOC5	HGNC:19074	OTTHUMG00000151291.11	ENSG00000100296	8563	7878	-0.344086	5.00642	0.0505723	0.540992
ENSG00000006634.8	chr7	87876216	87909553	33338	+	protein_coding	DBF4	HGNC:17364	OTTHUMG00000131034.7	ENSG00000006634	10926	4595	-0.33707	4.83769	0.0505743	0.540992
ENSG00000246451.2	chr14	103682362	103684015	1654	-	lncRNA	KLC1-AS1	HGNC:56065	OTTHUMG00000171724.1	ENSG00000246451		1404	0.740546	1.64075	0.0506133	0.540992
ENSG00000121671.12	chr11	45847118	45883248	36131	+	protein_coding	CRY2	HGNC:2385	OTTHUMG00000153225.5	ENSG00000121671	1408	6200	0.445088	3.73032	0.0506438	0.540992
ENSG00000151929.10	chr10	119651380	119677819	26440	+	protein_coding	BAG3	HGNC:939	OTTHUMG00000019155.2	ENSG00000151929	9531	2737	0.438547	3.66286	0.050644	0.540992
ENSG00000101213.7	chr20	63528001	63537376	9376	-	protein_coding	PTK6	HGNC:9617	OTTHUMG00000033039.3	ENSG00000101213	5753	2953	1.04364	0.79259	0.0507068	0.540992
ENSG00000198727.2	chrM	14747	15887	1141	+	protein_coding	MT-CYB	HGNC:7427		ENSG00000198727	4519	1141	0.30576	8.09699	0.0507481	0.540992
ENSG00000163964.18	chr3	196639775	196736007	96233	+	protein_coding	PIGX	HGNC:26046	OTTHUMG00000155535.3	ENSG00000163964	54965	4427	-0.420322	3.28753	0.05076	0.540992
ENSG00000132967.10	chr3	22381720	22382929	1210	+	transcribed_processed_pseudogene	HMGB1P5	HGNC:4997	OTTHUMG00000155591.1	ENSG00000132967		1210	-0.279266	8.25764	0.0507718	0.540992
ENSG00000176387.7	chr16	67430652	67437553	6902	+	protein_coding	HSD11B2	HGNC:5209	OTTHUMG00000137507.6	ENSG00000176387	3291	2670	0.586644	2.36959	0.0508162	0.541098
ENSG00000138834.15	chr16	1706166	1770351	64186	+	protein_coding	MAPK8IP3	HGNC:6884	OTTHUMG00000128637.6	ENSG00000138834	23162	11666	0.620015	2.53529	0.0508717	0.541169
ENSG00000141376.23	chr17	60677453	61392838	715386	+	protein_coding	BCAS3	HGNC:14347	OTTHUMG00000180064.2	ENSG00000141376	54828	14101	0.567536	3.40301	0.0509262	0.541169
ENSG00000100083.19	chr22	37608725	37633564	24840	+	protein_coding	GGA1	HGNC:17842	OTTHUMG00000030985.28	ENSG00000100083	26088	9119	-0.33414	5.32118	0.0509262	0.541169
ENSG00000261560.1	chr16	11881075	11882569	1495	-	lncRNA	ENSG00000261560		OTTHUMG00000172957.1	ENSG00000261560		1495	-0.89672	0.947395	0.0509674	0.54124
ENSG00000176422.14	chr12	56468578	56479708	11131	+	protein_coding	SPRYD4	HGNC:27468	OTTHUMG00000187405.4	ENSG00000176422	283377	10769	0.326575	4.48791	0.0510685	0.54183
ENSG00000141428.17	chr18	35972625	35979286	6662	+	protein_coding	C18orf21	HGNC:28802	OTTHUMG00000128531.5	ENSG00000141428	83608	1616	-0.412206	4.20953	0.0510919	0.54183
ENSG00000154978.13	chr7	55436056	55572988	136933	-	protein_coding	VOPP1	HGNC:34518	OTTHUMG00000156124.5	ENSG00000154978	81552	5341	-0.50729	3.10367	0.0514732	0.544402
ENSG00000245848.3	chr19	33299934	33302534	2601	-	protein_coding	CEBPA	HGNC:1833	OTTHUMG00000161461.2	ENSG00000245848	1050	2601	-0.910045	0.755798	0.0515069	0.544402
ENSG00000153233.13	chr12	70638073	70920738	282666	-	protein_coding	PTPRR	HGNC:9680	OTTHUMG00000169502.3	ENSG00000153233	5801	5037	-0.739366	2.51714	0.0515094	0.544402
ENSG00000163918.12	chr3	186789880	186807058	17179	-	protein_coding	RFC4	HGNC:9972	OTTHUMG00000156515.8	ENSG00000163918	5984	2997	-0.294462	6.00789	0.0515454	0.544402
ENSG00000196092.14	chr9	36833269	37034268	201000	-	protein_coding	PAX5	HGNC:8619	OTTHUMG00000019907.9	ENSG00000196092	5079	9570	-0.343094	4.83053	0.0515735	0.544402
ENSG00000115310.19	chr2	54972187	55112621	140435	-	protein_coding	RTN4	HGNC:14085	OTTHUMG00000129337.11	ENSG00000115310	57142	6644	0.376879	5.09746	0.0515812	0.544402
ENSG00000104635.15	chr8	22367278	22434129	66852	+	protein_coding	SLC39A14	HGNC:20858	OTTHUMG00000097791.7	ENSG00000104635	23516	6908	-0.391443	6.20349	0.0515857	0.544402
ENSG00000175356.14	chr11	9019476	9138114	118639	-	protein_coding	SCUBE2	HGNC:30425	OTTHUMG00000163880.7	ENSG00000175356	57758	8014	0.631376	2.61851	0.0516128	0.544402
ENSG00000135951.16	chr2	98997261	99154964	157704	-	protein_coding	TSGA10	HGNC:14927	OTTHUMG00000130637.5	ENSG00000135951	80705	7375	0.394808	3.63819	0.0516465	0.544402
ENSG00000288838.1	chr9	62798861	62801313	2453	-	lncRNA	ENSG00000288838			ENSG00000288838		1017	0.716123	1.22567	0.0517857	0.545504
ENSG00000186416.18	chrX	119588337	119606443	18107	-	protein_coding	NKRF	HGNC:19374	OTTHUMG00000022277.3	ENSG00000186416	55922	4552	-0.375534	3.82941	0.0518779	0.546108
ENSG00000113569.16	chr5	37288137	37371106	82970	-	protein_coding	NUP155	HGNC:8063	OTTHUMG00000090803.4	ENSG00000113569	9631	9158	-0.298936	6.11416	0.0519594	0.5466
ENSG00000168621.15	chr5	37812677	37840041	27365	-	protein_coding	GDNF	HGNC:4232	OTTHUMG00000090809.4	ENSG00000168621	2668	4628	-0.498496	3.126	0.0520651	0.547346
ENSG00000049541.11	chr7	74231499	74254458	22960	-	protein_coding	RFC2	HGNC:9970	OTTHUMG00000023239.8	ENSG00000049541	5982	2211	-0.297409	6.26618	0.0521831	0.548219
ENSG00000134962.7	chr4	39406930	39451533	44604	+	protein_coding	KLB	HGNC:15527	OTTHUMG00000128577.2	ENSG00000134962	152831	6002	0.542577	2.569	0.0522774	0.548363
ENSG00000131652.14	chr16	3024027	3027755	3729	+	protein_coding	THOC6	HGNC:28369	OTTHUMG00000177451.2	ENSG00000131652	79228	1860	-0.390748	5.1334	0.052301	0.548363
ENSG00000104341.17	chr8	97775057	97853013	77957	+	protein_coding	LAPTM4B	HGNC:13646	OTTHUMG00000164740.5	ENSG00000104341	55353	3197	-0.413526	6.2324	0.0523145	0.548363
ENSG00000117262.19	chr1	145607988	145670650	62663	+	protein_coding	GPR89A	HGNC:31984	OTTHUMG00000013738.6	ENSG00000117262	653519	5561	-0.365049	3.97053	0.0523573	0.548363
ENSG00000167107.13	chr17	50426158	50474845	48688	+	protein_coding	ACSF2	HGNC:26101	OTTHUMG00000162128.5	ENSG00000167107	80221	5797	0.637434	2.22258	0.0523713	0.548363
ENSG00000108375.13	chr17	58353676	58417595	63920	-	protein_coding	RNF43	HGNC:18505	OTTHUMG00000193347.1	ENSG00000108375	54894	6329	0.464756	4.10881	0.0524489	0.548522
ENSG00000196591.12	chr6	113933028	114011308	78281	-	protein_coding	HDAC2	HGNC:4853	OTTHUMG00000015411.5	ENSG00000196591	3066	15333	-0.248435	7.72776	0.0524564	0.548522
ENSG00000158164.7	chrX	102513682	102516739	3058	-	protein_coding	TMSB15A	HGNC:30744	OTTHUMG00000022054.2	ENSG00000158164	11013	634	-0.525219	2.37789	0.0525556	0.549194
ENSG00000158270.12	chr18	316737	500722	183986	-	protein_coding	COLEC12	HGNC:16016	OTTHUMG00000178145.3	ENSG00000158270	81035	7343	-0.291135	5.72223	0.052709	0.550307
ENSG00000131725.14	chrX	118346073	118449961	103889	+	protein_coding	WDR44	HGNC:30512	OTTHUMG00000022254.2	ENSG00000131725	54521	4202	0.403128	3.43088	0.052762	0.550307
ENSG00000007384.15	chr16	58059	76355	18297	-	protein_coding	RHBDF1	HGNC:20561	OTTHUMG00000060719.15	ENSG00000007384	64285	4914	0.723734	1.36483	0.0527672	0.550307
ENSG00000234663.7	chr2	181086076	181409321	323246	+	lncRNA	LINC01934	HGNC:52757	OTTHUMG00000154205.10	ENSG00000234663		15049	0.516175	2.51485	0.0528968	0.551292
ENSG00000151632.18	chr10	4987775	5018031	30257	-	protein_coding	AKR1C2	HGNC:385	OTTHUMG00000017584.4	ENSG00000151632	1646	6086	0.515301	2.88877	0.0529507	0.551488
ENSG00000226784.3	chrX	77967949	77969638	1690	-	protein_coding	PGAM4	HGNC:21731	OTTHUMG00000057865.4	ENSG00000226784	441531	1690	-0.642197	2.43331	0.052995	0.551584
ENSG00000160352.16	chr19	21082159	21125270	43112	+	protein_coding	ZNF714	HGNC:27124	OTTHUMG00000182833.5	ENSG00000160352	148206	9842	-0.263966	6.13194	0.0531455	0.552715
ENSG00000182050.14	chr12	85955666	86838904	883239	-	protein_coding	MGAT4C	HGNC:30871	OTTHUMG00000169846.8	ENSG00000182050	25834	27761	0.414928	4.91573	0.0531741	0.552715
ENSG00000117308.15	chr1	23795599	23800781	5183	-	protein_coding	GALE	HGNC:4116	OTTHUMG00000002958.10	ENSG00000117308	2582	3955	-0.325656	4.91154	0.0532679	0.55294
ENSG00000117650.13	chr1	211658657	211675630	16974	-	protein_coding	NEK2	HGNC:7745	OTTHUMG00000037121.3	ENSG00000117650	4751	3095	-0.362967	5.79372	0.0533241	0.55294
ENSG00000283907.2	chr19	35557928	35581960	24033	+	lncRNA	ENSG00000283907		OTTHUMG00000191916.1	ENSG00000283907		528	-0.309575	7.86792	0.0533342	0.55294
ENSG00000172432.19	chr6	43605316	43629264	23949	-	protein_coding	GTPBP2	HGNC:4670	OTTHUMG00000014744.13	ENSG00000172432	54676	4726	0.438843	3.47073	0.0533509	0.55294
ENSG00000198804.2	chrM	5904	7445	1542	+	protein_coding	MT-CO1	HGNC:7419		ENSG00000198804	4512	1542	0.277341	9.46155	0.0533718	0.55294
ENSG00000129103.19	chr7	56064002	56080670	16669	+	protein_coding	SUMF2	HGNC:20415	OTTHUMG00000129373.10	ENSG00000129103	25870	4101	0.250692	8.46499	0.0534205	0.55308
ENSG00000196139.14	chr10	5035354	5107686	72333	+	protein_coding	AKR1C3	HGNC:386	OTTHUMG00000017585.7	ENSG00000196139	8644	3911	0.353689	4.5399	0.0535985	0.554432
ENSG00000181392.17	chr19	36003307	36008813	5507	-	protein_coding	SYNE4	HGNC:26703	OTTHUMG00000048135.8	ENSG00000181392	163183	2548	-0.319365	4.80813	0.053648	0.554432
ENSG00000023572.10	chr1	193090866	193106114	15249	-	protein_coding	GLRX2	HGNC:16065	OTTHUMG00000035677.2	ENSG00000023572	51022	6210	-0.351228	4.91834	0.053657	0.554432
ENSG00000118855.21	chr3	158732198	158829719	97522	+	protein_coding	MFSD1	HGNC:25874	OTTHUMG00000158835.10	ENSG00000118855	64747	5227	0.264413	6.79937	0.0537815	0.554893
ENSG00000077232.19	chr2	182716255	182794464	78210	+	protein_coding	DNAJC10	HGNC:24637	OTTHUMG00000154209.7	ENSG00000077232	54431	25053	0.250745	6.54318	0.0537823	0.554893
ENSG00000078142.14	chr18	41955234	42087830	132597	+	protein_coding	PIK3C3	HGNC:8974	OTTHUMG00000132593.7	ENSG00000078142	5289	15154	0.319733	4.52163	0.0538321	0.554893
ENSG00000229956.11	chr1	71081324	71489976	408653	+	lncRNA	ZRANB2-DT	HGNC:43595	OTTHUMG00000009733.12	ENSG00000229956		14877	0.774698	1.18499	0.0538513	0.554893
ENSG00000134452.20	chr10	5890203	5937594	47392	+	protein_coding	FBH1	HGNC:13620	OTTHUMG00000017609.5	ENSG00000134452	84893	6676	0.376332	4.79229	0.0538782	0.554893
ENSG00000196422.11	chr9	135479079	135488893	9815	+	protein_coding	PPP1R26	HGNC:29089	OTTHUMG00000020904.4	ENSG00000196422	9858	5307	-0.497757	3.11525	0.0539288	0.555049
ENSG00000114737.16	chr3	50606489	50611774	5286	-	protein_coding	CISH	HGNC:1984	OTTHUMG00000156853.1	ENSG00000114737	1154	5056	0.436991	2.84469	0.0541896	0.556322
ENSG00000107742.14	chr10	72059034	72089032	29999	-	protein_coding	SPOCK2	HGNC:13564	OTTHUMG00000018430.4	ENSG00000107742	9806	6405	0.565676	4.60077	0.0542663	0.556322
ENSG00000078618.23	chr1	51789191	51878805	89615	-	protein_coding	NRDC	HGNC:7995	OTTHUMG00000008278.4	ENSG00000078618	4898	6640	0.261761	6.62307	0.0542671	0.556322
ENSG00000162714.13	chr1	247297412	247331867	34456	-	protein_coding	ZNF496	HGNC:23713	OTTHUMG00000041164.3	ENSG00000162714	84838	10552	0.618116	2.24402	0.0542699	0.556322
ENSG00000164024.12	chr4	98995659	99062809	67151	+	protein_coding	METAP1	HGNC:15789	OTTHUMG00000161231.3	ENSG00000164024	23173	4074	-0.320583	5.55384	0.0543526	0.556322
ENSG00000011478.13	chr19	45692403	45703989	11587	+	protein_coding	QPCTL	HGNC:25952	OTTHUMG00000182131.2	ENSG00000011478	54814	2825	0.383018	4.08479	0.0543847	0.556322
ENSG00000175727.14	chr12	122078756	122147344	68589	+	protein_coding	MLXIP	HGNC:17055	OTTHUMG00000168953.5	ENSG00000175727	22877	13868	0.313644	5.74599	0.0543974	0.556322
ENSG00000123485.12	chr2	233833416	233854566	21151	-	protein_coding	HJURP	HGNC:25444	OTTHUMG00000059125.12	ENSG00000123485	55355	3821	-0.293059	5.24324	0.0544348	0.556322
ENSG00000184226.15	chr13	66302834	67230445	927612	-	protein_coding	PCDH9	HGNC:8661	OTTHUMG00000017040.6	ENSG00000184226	5101	30944	0.68766	2.86335	0.0544461	0.556322
ENSG00000165323.16	chr11	92224818	92896473	671656	+	protein_coding	FAT3	HGNC:23112	OTTHUMG00000154468.4	ENSG00000165323	120114	19640	-0.814574	1.22505	0.0544963	0.556322
ENSG00000100813.15	chr14	23058564	23095614	37051	-	protein_coding	ACIN1	HGNC:17066	OTTHUMG00000028716.8	ENSG00000100813	22985	9110	-0.313447	7.61792	0.0545204	0.556322
ENSG00000247151.7	chr11	33161657	33191598	29942	+	lncRNA	CSTF3-DT	HGNC:27882	OTTHUMG00000166243.2	ENSG00000247151	338739	4012	0.902783	0.65928	0.0545408	0.556322
ENSG00000198715.13	chr1	156290089	156295689	5601	-	protein_coding	GLMP	HGNC:29436	OTTHUMG00000019789.8	ENSG00000198715	112770	3471	0.358991	5.97986	0.0545554	0.556322
ENSG00000034510.6	chr2	84905656	84906671	1016	+	protein_coding	TMSB10	HGNC:11879	OTTHUMG00000130027.7	ENSG00000034510	9168	461	-0.266576	12.2356	0.0546199	0.556322
ENSG00000186638.17	chr9	34252380	34329268	76889	-	protein_coding	KIF24	HGNC:19916	OTTHUMG00000019810.6	ENSG00000186638	347240	6479	-0.421612	3.50478	0.0546462	0.556322
ENSG00000075275.18	chr22	46360834	46537620	176787	-	protein_coding	CELSR1	HGNC:1850	OTTHUMG00000150423.5	ENSG00000075275	9620	16045	0.513485	2.35853	0.0546482	0.556322
ENSG00000226976.3	chr6	37044860	37045189	330	+	processed_pseudogene	COX6A1P2	HGNC:35239	OTTHUMG00000014615.2	ENSG00000226976		330	-0.458957	3.11805	0.0546546	0.556322
ENSG00000233098.10	chr17	20868433	21002276	133844	+	lncRNA	CCDC144NL-AS1	HGNC:51340	OTTHUMG00000178937.8	ENSG00000233098	339260	13343	0.26204	6.38251	0.0547045	0.556469
ENSG00000147124.13	chrX	47445178	47483222	38045	-	protein_coding	ZNF41	HGNC:13107	OTTHUMG00000021448.4	ENSG00000147124	7592	5613	-0.48896	3.19459	0.0547802	0.556879
ENSG00000244349.1	chr6	28986800	28988536	1737	+	lncRNA	ENSG00000244349		OTTHUMG00000031270.1	ENSG00000244349		317	0.805402	1.08402	0.0548494	0.557108
ENSG00000225224.1	chr7	157192368	157192832	465	+	processed_pseudogene	RPS27AP12	HGNC:35732	OTTHUMG00000157241.1	ENSG00000225224		465	-0.683282	1.53823	0.0548881	0.557108
ENSG00000180035.13	chr16	30378106	30400108	22003	+	protein_coding	ZNF48	HGNC:13114	OTTHUMG00000048195.7	ENSG00000180035	197407	3726	-0.47644	2.74183	0.0549197	0.557108
ENSG00000178996.14	chr5	54517759	54546586	28828	+	protein_coding	SNX18	HGNC:19245	OTTHUMG00000096994.4	ENSG00000178996	112574	6654	0.607698	1.71813	0.0549465	0.557108
ENSG00000163191.6	chr1	152032506	152047907	15402	-	protein_coding	S100A11	HGNC:10488	OTTHUMG00000013069.2	ENSG00000163191	6282	649	0.250802	7.80613	0.0549801	0.557108
ENSG00000267053.9	chr19	36257662	36321276	63615	+	lncRNA	ENSG00000267053		OTTHUMG00000180576.7	ENSG00000267053		4470	0.618268	2.10394	0.0550393	0.557348
ENSG00000290846.1	chr2	89542842	89585652	42811	-	lncRNA	ENSG00000290846			ENSG00000290846	107985911	2414	0.349484	4.2083	0.0551275	0.557667
ENSG00000122378.14	chr10	80407829	80437115	29287	+	protein_coding	PRXL2A	HGNC:28651	OTTHUMG00000018614.4	ENSG00000122378	84293	6520	-0.25275	6.99717	0.0551417	0.557667
ENSG00000248431.2	chr4	162705359	162907428	202070	+	lncRNA	ENSG00000248431		OTTHUMG00000161384.5	ENSG00000248431		2689	0.533025	2.21218	0.0552456	0.558357
ENSG00000138604.10	chr15	69160584	69272217	111634	+	protein_coding	GLCE	HGNC:17855	OTTHUMG00000172084.6	ENSG00000138604	26035	6630	-0.65074	2.10948	0.0552956	0.558504
ENSG00000136279.21	chr7	44044640	44069456	24817	+	protein_coding	DBNL	HGNC:2696	OTTHUMG00000155350.5	ENSG00000136279	28988	12587	0.272808	6.70277	0.0554293	0.559494
ENSG00000196275.16	chr7	74796151	74851605	55455	-	protein_coding	GTF2IRD2	HGNC:30775	OTTHUMG00000181527.5	ENSG00000196275	84163	8359	0.70414	1.44768	0.0555275	0.559723
ENSG00000231908.2	chr2	208255214	208256181	968	+	lncRNA	IDH1-AS1	HGNC:40292	OTTHUMG00000154707.1	ENSG00000231908	100507475	688	0.675632	1.89562	0.0555317	0.559723
ENSG00000112294.14	chr6	24494867	24537207	42341	+	protein_coding	ALDH5A1	HGNC:408	OTTHUMG00000014356.5	ENSG00000112294	7915	7563	-0.46497	2.99726	0.0555589	0.559723
ENSG00000101003.12	chr20	25391008	25452700	61693	+	protein_coding	GINS1	HGNC:28980	OTTHUMG00000032124.2	ENSG00000101003	9837	8017	-0.319917	5.73092	0.0555967	0.559744
ENSG00000122482.22	chr1	90915298	91022272	106975	-	protein_coding	ZNF644	HGNC:29222	OTTHUMG00000010078.5	ENSG00000122482	84146	7604	0.352223	4.70332	0.0556499	0.559921
ENSG00000260620.1	chr16	51054728	51056399	1672	-	lncRNA	ENSG00000260620		OTTHUMG00000173286.1	ENSG00000260620		511	-1.10158	0.756983	0.0558781	0.560896
ENSG00000151834.16	chr4	46243548	46475230	231683	-	protein_coding	GABRA2	HGNC:4076	OTTHUMG00000044266.8	ENSG00000151834	2555	16898	0.653514	1.8359	0.0559525	0.560896
ENSG00000219665.8	chr19	11987617	12046275	58659	+	lncRNA	ZNF433-AS1	HGNC:53776	OTTHUMG00000156428.2	ENSG00000219665	101928464	5890	0.451838	2.86287	0.0559864	0.560896
ENSG00000242498.8	chr15	89895006	89912952	17947	-	protein_coding	ARPIN	HGNC:28782	OTTHUMG00000154515.5	ENSG00000242498	348110	8590	-0.397899	4.07848	0.056045	0.560896
ENSG00000110911.17	chr12	50979401	51028566	49166	-	protein_coding	SLC11A2	HGNC:10908	OTTHUMG00000169493.10	ENSG00000110911	4891	9888	-0.261165	6.58724	0.0560479	0.560896
ENSG00000197019.5	chr19	40421589	40425992	4404	-	protein_coding	SERTAD1	HGNC:17932	OTTHUMG00000182594.3	ENSG00000197019	29950	2084	0.515747	2.62861	0.0561854	0.560896
ENSG00000289027.1	chr7	92112176	92245924	133749	-	protein_coding	ENSG00000289027		OTTHUMG00000193355.1	ENSG00000289027		7888	-0.365178	6.03624	0.0561956	0.560896
ENSG00000269609.6	chr10	102449816	102461106	11291	+	lncRNA	C10orf95-AS1	HGNC:45238	OTTHUMG00000182529.6	ENSG00000269609	100505761	6205	-0.249189	7.5228	0.0562806	0.560896
ENSG00000285600.2	chr3	127620106	127629049	8944	-	lncRNA	ENSG00000285600		OTTHUMG00000192815.1	ENSG00000285600		3708	-0.403469	3.91657	0.0563346	0.560896
ENSG00000142273.13	chr19	44777869	44800652	22784	+	protein_coding	CBLC	HGNC:15961	OTTHUMG00000150715.5	ENSG00000142273	23624	1613	-0.786893	1.44989	0.0563363	0.560896
ENSG00000146433.10	chr6	158536436	158635429	98994	+	protein_coding	TMEM181	HGNC:20958	OTTHUMG00000015913.1	ENSG00000146433	57583	5533	0.430197	3.57399	0.0563482	0.560896
ENSG00000120733.14	chr5	138352685	138437028	84344	+	protein_coding	KDM3B	HGNC:1337	OTTHUMG00000163469.2	ENSG00000120733	51780	7872	-0.464968	3.1696	0.0563822	0.560896
ENSG00000164620.9	chr5	141636950	141641064	4115	+	protein_coding	RELL2	HGNC:26902	OTTHUMG00000129612.5	ENSG00000164620	285613	2583	-0.460942	3.48883	0.0564258	0.560896
ENSG00000266173.7	chr17	63682336	63741986	59651	-	protein_coding	STRADA	HGNC:30172	OTTHUMG00000178908.13	ENSG00000266173	92335	10860	0.387133	4.31548	0.0564376	0.560896
ENSG00000099901.17	chr22	20115938	20127355	11418	+	protein_coding	RANBP1	HGNC:9847	OTTHUMG00000150490.35	ENSG00000099901	5902	4620	-0.343973	6.19018	0.0564385	0.560896
ENSG00000169490.17	chr8	38988808	38996824	8017	-	protein_coding	TM2D2	HGNC:24127	OTTHUMG00000164098.4	ENSG00000169490	83877	4435	-0.320803	4.6991	0.0564544	0.560896
ENSG00000260552.3	chr18	36179996	36187475	7480	-	lncRNA	COSMOC	HGNC:51610	OTTHUMG00000176168.1	ENSG00000260552	101927809	1004	0.773775	1.18468	0.0564696	0.560896
ENSG00000198455.5	chrX	57592011	57597477	5467	+	protein_coding	ZXDB	HGNC:13199	OTTHUMG00000021685.1	ENSG00000198455	158586	5467	0.686325	1.46827	0.056474	0.560896
ENSG00000204070.10	chr20	45361937	45376798	14862	+	protein_coding	SYS1	HGNC:16162	OTTHUMG00000032579.4	ENSG00000204070	90196	6000	-0.341489	4.16201	0.0565265	0.560896
ENSG00000053372.5	chr1	19251805	19260128	8324	+	protein_coding	MRTO4	HGNC:18477	OTTHUMG00000002496.4	ENSG00000053372	51154	2556	-0.286069	5.16536	0.0565486	0.560896
ENSG00000168907.13	chr15	42139034	42156636	17603	-	protein_coding	PLA2G4F	HGNC:27396	OTTHUMG00000172782.3	ENSG00000168907	255189	6103	0.52451	2.84078	0.0565537	0.560896
ENSG00000196535.20	chr17	29071122	29180398	109277	-	protein_coding	MYO18A	HGNC:31104	OTTHUMG00000166360.11	ENSG00000196535	399687	18978	0.315426	5.98604	0.0565556	0.560896
ENSG00000181192.12	chr10	12068954	12123221	54268	+	protein_coding	DHTKD1	HGNC:23537	OTTHUMG00000017677.4	ENSG00000181192	55526	5295	-0.271002	5.65471	0.0565819	0.560896
ENSG00000289479.1	chrX	92100276	92104768	4493	-	lncRNA	ENSG00000289479			ENSG00000289479		1764	0.878776	1.38968	0.0566252	0.560896
ENSG00000276846.1	chr19	37314868	37315620	753	-	lncRNA	ENSG00000276846		OTTHUMG00000186729.1	ENSG00000276846		753	0.655117	1.32699	0.0566395	0.560896
ENSG00000100311.17	chr22	39223359	39244982	21624	-	protein_coding	PDGFB	HGNC:8800	OTTHUMG00000151029.16	ENSG00000100311	5155	3992	0.606479	2.11318	0.0567784	0.561917
ENSG00000163728.11	chr3	180602163	180617828	15666	+	protein_coding	TTC14	HGNC:24697	OTTHUMG00000157859.13	ENSG00000163728	151613	7900	0.498359	3.55889	0.0568204	0.561952
ENSG00000146414.17	chr6	145864245	145964423	100179	-	protein_coding	SHPRH	HGNC:19336	OTTHUMG00000015750.4	ENSG00000146414	257218	17695	-0.328677	5.4148	0.0568685	0.561952
ENSG00000114770.17	chr3	183919934	184017939	98006	-	protein_coding	ABCC5	HGNC:56	OTTHUMG00000156871.3	ENSG00000114770	10057	11365	0.376944	3.91427	0.0569114	0.561952
ENSG00000134285.11	chr12	48921518	48926474	4957	-	protein_coding	FKBP11	HGNC:18624	OTTHUMG00000170402.3	ENSG00000134285	51303	4957	0.855636	0.844288	0.0569405	0.561952
ENSG00000101871.17	chrX	10445310	10833654	388345	-	protein_coding	MID1	HGNC:7095	OTTHUMG00000021127.5	ENSG00000101871	4281	13329	-0.643988	2.85699	0.0569609	0.561952
ENSG00000173218.15	chr1	115641970	115698224	56255	+	protein_coding	VANGL1	HGNC:15512	OTTHUMG00000011971.4	ENSG00000173218	81839	9045	-0.33173	4.28973	0.0570759	0.562296
ENSG00000070950.10	chr3	8775402	8963773	188372	-	protein_coding	RAD18	HGNC:18278	OTTHUMG00000090545.6	ENSG00000070950	56852	6984	-0.385073	3.5206	0.0570762	0.562296
ENSG00000102054.18	chrX	16839283	16870362	31080	-	protein_coding	RBBP7	HGNC:9890	OTTHUMG00000021198.5	ENSG00000102054	5931	7340	-0.250222	6.47456	0.0571032	0.562296
ENSG00000197622.13	chr1	151050971	151070325	19355	-	protein_coding	CDC42SE1	HGNC:17719	OTTHUMG00000035158.4	ENSG00000197622	56882	4184	0.307782	7.27238	0.0571754	0.562316
ENSG00000143079.15	chr1	112396214	112463456	67243	+	protein_coding	CTTNBP2NL	HGNC:25330	OTTHUMG00000011154.5	ENSG00000143079	55917	7371	0.468097	3.24691	0.0572182	0.562316
ENSG00000290792.1	chr1	149844498	149850937	6440	-	lncRNA	ENSG00000290792			ENSG00000290792		6440	0.390654	3.29653	0.0572574	0.562316
ENSG00000111897.7	chr6	122443351	122471807	28457	-	protein_coding	SERINC1	HGNC:13464	OTTHUMG00000015487.3	ENSG00000111897	57515	3125	0.314998	5.66604	0.0572595	0.562316
ENSG00000166816.15	chr16	75111860	75116780	4921	-	protein_coding	LDHD	HGNC:19708	OTTHUMG00000137605.4	ENSG00000166816	197257	2368	0.536324	2.27799	0.0573184	0.562316
ENSG00000273542.2	chr6	27831174	27831560	387	-	protein_coding	H4C12	HGNC:4784	OTTHUMG00000014488.2	ENSG00000273542	8362	387	0.939607	1.89126	0.0573394	0.562316
ENSG00000174371.17	chr1	241847967	241895148	47182	+	protein_coding	EXO1	HGNC:3511	OTTHUMG00000039965.9	ENSG00000174371	9156	4137	-0.281243	5.2717	0.0573558	0.562316
ENSG00000107201.11	chr9	32455302	32526208	70907	-	protein_coding	RIGI	HGNC:19102	OTTHUMG00000019746.3	ENSG00000107201	23586	10345	0.639813	2.18499	0.0574475	0.562863
ENSG00000203879.12	chrX	154436913	154443467	6555	+	protein_coding	GDI1	HGNC:4226	OTTHUMG00000033293.10	ENSG00000203879	2664	5256	0.279284	5.48123	0.0576418	0.564415
ENSG00000247157.7	chr12	11548030	11590369	42340	+	lncRNA	LINC01252	HGNC:27888	OTTHUMG00000168537.4	ENSG00000247157	338817	4456	0.627613	1.67989	0.0576824	0.564461
ENSG00000004776.13	chr19	35754566	35758079	3514	-	protein_coding	HSPB6	HGNC:26511	OTTHUMG00000048122.5	ENSG00000004776	126393	1724	0.475064	6.50443	0.0577765	0.564938
ENSG00000185267.10	chr10	14819245	14838575	19331	-	protein_coding	CDNF	HGNC:24913	OTTHUMG00000017713.4	ENSG00000185267	441549	1703	0.698792	1.14231	0.0578031	0.564938
ENSG00000104522.16	chr8	143612618	143618048	5431	-	protein_coding	GFUS	HGNC:12390	OTTHUMG00000165159.6	ENSG00000104522	7264	3608	0.301879	5.36658	0.057862	0.565
ENSG00000151239.14	chr12	43793723	43806328	12606	-	protein_coding	TWF1	HGNC:9620	OTTHUMG00000169426.3	ENSG00000151239	5756	3885	0.263619	7.19615	0.0578981	0.565
ENSG00000172239.14	chr5	43526267	43557758	31492	-	protein_coding	PAIP1	HGNC:16945	OTTHUMG00000096960.5	ENSG00000172239	10605	3391	-0.302839	5.53917	0.0579174	0.565
ENSG00000111269.3	chr12	12611827	12645108	33282	+	protein_coding	CREBL2	HGNC:2350	OTTHUMG00000168704.2	ENSG00000111269	1389	3922	0.31175	5.35523	0.0580341	0.565787
ENSG00000100105.18	chr22	31325804	31346346	20543	-	protein_coding	PATZ1	HGNC:13071	OTTHUMG00000151254.2	ENSG00000100105	23598	5807	0.442473	3.21644	0.0581422	0.56593
ENSG00000164904.18	chr5	126531200	126595362	64163	-	protein_coding	ALDH7A1	HGNC:877	OTTHUMG00000128942.26	ENSG00000164904	501	17914	-0.307139	5.51839	0.0581556	0.56593
ENSG00000144591.20	chr2	219498865	219513898	15034	+	protein_coding	GMPPA	HGNC:22923	OTTHUMG00000058922.23	ENSG00000144591	29926	6874	0.477343	4.12355	0.0581583	0.56593
ENSG00000198792.13	chr22	38219291	38273010	53720	-	protein_coding	TMEM184B	HGNC:1310	OTTHUMG00000030557.18	ENSG00000198792	25829	7056	-0.37275	3.69487	0.0582288	0.56593
ENSG00000143321.19	chr1	156742109	156766925	24817	-	protein_coding	HDGF	HGNC:4856	OTTHUMG00000041295.2	ENSG00000143321	3068	3674	-0.295798	7.91066	0.0582289	0.56593
ENSG00000047648.23	chrX	11117651	11665920	548270	-	protein_coding	ARHGAP6	HGNC:676	OTTHUMG00000021134.7	ENSG00000047648	395	8893	-0.409183	4.62265	0.0583059	0.566328
ENSG00000066279.19	chr1	197084121	197146694	62574	-	protein_coding	ASPM	HGNC:19048	OTTHUMG00000036277.2	ENSG00000066279	259266	11994	-0.297043	6.60641	0.0583655	0.566557
ENSG00000290689.1	chr15	84199311	84230136	30826	-	lncRNA	ENSG00000290689			ENSG00000290689		4694	-0.343298	3.88918	0.0584528	0.566681
ENSG00000076248.12	chr12	109097597	109126725	29129	+	protein_coding	UNG	HGNC:12572	OTTHUMG00000169247.1	ENSG00000076248	7374	5271	-0.252945	6.84107	0.0584945	0.566681
ENSG00000182512.5	chr14	95533503	95544724	11222	+	protein_coding	GLRX5	HGNC:20134	OTTHUMG00000171636.2	ENSG00000182512	51218	2388	-0.417826	5.82484	0.0585243	0.566681
ENSG00000177084.19	chr12	132623753	132687376	63624	-	protein_coding	POLE	HGNC:9177	OTTHUMG00000168045.7	ENSG00000177084	5426	12364	-0.325297	4.31502	0.0585447	0.566681
ENSG00000058804.12	chr1	53765478	53838463	72986	-	protein_coding	NDC1	HGNC:25525	OTTHUMG00000008073.2	ENSG00000058804	55706	4720	-0.273232	6.07172	0.058588	0.566681
ENSG00000254815.6	chr11	557595	560107	2513	+	lncRNA	LMNTD2-AS1	HGNC:41204	OTTHUMG00000165116.3	ENSG00000254815	692247	2418	0.975902	1.09947	0.0585989	0.566681
ENSG00000251056.1	chr4	49502145	49506022	3878	-	unprocessed_pseudogene	ANKRD20A17P	HGNC:43608	OTTHUMG00000160600.1	ENSG00000251056		1330	0.793488	1.37459	0.0586309	0.566681
ENSG00000152952.14	chr3	146035139	146163725	128587	-	protein_coding	PLOD2	HGNC:9082	OTTHUMG00000159417.3	ENSG00000152952	5352	14518	-0.275259	5.44206	0.0586946	0.566948
ENSG00000184162.15	chr19	19201409	19203414	2006	-	protein_coding	NR2C2AP	HGNC:30763	OTTHUMG00000169225.6	ENSG00000184162	126382	1791	-0.318677	4.6118	0.058759	0.567221
ENSG00000147130.14	chrX	71239624	71255146	15523	-	protein_coding	ZMYM3	HGNC:13054	OTTHUMG00000021799.1	ENSG00000147130	9203	6916	-0.287144	5.67622	0.0588238	0.567498
ENSG00000180638.19	chr17	19678288	19718979	40692	-	protein_coding	SLC47A2	HGNC:26439	OTTHUMG00000059464.8	ENSG00000180638	146802	6691	0.565289	3.77075	0.0589734	0.568131
ENSG00000272410.5	chr3	10249372	10285796	36425	+	protein_coding	ENSG00000272410		OTTHUMG00000185357.1	ENSG00000272410		2977	-0.856672	0.880737	0.0591542	0.568131
ENSG00000101057.16	chr20	43667019	43716495	49477	+	protein_coding	MYBL2	HGNC:7548	OTTHUMG00000033062.2	ENSG00000101057	4605	2776	-0.390574	3.87898	0.0591929	0.568131
ENSG00000167397.15	chr16	31090842	31095980	5139	-	protein_coding	VKORC1	HGNC:23663	OTTHUMG00000047408.7	ENSG00000167397	79001	2190	-0.236376	8.17396	0.0591932	0.568131
ENSG00000177570.15	chr8	118189455	118622112	432658	-	protein_coding	SAMD12	HGNC:31750	OTTHUMG00000059817.6	ENSG00000177570	401474	15382	-0.777008	0.879684	0.0592231	0.568131
ENSG00000159915.13	chr19	44259880	44275317	15438	+	protein_coding	ZNF233	HGNC:30946	OTTHUMG00000182354.2	ENSG00000159915	353355	4051	0.570682	2.70951	0.0592696	0.568131
ENSG00000168890.14	chr2	85598547	85603196	4650	-	protein_coding	TMEM150A	HGNC:24677	OTTHUMG00000130168.5	ENSG00000168890	129303	3095	0.493692	3.14056	0.0593267	0.568131
ENSG00000139767.10	chr12	118981541	119163051	181511	+	protein_coding	SRRM4	HGNC:29389	OTTHUMG00000168928.4	ENSG00000139767	84530	12227	-0.273373	6.2567	0.059378	0.568131
ENSG00000163521.16	chr2	219236598	219245478	8881	-	protein_coding	GLB1L	HGNC:28129	OTTHUMG00000133133.5	ENSG00000163521	79411	3419	0.462483	3.12076	0.0593999	0.568131
ENSG00000271787.1	chr2	10054421	10054866	446	-	lncRNA	ENSG00000271787		OTTHUMG00000185549.1	ENSG00000271787		446	-1.06946	1.30627	0.0594136	0.568131
ENSG00000287809.1	chr16	21511635	21515131	3497	+	lncRNA	ENSG00000287809		OTTHUMG00000195256.1	ENSG00000287809		1715	-0.966009	0.680899	0.0594173	0.568131
ENSG00000101187.16	chr20	62642503	62685785	43283	+	protein_coding	SLCO4A1	HGNC:10953	OTTHUMG00000032923.5	ENSG00000101187	28231	3991	-0.491441	2.88207	0.059461	0.568131
ENSG00000204264.12	chr6	32840717	32844679	3963	-	protein_coding	PSMB8	HGNC:9545	OTTHUMG00000031285.6	ENSG00000204264	5696	3480	0.99941	0.825789	0.0594634	0.568131
ENSG00000130695.16	chr1	26234200	26278808	44609	+	protein_coding	CEP85	HGNC:25309	OTTHUMG00000003380.6	ENSG00000130695	64793	5145	-0.304486	4.6508	0.0594707	0.568131
ENSG00000138801.9	chr4	107590276	107720234	129959	-	protein_coding	PAPSS1	HGNC:8603	OTTHUMG00000131210.4	ENSG00000138801	9061	3260	-0.290939	5.68203	0.059587	0.568131
ENSG00000277930.1	chrY	4993858	4999650	5793	-	lncRNA	ENSG00000277930		OTTHUMG00000188135.1	ENSG00000277930		844	0.645392	1.35269	0.0596356	0.568131
ENSG00000073756.13	chr1	186671791	186680922	9132	-	protein_coding	PTGS2	HGNC:9605	OTTHUMG00000035473.4	ENSG00000073756	5743	5484	0.759679	0.97701	0.0596358	0.568131
ENSG00000114374.13	chrY	12537650	12860839	323190	+	protein_coding	USP9Y	HGNC:12633	OTTHUMG00000036469.3	ENSG00000114374	8287	18224	0.400554	4.17108	0.0596594	0.568131
ENSG00000164329.14	chr5	79612120	79688246	76127	+	protein_coding	TENT2	HGNC:26776	OTTHUMG00000108163.4	ENSG00000164329	167153	7093	0.318964	4.7843	0.0596594	0.568131
ENSG00000148334.16	chr9	128120693	128128462	7770	-	protein_coding	PTGES2	HGNC:17822	OTTHUMG00000020730.4	ENSG00000148334	80142	6084	0.350514	4.07133	0.0596711	0.568131
ENSG00000115594.12	chr2	102064544	102179874	115331	+	protein_coding	IL1R1	HGNC:5993	OTTHUMG00000130783.6	ENSG00000115594	3554	7123	-1.00752	0.754651	0.0596791	0.568131
ENSG00000127616.21	chr19	10960932	11079426	118495	+	protein_coding	SMARCA4	HGNC:11100	OTTHUMG00000169272.16	ENSG00000127616	6597	15581	-0.278671	6.83538	0.0596852	0.568131
ENSG00000006118.15	chr11	60924460	60937159	12700	+	protein_coding	TMEM132A	HGNC:31092	OTTHUMG00000167803.2	ENSG00000006118	54972	7274	-0.702345	1.51461	0.0598142	0.568372
ENSG00000242616.4	chr9	111661605	111670226	8622	+	protein_coding	GNG10	HGNC:4402	OTTHUMG00000157193.3	ENSG00000242616	2790	1201	-0.26741	7.25274	0.0598302	0.568372
ENSG00000124766.7	chr6	21593751	21598619	4869	+	protein_coding	SOX4	HGNC:11200	OTTHUMG00000016101.3	ENSG00000124766	6659	4869	-0.494389	5.52224	0.0598426	0.568372
ENSG00000119242.9	chr12	123918660	123972831	54172	-	protein_coding	CCDC92	HGNC:29563	OTTHUMG00000168725.6	ENSG00000119242	80212	8219	0.596673	2.37592	0.0598553	0.568372
ENSG00000171791.14	chr18	63123346	63320128	196783	-	protein_coding	BCL2	HGNC:990	OTTHUMG00000132791.5	ENSG00000171791	596	12612	-0.685987	2.06148	0.0599832	0.569161
ENSG00000157954.15	chr7	5190196	5233840	43645	+	protein_coding	WIPI2	HGNC:32225	OTTHUMG00000121179.5	ENSG00000157954	26100	8983	0.39671	3.65865	0.0600222	0.569161
ENSG00000153234.16	chr2	156324437	156342348	17912	-	protein_coding	NR4A2	HGNC:7981	OTTHUMG00000131950.10	ENSG00000153234	4929	4111	1.02237	1.08286	0.0600471	0.569161
ENSG00000102172.16	chrX	21940709	21994837	54129	+	protein_coding	SMS	HGNC:11123	OTTHUMG00000021239.4	ENSG00000102172	6611	2130	-0.265418	5.53468	0.0601095	0.569396
ENSG00000009844.16	chr6	142147162	142224685	77524	+	protein_coding	VTA1	HGNC:20954	OTTHUMG00000015707.4	ENSG00000009844	51534	7258	0.255533	6.10574	0.0601444	0.569396
ENSG00000141540.11	chr17	74213571	74262020	48450	+	protein_coding	TTYH2	HGNC:13877	OTTHUMG00000166018.4	ENSG00000141540	94015	5318	0.557101	1.82691	0.0603803	0.571145
ENSG00000196747.5	chr6	27808173	27808667	495	+	protein_coding	H2AC13	HGNC:4725	OTTHUMG00000014484.1	ENSG00000196747	8329	495	0.522159	1.91298	0.0604019	0.571145
ENSG00000135049.16	chr9	85546539	85742029	195491	-	protein_coding	AGTPBP1	HGNC:17258	OTTHUMG00000020124.3	ENSG00000135049	23287	4939	-0.40523	4.15503	0.0604547	0.5713
ENSG00000280165.2	chr13	61409685	61415849	6165	-	protein_coding	PCDH20	HGNC:14257	OTTHUMG00000017012.5	ENSG00000280165	64881	5105	0.503069	2.76426	0.0605111	0.57149
ENSG00000264734.1	chr17	26989189	26999941	10753	-	lncRNA	ENSG00000264734		OTTHUMG00000179164.1	ENSG00000264734	124903955	720	0.856884	0.846316	0.0606034	0.572018
ENSG00000129250.12	chr17	4997950	5028401	30452	+	protein_coding	KIF1C	HGNC:6317	OTTHUMG00000099451.4	ENSG00000129250	10749	8578	-0.3908	3.80239	0.0609272	0.574728
ENSG00000105676.14	chr19	19033575	19060311	26737	+	protein_coding	ARMC6	HGNC:25049	OTTHUMG00000169271.6	ENSG00000105676	93436	4052	-0.390482	4.24357	0.0610704	0.575733
ENSG00000176974.21	chr17	18327860	18363563	35704	-	protein_coding	SHMT1	HGNC:10850	OTTHUMG00000059094.7	ENSG00000176974	6470	7015	-0.289612	5.13569	0.0611172	0.575829
ENSG00000185088.14	chr15	63125872	63158021	32150	-	protein_coding	RPS27L	HGNC:18476	OTTHUMG00000155301.7	ENSG00000185088	51065	8825	0.308215	9.56579	0.0611644	0.575928
ENSG00000075711.21	chr3	197042560	197299330	256771	-	protein_coding	DLG1	HGNC:2900	OTTHUMG00000047972.48	ENSG00000075711	1739	16552	-0.3225	5.49244	0.0612336	0.576234
ENSG00000100297.16	chr22	35400134	35425431	25298	+	protein_coding	MCM5	HGNC:6948	OTTHUMG00000150961.19	ENSG00000100297	4174	7268	-0.282085	6.39142	0.0613157	0.576295
ENSG00000234949.2	chr2	237591020	237595981	4962	+	lncRNA	RAB17-DT	HGNC:56028	OTTHUMG00000152979.1	ENSG00000234949		1656	0.507859	2.56312	0.0613212	0.576295
ENSG00000152117.18	chr2	131492813	131521573	28761	+	transcribed_processed_pseudogene	SMPD4BP	HGNC:24761	OTTHUMG00000153607.7	ENSG00000152117	150776	5508	-0.608004	2.34779	0.0613501	0.576295
ENSG00000157193.18	chr1	53242364	53328469	86106	-	protein_coding	LRP8	HGNC:6700	OTTHUMG00000008924.46	ENSG00000157193	7804	19668	-0.571644	2.99548	0.0614552	0.576937
ENSG00000107331.18	chr9	137007234	137028915	21682	-	protein_coding	ABCA2	HGNC:32	OTTHUMG00000020958.6	ENSG00000107331	20	11500	0.296863	4.59858	0.0616318	0.577887
ENSG00000206140.12	chr22	21466423	21471269	4847	+	protein_coding	TMEM191C	HGNC:33601	OTTHUMG00000150780.3	ENSG00000206140	645426	4299	0.729458	1.19717	0.0616505	0.577887
ENSG00000232110.9	chr10	89283636	89292125	8490	+	lncRNA	ENSG00000232110		OTTHUMG00000018710.3	ENSG00000232110		2907	0.714629	1.5984	0.0616668	0.577887
ENSG00000261604.1	chr5	43287601	43290839	3239	+	lncRNA	ENSG00000261604		OTTHUMG00000175405.1	ENSG00000261604		2497	-0.855598	2.66633	0.0617256	0.578093
ENSG00000145730.21	chr5	102753981	103029730	275750	+	protein_coding	PAM	HGNC:8596	OTTHUMG00000128729.5	ENSG00000145730	5066	7523	0.558049	2.5405	0.0618201	0.578321
ENSG00000172828.13	chr16	66961245	66975149	13905	+	protein_coding	CES3	HGNC:1865	OTTHUMG00000137525.4	ENSG00000172828	23491	4928	0.418393	3.78033	0.0618486	0.578321
ENSG00000149541.10	chr11	62615296	62622154	6859	-	protein_coding	B3GAT3	HGNC:923	OTTHUMG00000167685.3	ENSG00000149541	26229	2407	0.365251	5.2909	0.0619074	0.578321
ENSG00000246582.3	chr8	23224471	23230926	6456	+	lncRNA	TNFRSF10A-DT	HGNC:52647	OTTHUMG00000163784.2	ENSG00000246582	389641	2897	0.513932	2.63959	0.0620138	0.578321
ENSG00000005379.17	chr17	58301228	58328795	27568	-	protein_coding	TSPOAP1	HGNC:16831	OTTHUMG00000178923.5	ENSG00000005379	9256	11389	-0.706691	1.40104	0.0620192	0.578321
ENSG00000167658.16	chr19	3976056	3985463	9408	-	protein_coding	EEF2	HGNC:3214	OTTHUMG00000181790.3	ENSG00000167658	1938	4021	0.255757	8.14398	0.0620634	0.578321
ENSG00000114859.16	chr3	184346185	184361650	15466	-	protein_coding	CLCN2	HGNC:2020	OTTHUMG00000156747.5	ENSG00000114859	1181	8522	0.516267	2.9185	0.062065	0.578321
ENSG00000255423.1	chr3	73061659	73063337	1679	+	protein_coding	EBLN2	HGNC:25493	OTTHUMG00000165897.1	ENSG00000255423	55096	1679	-0.92095	0.470339	0.0620788	0.578321
ENSG00000070761.8	chr16	58113592	58129381	15790	-	protein_coding	CFAP20	HGNC:29523	OTTHUMG00000133490.5	ENSG00000070761	29105	2302	-0.285904	5.29402	0.0620813	0.578321
ENSG00000204922.5	chr11	62670273	62673686	3414	+	protein_coding	UQCC3	HGNC:34399	OTTHUMG00000167546.4	ENSG00000204922	790955	2397	0.272584	6.40454	0.0621825	0.57892
ENSG00000108984.15	chr17	69414697	69553865	139169	+	protein_coding	MAP2K6	HGNC:6846	OTTHUMG00000180311.4	ENSG00000108984	5608	16660	-0.47329	2.74355	0.0622928	0.579604
ENSG00000154122.14	chr5	14704800	14871778	166979	-	protein_coding	ANKH	HGNC:15492	OTTHUMG00000090539.5	ENSG00000154122	56172	12695	0.622699	2.5481	0.0623947	0.579947
ENSG00000175309.15	chr5	178208471	178232802	24332	-	protein_coding	PHYKPL	HGNC:28249	OTTHUMG00000130892.6	ENSG00000175309	85007	8439	-0.841254	0.718402	0.0624141	0.579947
ENSG00000179988.15	chr10	122954381	122997513	43133	+	protein_coding	PSTK	HGNC:28578	OTTHUMG00000019191.3	ENSG00000179988	118672	6118	0.566011	1.71751	0.0624405	0.579947
ENSG00000232442.3	chr20	63627179	63628824	1646	+	lncRNA	MHENCR	HGNC:53110	OTTHUMG00000032983.1	ENSG00000232442	100505771	1646	0.642081	3.00992	0.0624922	0.580084
ENSG00000068400.14	chrX	48973720	49002265	28546	-	protein_coding	GRIPAP1	HGNC:18706	OTTHUMG00000033192.10	ENSG00000068400	56850	16204	0.28939	6.06016	0.0625727	0.580147
ENSG00000172264.19	chr20	13995369	16053197	2057829	+	protein_coding	MACROD2	HGNC:16126	OTTHUMG00000031919.9	ENSG00000172264	140733	11426	0.791831	1.19686	0.0626298	0.580147
ENSG00000181938.14	chr16	58295080	58406147	111068	+	protein_coding	GINS3	HGNC:25851	OTTHUMG00000133486.4	ENSG00000181938	64785	5108	-0.281504	5.25318	0.06263	0.580147
ENSG00000103994.18	chr15	42412823	42491141	78319	-	protein_coding	ZNF106	HGNC:12886	OTTHUMG00000173244.7	ENSG00000103994	64397	12226	-0.286906	5.28807	0.0626467	0.580147
ENSG00000162236.13	chr11	62806860	62832051	25192	-	protein_coding	STX5	HGNC:11440	OTTHUMG00000143864.3	ENSG00000162236	6811	2881	0.359219	4.36262	0.0627529	0.580619
ENSG00000261135.1	chr1	16514645	16515754	1110	+	lncRNA	ENSG00000261135		OTTHUMG00000175735.1	ENSG00000261135		1110	0.462283	2.87897	0.0627717	0.580619
ENSG00000240571.1	chr7	130173718	130205361	31644	+	lncRNA	ENSG00000240571		OTTHUMG00000157649.1	ENSG00000240571		575	-0.797283	0.977448	0.0628477	0.580795
ENSG00000188163.8	chr9	137243584	137247770	4187	-	protein_coding	FAM166A	HGNC:33818	OTTHUMG00000159545.4	ENSG00000188163	401565	1801	-0.631472	3.21463	0.0628646	0.580795
ENSG00000160050.16	chr1	32200595	32205453	4859	+	protein_coding	CCDC28B	HGNC:28163	OTTHUMG00000005738.8	ENSG00000160050	79140	3873	-0.330938	5.59039	0.0629134	0.580904
ENSG00000132792.19	chr20	37693955	37872129	178175	+	protein_coding	CTNNBL1	HGNC:15879	OTTHUMG00000032428.6	ENSG00000132792	56259	4148	-0.256594	5.95012	0.0630226	0.581571
ENSG00000188707.7	chr7	150322639	150332721	10083	+	transcribed_unitary_pseudogene	ZBED10P	HGNC:21720	OTTHUMG00000158328.2	ENSG00000188707		5176	-0.721249	1.21251	0.0630834	0.581779
ENSG00000111203.13	chr12	2812622	2859791	47170	+	protein_coding	ITFG2	HGNC:30879	OTTHUMG00000130617.5	ENSG00000111203	55846	6255	-0.489581	2.66958	0.0631193	0.581779
ENSG00000251357.4	chr22	23862188	23895223	33036	+	protein_coding	ENSG00000251357		OTTHUMG00000150787.3	ENSG00000251357		788	-0.344909	5.36101	0.0631862	0.581779
ENSG00000163882.10	chr3	184361710	184368596	6887	+	protein_coding	POLR2H	HGNC:9195	OTTHUMG00000156746.2	ENSG00000163882	5437	3154	-0.244072	7.09973	0.0631934	0.581779
ENSG00000111696.12	chr12	103770453	103841234	70782	-	protein_coding	NT5DC3	HGNC:30826	OTTHUMG00000157017.3	ENSG00000111696	51559	8759	-0.24892	7.00104	0.063329	0.582591
ENSG00000172889.16	chr9	136658856	136672678	13823	+	protein_coding	EGFL7	HGNC:20594	OTTHUMG00000020938.6	ENSG00000172889	51162	2564	0.80652	2.19721	0.0633557	0.582591
ENSG00000196998.19	chrX	49074433	49101170	26738	-	protein_coding	WDR45	HGNC:28912	OTTHUMG00000034500.12	ENSG00000196998	11152	4691	0.355845	4.42428	0.0634155	0.5828
ENSG00000112290.13	chr6	110099819	110180004	80186	-	protein_coding	WASF1	HGNC:12732	OTTHUMG00000015357.4	ENSG00000112290	8936	3260	-0.369951	4.64148	0.0636583	0.584558
ENSG00000120306.11	chr5	140175156	140282052	106897	+	protein_coding	CYSTM1	HGNC:30239	OTTHUMG00000129243.6	ENSG00000120306	84418	1857	0.311886	4.791	0.0637159	0.584558
ENSG00000125246.16	chr13	99606669	99909459	302791	+	protein_coding	CLYBL	HGNC:18355	OTTHUMG00000017278.3	ENSG00000125246	171425	8768	-0.542528	2.29749	0.0637377	0.584558
ENSG00000184100.6	chr3	160100850	160102793	1944	+	processed_pseudogene	BRD7P2	HGNC:33541	OTTHUMG00000158952.1	ENSG00000184100		1944	0.77418	1.02574	0.0637557	0.584558
ENSG00000136159.4	chr13	48037726	48047221	9496	+	protein_coding	NUDT15	HGNC:23063	OTTHUMG00000016890.4	ENSG00000136159	55270	1938	-0.331688	4.75561	0.0638722	0.584945
ENSG00000250135.1	chr1	32170733	32176568	5836	+	lncRNA	ENSG00000250135		OTTHUMG00000004332.3	ENSG00000250135		667	-0.626176	1.91473	0.0638724	0.584945
ENSG00000289088.1	chr5	693493	694831	1339	+	lncRNA	ENSG00000289088			ENSG00000289088		981	-0.736412	1.53842	0.0639561	0.585035
ENSG00000217702.3	chr2	74123965	74135640	11676	+	lncRNA	ENSG00000217702		OTTHUMG00000187098.2	ENSG00000217702		1626	-0.600062	2.62802	0.0639568	0.585035
ENSG00000176399.4	chr9	22446824	22455740	8917	+	protein_coding	DMRTA1	HGNC:13826	OTTHUMG00000019693.3	ENSG00000176399	63951	5586	0.678497	1.05501	0.0640746	0.585377
ENSG00000100522.10	chr14	52775193	52791668	16476	-	protein_coding	GNPNAT1	HGNC:19980	OTTHUMG00000152334.6	ENSG00000100522	64841	4010	-0.25661	6.53959	0.0641751	0.585377
ENSG00000204267.19	chr6	32821833	32838739	16907	-	protein_coding	TAP2	HGNC:44	OTTHUMG00000031068.4	ENSG00000204267	6891	10357	-0.514348	3.17392	0.064211	0.585377
ENSG00000136235.17	chr7	23235967	23275108	39142	+	protein_coding	GPNMB	HGNC:4462	OTTHUMG00000022811.7	ENSG00000136235	10457	5906	0.798467	2.44988	0.064243	0.585377
ENSG00000162413.17	chr1	6590724	6614607	23884	-	protein_coding	KLHL21	HGNC:29041	OTTHUMG00000001437.3	ENSG00000162413	9903	6670	-0.388245	3.17145	0.0642468	0.585377
ENSG00000185803.12	chr8	144333957	144361286	27330	+	protein_coding	SLC52A2	HGNC:30224	OTTHUMG00000165168.9	ENSG00000185803	79581	3820	-0.241991	7.37019	0.064252	0.585377
ENSG00000172273.13	chr11	119121580	119136059	14480	+	protein_coding	HINFP	HGNC:17850	OTTHUMG00000166168.5	ENSG00000172273	25988	9858	0.464667	2.73047	0.0642551	0.585377
ENSG00000007376.8	chr16	784974	788397	3424	-	protein_coding	RPUSD1	HGNC:14173	OTTHUMG00000047840.5	ENSG00000007376	113000	2769	-0.466894	3.60898	0.0643327	0.585432
ENSG00000167967.16	chr16	2223580	2235742	12163	+	protein_coding	E4F1	HGNC:3121	OTTHUMG00000177084.3	ENSG00000167967	1877	6388	-0.392972	3.4731	0.0643357	0.585432
ENSG00000134453.16	chr10	6089034	6117457	28424	+	protein_coding	RBM17	HGNC:16944	OTTHUMG00000017618.4	ENSG00000134453	84991	6372	-0.333971	4.2154	0.0644335	0.585983
ENSG00000065150.21	chr13	97953658	98024296	70639	+	protein_coding	IPO5	HGNC:6402	OTTHUMG00000017244.9	ENSG00000065150	3843	9664	-0.300194	6.63317	0.064527	0.586277
ENSG00000165171.11	chr7	73834590	73842516	7927	-	protein_coding	METTL27	HGNC:19068	OTTHUMG00000130033.3	ENSG00000165171	155368	1450	0.797767	0.861923	0.0645405	0.586277
ENSG00000227586.5	chr10	123171535	123171875	341	-	processed_pseudogene	RPS26P39	HGNC:36958	OTTHUMG00000019196.1	ENSG00000227586		341	-0.860281	0.620327	0.064615	0.586614
ENSG00000160201.12	chr21	43092956	43107570	14615	-	protein_coding	U2AF1	HGNC:12453	OTTHUMG00000086836.3	ENSG00000160201	7307	11095	-0.297162	6.74527	0.0648089	0.58801
ENSG00000177410.13	chr20	49278178	49299600	21423	+	lncRNA	ZFAS1	HGNC:33101	OTTHUMG00000032698.11	ENSG00000177410	441951	8315	0.269961	8.03664	0.0648912	0.58801
ENSG00000159147.18	chr21	33559542	33588706	29165	-	protein_coding	DONSON	HGNC:2993	OTTHUMG00000065904.10	ENSG00000159147	29980	3511	-0.429565	2.99929	0.0648978	0.58801
ENSG00000228253.1	chrM	8366	8572	207	+	protein_coding	MT-ATP8	HGNC:7415		ENSG00000228253	4509	207	0.411287	7.41085	0.0649338	0.58801
ENSG00000014257.17	chr3	132317369	132368302	50934	+	protein_coding	ACP3	HGNC:125	OTTHUMG00000159650.6	ENSG00000014257	55	4284	0.473253	2.55633	0.0649806	0.58801
ENSG00000198522.14	chr2	27628247	27651511	23265	+	protein_coding	GPN1	HGNC:17030	OTTHUMG00000097784.6	ENSG00000198522	11321	3749	0.245766	6.38823	0.0649933	0.58801
ENSG00000082153.18	chr2	200810594	200827338	16745	+	protein_coding	BZW1	HGNC:18380	OTTHUMG00000154560.20	ENSG00000082153	9689	8085	0.277088	7.35904	0.0650555	0.588108
ENSG00000145912.10	chr5	178149463	178153894	4432	-	protein_coding	NHP2	HGNC:14377	OTTHUMG00000130886.5	ENSG00000145912	55651	1476	-0.267001	6.93227	0.0650791	0.588108
ENSG00000196323.14	chr11	130226677	130314917	88241	-	protein_coding	ZBTB44	HGNC:25001	OTTHUMG00000165769.5	ENSG00000196323	29068	11032	-0.30562	4.96206	0.0652978	0.589335
ENSG00000178999.13	chr17	8204733	8210600	5868	-	protein_coding	AURKB	HGNC:11390	OTTHUMG00000108189.6	ENSG00000178999	9212	2241	-0.276456	6.77418	0.0653146	0.589335
ENSG00000167508.12	chr16	88651935	88663161	11227	-	protein_coding	MVD	HGNC:7529	OTTHUMG00000137865.6	ENSG00000167508	4597	4717	-0.341325	4.57051	0.0653334	0.589335
ENSG00000178982.10	chr19	38619082	38636955	17874	+	protein_coding	EIF3K	HGNC:24656	OTTHUMG00000180865.5	ENSG00000178982	27335	2798	-0.242308	8.10874	0.0653649	0.589335
ENSG00000114115.10	chr3	139517434	139539829	22396	-	protein_coding	RBP1	HGNC:9919	OTTHUMG00000155751.5	ENSG00000114115	5947	3905	-0.767013	1.43797	0.0654122	0.589422
ENSG00000152242.11	chr18	46173553	46266992	93440	+	protein_coding	C18orf25	HGNC:28172	OTTHUMG00000179190.8	ENSG00000152242	147339	9577	-0.325458	5.63441	0.0654643	0.589554
ENSG00000291060.1	chr16	22437008	22492220	55213	+	lncRNA	ENSG00000291060			ENSG00000291060		7129	-0.61728	1.94675	0.0656907	0.5907
ENSG00000273192.1	chr22	49902228	49904576	2349	+	lncRNA	ENSG00000273192		OTTHUMG00000186143.1	ENSG00000273192		2349	-0.688355	1.15709	0.0657312	0.5907
ENSG00000100320.24	chr22	35738736	36028824	290089	-	protein_coding	RBFOX2	HGNC:9906	OTTHUMG00000150585.12	ENSG00000100320	23543	12348	0.25442	6.20587	0.0657402	0.5907
ENSG00000107263.19	chr9	131576770	131740076	163307	-	protein_coding	RAPGEF1	HGNC:4568	OTTHUMG00000020829.5	ENSG00000107263	2889	7243	-0.371438	3.93557	0.065742	0.5907
ENSG00000160746.13	chr3	43354859	43691594	336736	-	protein_coding	ANO10	HGNC:25519	OTTHUMG00000133044.15	ENSG00000160746	55129	5285	0.52739	2.03207	0.0658517	0.591348
ENSG00000182944.18	chr22	29268009	29300525	32517	+	protein_coding	EWSR1	HGNC:3508	OTTHUMG00000151107.9	ENSG00000182944	2130	10326	-0.244832	7.09975	0.065946	0.591653
ENSG00000100867.15	chr14	23630115	23645639	15525	+	protein_coding	DHRS2	HGNC:18349	OTTHUMG00000028771.5	ENSG00000100867	10202	7527	0.301134	6.30099	0.0659716	0.591653
ENSG00000131779.11	chr1	145911350	145918717	7368	-	protein_coding	PEX11B	HGNC:8853	OTTHUMG00000013756.3	ENSG00000131779	8799	1718	0.319576	4.81227	0.0660416	0.591653
ENSG00000115806.13	chr2	170928464	170967130	38667	+	protein_coding	GORASP2	HGNC:17500	OTTHUMG00000154072.3	ENSG00000115806	26003	4705	0.399011	3.80577	0.0660745	0.591653
ENSG00000132016.12	chr19	13882348	13906452	24105	-	protein_coding	BRME1	HGNC:28153	OTTHUMG00000181851.2	ENSG00000132016	79173	3840	-0.967693	0.680703	0.066085	0.591653
ENSG00000182628.13	chr17	59109857	59155260	45404	-	protein_coding	SKA2	HGNC:28006	OTTHUMG00000179361.3	ENSG00000182628	348235	3233	-0.257377	6.08743	0.0661632	0.591653
ENSG00000110721.12	chr11	68052859	68121444	68586	-	protein_coding	CHKA	HGNC:1937	OTTHUMG00000167424.5	ENSG00000110721	1119	3877	-0.459165	2.82095	0.0661724	0.591653
ENSG00000157045.9	chr16	15037854	15056079	18226	-	protein_coding	NTAN1	HGNC:29909	OTTHUMG00000129849.4	ENSG00000157045	123803	3539	-0.659407	2.07128	0.0661871	0.591653
ENSG00000126453.11	chr19	49665142	49673916	8775	+	protein_coding	BCL2L12	HGNC:13787	OTTHUMG00000183239.2	ENSG00000126453	83596	2833	-0.35955	7.3684	0.0662913	0.592247
ENSG00000255857.8	chr12	120201274	120213233	11960	+	lncRNA	PXN-AS1	HGNC:44123	OTTHUMG00000169166.4	ENSG00000255857		4685	-0.296795	5.00806	0.0664154	0.592811
ENSG00000169371.14	chr15	75598083	75626469	28387	-	protein_coding	SNUPN	HGNC:14245	OTTHUMG00000142833.6	ENSG00000169371	10073	3516	-0.349798	5.41431	0.0664299	0.592811
ENSG00000117480.16	chr1	46394317	46413848	19532	+	protein_coding	FAAH	HGNC:3553	OTTHUMG00000007811.3	ENSG00000117480	2166	2724	0.689593	1.21103	0.066553	0.593282
ENSG00000249884.8	chr2	86505668	86721122	215455	-	protein_coding	RNF103-CHMP3	HGNC:38847	OTTHUMG00000160822.4	ENSG00000249884	100526767	1503	-0.790047	0.79275	0.0665607	0.593282
ENSG00000117009.12	chr1	241532134	241595642	63509	+	protein_coding	KMO	HGNC:6381	OTTHUMG00000039635.3	ENSG00000117009	8564	5946	-1.09554	1.2005	0.066596	0.593282
ENSG00000286409.2	chr10	32413499	32446076	32578	-	lncRNA	ENSG00000286409		OTTHUMG00000193930.1	ENSG00000286409		1788	0.944661	0.793205	0.066705	0.59345
ENSG00000133943.21	chr14	91060333	91225632	165300	+	protein_coding	DGLUCY	HGNC:20498	OTTHUMG00000164980.6	ENSG00000133943	80017	7212	-1.3754	0.250324	0.0667248	0.59345
ENSG00000285702.1	chr7	73039696	73069506	29811	+	lncRNA	ENSG00000285702		OTTHUMG00000193351.1	ENSG00000285702		858	0.736347	1.52392	0.0667281	0.59345
ENSG00000177106.17	chr11	694438	727727	33290	+	protein_coding	EPS8L2	HGNC:21296	OTTHUMG00000165165.12	ENSG00000177106	64787	5689	0.315202	4.63482	0.0667681	0.593469
ENSG00000213337.9	chr2	96836611	96858016	21406	-	protein_coding	ANKRD39	HGNC:28640	OTTHUMG00000130530.3	ENSG00000213337	51239	5246	-0.345831	4.16202	0.0668128	0.59353
ENSG00000213085.10	chr1	159872364	159900165	27802	-	protein_coding	CFAP45	HGNC:17229	OTTHUMG00000035432.5	ENSG00000213085	25790	2627	0.935015	0.7355	0.0668948	0.593923
ENSG00000139428.12	chr12	109553715	109573580	19866	-	protein_coding	MMAB	HGNC:19331	OTTHUMG00000169255.6	ENSG00000139428	326625	6018	-0.289478	5.9877	0.0670257	0.594531
ENSG00000081870.12	chr1	53916574	53945699	29126	-	protein_coding	HSPB11	HGNC:25019	OTTHUMG00000008408.4	ENSG00000081870	51668	3006	-0.278974	5.53484	0.0670641	0.594531
ENSG00000120594.17	chr10	19816239	20289856	473618	+	protein_coding	PLXDC2	HGNC:21013	OTTHUMG00000017781.6	ENSG00000120594	84898	12567	0.601955	2.44058	0.0670943	0.594531
ENSG00000285671.1	chr10	14372001	14377586	5586	+	lncRNA	ENSG00000285671		OTTHUMG00000192683.1	ENSG00000285671		2591	0.590654	2.71056	0.0671147	0.594531
ENSG00000116991.12	chr1	232397965	232630571	232607	-	protein_coding	SIPA1L2	HGNC:23800	OTTHUMG00000037820.1	ENSG00000116991	57568	8552	0.534202	3.42882	0.0671846	0.594815
ENSG00000007038.11	chr16	2817180	2826304	9125	+	protein_coding	PRSS21	HGNC:9485	OTTHUMG00000128931.3	ENSG00000007038	10942	1967	-0.384156	3.51591	0.0673032	0.595529
ENSG00000117525.14	chr1	94529173	94541759	12587	-	protein_coding	F3	HGNC:3541	OTTHUMG00000010716.4	ENSG00000117525	2152	2886	-0.660467	2.33505	0.0674445	0.596006
ENSG00000076641.4	chr8	80967810	81112068	144259	-	protein_coding	PAG1	HGNC:30043	OTTHUMG00000164592.3	ENSG00000076641	55824	11023	-0.418158	3.15367	0.0674862	0.596006
ENSG00000249119.1	chr5	134924123	134924644	522	+	processed_pseudogene	MTND6P4	HGNC:39467	OTTHUMG00000163065.1	ENSG00000249119		522	0.341702	4.8923	0.0675052	0.596006
ENSG00000143507.18	chr1	221701424	221742089	40666	-	protein_coding	DUSP10	HGNC:3065	OTTHUMG00000037269.3	ENSG00000143507	11221	2827	0.56561	2.29553	0.0675089	0.596006
ENSG00000101189.7	chr20	62796473	62801729	5257	+	protein_coding	MRGBP	HGNC:15866	OTTHUMG00000032940.3	ENSG00000101189	55257	2752	-0.793725	0.978786	0.0676699	0.596753
ENSG00000110075.15	chr11	68460731	68615334	154604	+	protein_coding	PPP6R3	HGNC:1173	OTTHUMG00000167596.6	ENSG00000110075	55291	8305	-0.261852	6.6411	0.067701	0.596753
ENSG00000279632.1	chr11	61426448	61427325	878	-	TEC	ENSG00000279632		OTTHUMG00000168147.1	ENSG00000279632		878	-0.913803	0.40136	0.0677074	0.596753
ENSG00000080854.16	chr11	133896438	133956968	60531	-	protein_coding	IGSF9B	HGNC:32326	OTTHUMG00000167124.4	ENSG00000080854	22997	17862	-0.405109	3.10801	0.0677774	0.597034
ENSG00000151611.17	chr4	145599042	145660033	60992	+	protein_coding	MMAA	HGNC:18871	OTTHUMG00000161369.8	ENSG00000151611	166785	8375	-0.303695	4.51612	0.0678669	0.597334
ENSG00000158769.18	chr1	160995211	161021343	26133	-	protein_coding	F11R	HGNC:14685	OTTHUMG00000028602.4	ENSG00000158769	50848	5061	0.288858	5.97397	0.0678875	0.597334
ENSG00000198618.5	chr21	18857779	18858276	498	+	processed_pseudogene	PPIAP22	HGNC:17236	OTTHUMG00000074545.1	ENSG00000198618		498	-0.419166	3.41122	0.0679532	0.597578
ENSG00000150977.11	chr12	123415039	123436684	21646	-	protein_coding	RILPL2	HGNC:28787	OTTHUMG00000187294.1	ENSG00000150977	196383	1752	-0.61593	1.52642	0.0681681	0.598498
ENSG00000153179.13	chr12	64507001	64697564	190564	+	protein_coding	RASSF3	HGNC:14271	OTTHUMG00000168812.3	ENSG00000153179	283349	4241	-0.528487	3.36857	0.0681875	0.598498
ENSG00000103066.13	chr16	68245304	68261058	15755	+	protein_coding	PLA2G15	HGNC:17163	OTTHUMG00000137554.9	ENSG00000103066	23659	4460	0.631603	1.91093	0.0682457	0.598498
ENSG00000111540.16	chr12	55973913	55996683	22771	+	protein_coding	RAB5B	HGNC:9784	OTTHUMG00000169682.4	ENSG00000111540	5869	6525	0.333941	6.96803	0.0682709	0.598498
ENSG00000260108.1	chr16	69463844	69466264	2421	+	lncRNA	ENSG00000260108		OTTHUMG00000176778.1	ENSG00000260108		2421	0.582337	1.72644	0.0683581	0.598498
ENSG00000287672.1	chr7	91880791	91886490	5700	+	lncRNA	ENSG00000287672		OTTHUMG00000194143.1	ENSG00000287672	112267986	949	0.671823	1.12781	0.0683735	0.598498
ENSG00000226471.7	chr22	28800683	28848559	47877	+	lncRNA	ENSG00000226471		OTTHUMG00000151093.2	ENSG00000226471		2165	0.50321	2.86298	0.0683884	0.598498
ENSG00000242615.1	chr19	12141806	12143322	1517	-	transcribed_processed_pseudogene	ENSG00000242615		OTTHUMG00000158017.1	ENSG00000242615		1517	0.555836	2.14004	0.068395	0.598498
ENSG00000160445.11	chr9	128729786	128772414	42629	-	protein_coding	ZER1	HGNC:30960	OTTHUMG00000020759.3	ENSG00000160445	10444	4370	0.42835	3.32365	0.0684008	0.598498
ENSG00000164330.17	chr5	158695916	159099916	404001	-	protein_coding	EBF1	HGNC:3126	OTTHUMG00000130304.5	ENSG00000164330	1879	6333	0.584601	1.57789	0.068499	0.599023
ENSG00000244115.1	chr9	111631386	111670229	38844	+	protein_coding	DNAJC25-GNG10	HGNC:37501	OTTHUMG00000150303.1	ENSG00000244115	552891	1448	-0.355082	6.79135	0.0685698	0.599307
ENSG00000138785.16	chr4	105682627	105895986	213360	-	protein_coding	INTS12	HGNC:25067	OTTHUMG00000131215.9	ENSG00000138785	57117	3895	0.303347	5.20037	0.0686129	0.599307
ENSG00000162688.17	chr1	99850361	99924023	73663	+	protein_coding	AGL	HGNC:321	OTTHUMG00000010803.3	ENSG00000162688	178	8157	-0.378622	5.1078	0.068646	0.599307
ENSG00000134444.15	chr18	62187255	62310249	122995	+	protein_coding	RELCH	HGNC:29289	OTTHUMG00000132780.6	ENSG00000134444	57614	10722	0.31789	5.18236	0.068774	0.599867
ENSG00000188529.15	chr1	23964347	23980927	16581	-	protein_coding	SRSF10	HGNC:16713	OTTHUMG00000013893.5	ENSG00000188529	10772	11860	-0.244015	7.03928	0.0687865	0.599867
ENSG00000265683.1	chr17	27351858	27352584	727	-	processed_pseudogene	SYPL1P2	HGNC:53547	OTTHUMG00000179154.1	ENSG00000265683		727	0.868158	0.639851	0.0689768	0.601009
ENSG00000179361.18	chr15	74541206	74598131	56926	+	protein_coding	ARID3B	HGNC:14350	OTTHUMG00000141321.3	ENSG00000179361	10620	6183	0.626091	2.04797	0.068994	0.601009
ENSG00000093009.11	chr22	19479457	19520612	41156	+	protein_coding	CDC45	HGNC:1739	OTTHUMG00000150386.3	ENSG00000093009	8318	2978	-0.276543	6.44694	0.0693247	0.603555
ENSG00000185163.10	chr12	132136594	132144319	7726	-	protein_coding	DDX51	HGNC:20082	OTTHUMG00000168254.2	ENSG00000185163	317781	6349	-0.482406	3.57583	0.0694378	0.604205
ENSG00000104976.13	chr19	7920338	7923250	2913	+	protein_coding	SNAPC2	HGNC:11135	OTTHUMG00000182456.2	ENSG00000104976	6618	2315	0.373704	3.84777	0.0695119	0.604514
ENSG00000099957.17	chr22	21009808	21028013	18206	+	protein_coding	P2RX6	HGNC:8538	OTTHUMG00000150689.3	ENSG00000099957	9127	3787	0.752985	0.928588	0.069812	0.606788
ENSG00000139514.13	chr13	29509414	29595688	86275	-	protein_coding	SLC7A1	HGNC:11057	OTTHUMG00000016658.6	ENSG00000139514	6541	7688	-0.327549	5.68764	0.0699337	0.606904
ENSG00000170606.16	chr5	133052013	133106449	54437	+	protein_coding	HSPA4	HGNC:5237	OTTHUMG00000129012.3	ENSG00000170606	3308	5075	0.270706	6.06329	0.070001	0.606904
ENSG00000159840.16	chr7	143381295	143391111	9817	+	protein_coding	ZYX	HGNC:13200	OTTHUMG00000023822.11	ENSG00000159840	7791	3267	0.50596	3.42408	0.0700174	0.606904
ENSG00000198937.9	chr6	37482938	37499893	16956	-	protein_coding	CCDC167	HGNC:21239	OTTHUMG00000014625.2	ENSG00000198937	154467	572	-0.247418	6.55385	0.0700278	0.606904
ENSG00000089356.19	chr19	35115823	35124324	8502	+	protein_coding	FXYD3	HGNC:4027	OTTHUMG00000184625.2	ENSG00000089356	5349	3390	0.317292	9.822	0.0701003	0.606904
ENSG00000151500.15	chr11	134248279	134253370	5092	-	protein_coding	THYN1	HGNC:29560	OTTHUMG00000167176.2	ENSG00000151500	29087	2119	0.261806	6.35566	0.0701277	0.606904
ENSG00000164088.18	chr3	52245759	52250599	4841	+	protein_coding	PPM1M	HGNC:26506	OTTHUMG00000153046.12	ENSG00000164088	132160	3607	1.08462	0.879369	0.0701585	0.606904
ENSG00000224043.9	chr2	134735464	134918712	183249	-	lncRNA	CCNT2-AS1	HGNC:40130	OTTHUMG00000154855.3	ENSG00000224043		5177	0.565653	1.56775	0.0701728	0.606904
ENSG00000212719.15	chr17	21428263	21574517	146255	-	lncRNA	LINC02693	HGNC:27904	OTTHUMG00000132832.12	ENSG00000212719	339263	17439	0.655664	1.47973	0.0701841	0.606904
ENSG00000152767.17	chr13	98142562	98455176	312615	+	protein_coding	FARP1	HGNC:3591	OTTHUMG00000017248.8	ENSG00000152767	10160	36232	-0.36046	3.85771	0.0702116	0.606904
ENSG00000105404.11	chr19	41956681	41959321	2641	-	protein_coding	RABAC1	HGNC:9794	OTTHUMG00000182737.2	ENSG00000105404	10567	1930	0.29344	6.60808	0.0703144	0.607342
ENSG00000266074.11	chr17	81395457	81466331	70875	+	protein_coding	BAHCC1	HGNC:29279	OTTHUMG00000184171.3	ENSG00000266074	57597	13490	0.491825	2.64153	0.0703723	0.607342
ENSG00000197991.11	chr13	61409858	61427849	17992	-	protein_coding	ENSG00000197991		OTTHUMG00000189120.1	ENSG00000197991		6347	0.508135	2.47016	0.0703969	0.607342
ENSG00000228300.14	chr19	1275530	1279244	3715	+	protein_coding	FAM174C	HGNC:26073	OTTHUMG00000153928.8	ENSG00000228300	55009	2096	0.414769	3.32311	0.0704171	0.607342
ENSG00000258529.5	chr11	111786286	111879425	93140	-	protein_coding	ENSG00000258529		OTTHUMG00000171433.4	ENSG00000258529		3346	-0.452053	2.44747	0.0704978	0.607705
ENSG00000089847.13	chr19	4182689	4224814	42126	+	protein_coding	ANKRD24	HGNC:29424	OTTHUMG00000181865.3	ENSG00000089847	170961	4522	1.00505	0.718234	0.0705695	0.607989
ENSG00000148450.13	chr10	23095579	23122013	26435	+	protein_coding	MSRB2	HGNC:17061	OTTHUMG00000017812.4	ENSG00000148450	22921	1979	0.544889	2.23541	0.0706597	0.608104
ENSG00000120805.14	chr12	101393116	101407772	14657	-	protein_coding	ARL1	HGNC:692	OTTHUMG00000170271.4	ENSG00000120805	400	4935	-0.244441	7.14045	0.0706986	0.608104
ENSG00000162378.13	chr1	52726453	52827336	100884	+	protein_coding	ZYG11B	HGNC:25820	OTTHUMG00000008938.2	ENSG00000162378	79699	8206	0.353335	3.65665	0.070699	0.608104
ENSG00000214022.12	chr7	150368189	150374044	5856	+	protein_coding	REPIN1	HGNC:17922	OTTHUMG00000158330.4	ENSG00000214022	29803	4649	-0.295824	8.54518	0.0708302	0.608899
ENSG00000136100.14	chr13	52412602	52450634	38033	-	protein_coding	VPS36	HGNC:20312	OTTHUMG00000016964.5	ENSG00000136100	51028	7299	-0.261519	6.1422	0.0709903	0.609776
ENSG00000122970.16	chr12	110124335	110218793	94459	+	protein_coding	IFT81	HGNC:14313	OTTHUMG00000169326.3	ENSG00000122970	28981	7001	0.306798	4.31709	0.0710452	0.609776
ENSG00000134324.12	chr2	11677595	11827409	149815	+	protein_coding	LPIN1	HGNC:13345	OTTHUMG00000119082.13	ENSG00000134324	23175	11861	-0.303494	6.19243	0.0710848	0.609776
ENSG00000121104.8	chr17	49710332	49789180	78849	-	protein_coding	FAM117A	HGNC:24179	OTTHUMG00000161696.4	ENSG00000121104	81558	3800	0.770021	1.02536	0.0710874	0.609776
ENSG00000291064.1	chr22	50756948	50801309	44362	+	lncRNA	RPL23AP7			ENSG00000291064	118433	5709	0.289794	5.01688	0.0712702	0.610446
ENSG00000104714.14	chr8	614746	738106	123361	-	protein_coding	ERICH1	HGNC:27234	OTTHUMG00000129163.5	ENSG00000104714	157697	9711	-0.314803	4.19837	0.0712954	0.610446
ENSG00000130518.18	chr19	18257098	18274500	17403	-	protein_coding	IQCN	HGNC:29350	OTTHUMG00000183354.11	ENSG00000130518	80726	9144	0.594137	2.2631	0.0713426	0.610446
ENSG00000133302.13	chr5	94618669	94739436	120768	+	protein_coding	SLF1	HGNC:25408	OTTHUMG00000121133.8	ENSG00000133302	84250	6863	-0.316703	4.24362	0.0713711	0.610446
ENSG00000051825.15	chr12	123152320	123244014	91695	-	protein_coding	MPHOSPH9	HGNC:7215	OTTHUMG00000168849.9	ENSG00000051825	10198	10304	-0.274184	5.13304	0.0714221	0.610446
ENSG00000126803.10	chr14	64535905	64546173	10269	+	protein_coding	HSPA2	HGNC:5235	OTTHUMG00000141311.4	ENSG00000126803	3306	5504	0.456074	3.31621	0.0714426	0.610446
ENSG00000054793.14	chr20	51596514	51768390	171877	-	protein_coding	ATP9A	HGNC:13540	OTTHUMG00000032751.4	ENSG00000054793	10079	8073	0.3048	4.99125	0.0714859	0.610446
ENSG00000285629.1	chr1	6159430	6197757	38328	-	protein_coding	ENSG00000285629		OTTHUMG00000000953.6	ENSG00000285629		663	-0.634481	1.64095	0.0715229	0.610446
ENSG00000213593.10	chr11	57712593	57740973	28381	+	protein_coding	TMX2	HGNC:30739	OTTHUMG00000167200.3	ENSG00000213593	51075	2253	-0.239434	6.78448	0.0715856	0.610446
ENSG00000289837.1	chr20	59032626	59033550	925	+	lncRNA	ENSG00000289837			ENSG00000289837		925	-1.02042	1.15956	0.0716747	0.610446
ENSG00000142856.17	chr1	63440770	63593721	152952	-	protein_coding	ITGB3BP	HGNC:6157	OTTHUMG00000013364.12	ENSG00000142856	23421	5459	-0.354999	5.27321	0.0716961	0.610446
ENSG00000175826.12	chr17	7243591	7252491	8901	-	protein_coding	CTDNEP1	HGNC:19085	OTTHUMG00000102180.7	ENSG00000175826	23399	2636	-0.343449	5.30855	0.0717259	0.610446
ENSG00000197056.11	chr1	35032172	35115859	83688	+	protein_coding	ZMYM1	HGNC:26253	OTTHUMG00000004374.6	ENSG00000197056	79830	5205	-0.295199	5.15446	0.0717286	0.610446
ENSG00000136098.17	chr13	52132639	52159861	27223	-	protein_coding	NEK3	HGNC:7746	OTTHUMG00000016958.10	ENSG00000136098	4752	4272	-0.616265	2.62164	0.0717741	0.610446
ENSG00000265479.7	chr7	76959835	77043775	83941	+	lncRNA	DTX2P1-UPK3BP1-PMS2P11	HGNC:42360	OTTHUMG00000179528.3	ENSG00000265479	441263	5327	0.339622	4.28495	0.0717971	0.610446
ENSG00000168591.16	chr17	44186970	44191929	4960	+	protein_coding	TMUB2	HGNC:28459	OTTHUMG00000181811.2	ENSG00000168591	79089	3709	0.34714	4.51463	0.0718529	0.610446
ENSG00000197780.11	chr1	109062496	109076012	13517	-	protein_coding	TAF13	HGNC:11546	OTTHUMG00000042363.5	ENSG00000197780	6884	2764	0.311209	4.67863	0.0718611	0.610446
ENSG00000056972.21	chr6	111555381	111606906	51526	-	protein_coding	TRAF3IP2	HGNC:1343	OTTHUMG00000015379.6	ENSG00000056972	10758	12634	0.375324	3.55083	0.0718718	0.610446
ENSG00000272742.1	chr5	139364677	139369717	5041	-	lncRNA	ENSG00000272742		OTTHUMG00000186242.1	ENSG00000272742		664	-0.477139	3.07274	0.0719041	0.610446
ENSG00000130147.16	chr2	234952017	235055714	103698	+	protein_coding	SH3BP4	HGNC:10826	OTTHUMG00000133292.5	ENSG00000130147	23677	7085	0.763368	1.38952	0.0719533	0.610534
ENSG00000270175.2	chr12	53500151	53501575	1425	-	lncRNA	ENSG00000270175		OTTHUMG00000183931.1	ENSG00000270175		1425	-0.77173	1.01131	0.0719964	0.61057
ENSG00000071794.16	chr3	149030127	149086554	56428	-	protein_coding	HLTF	HGNC:11099	OTTHUMG00000159534.5	ENSG00000071794	6596	6024	-0.236789	7.31779	0.0720584	0.610766
ENSG00000213722.10	chr6	31727038	31730617	3580	-	protein_coding	DDAH2	HGNC:2716	OTTHUMG00000031212.7	ENSG00000213722	23564	2363	-0.248001	6.12772	0.0722338	0.61183
ENSG00000267278.6	chr17	45247916	45269824	21909	+	lncRNA	MAP3K14-AS1	HGNC:44359	OTTHUMG00000180362.4	ENSG00000267278		5171	0.559398	1.91205	0.0722619	0.61183
ENSG00000124313.19	chrX	53225828	53321350	95523	-	protein_coding	IQSEC2	HGNC:29059	OTTHUMG00000021608.9	ENSG00000124313	23096	14927	-0.266432	7.45238	0.072303	0.611849
ENSG00000197444.10	chr10	49734641	49762379	27739	-	protein_coding	OGDHL	HGNC:25590	OTTHUMG00000018200.2	ENSG00000197444	55753	5726	-0.616762	1.97275	0.0723669	0.61206
ENSG00000176890.16	chr18	657653	673578	15926	+	protein_coding	TYMS	HGNC:12441	OTTHUMG00000131473.7	ENSG00000176890	7298	2421	-0.518214	8.57517	0.0724083	0.61208
ENSG00000104064.18	chr15	50275389	50355408	80020	-	protein_coding	GABPB1	HGNC:4074	OTTHUMG00000131642.4	ENSG00000104064	2553	5680	-0.375742	5.23769	0.0725025	0.612547
ENSG00000138029.14	chr2	26243170	26290465	47296	+	protein_coding	HADHB	HGNC:4803	OTTHUMG00000096978.5	ENSG00000138029	3032	4277	0.235977	6.7454	0.0725581	0.612687
ENSG00000125386.16	chr4	2536647	2732573	195927	+	protein_coding	FAM193A	HGNC:16822	OTTHUMG00000160512.4	ENSG00000125386	8603	6951	-0.325096	4.41069	0.0726537	0.613164
ENSG00000279133.1	chr17	62003700	62007518	3819	-	TEC	ENSG00000279133		OTTHUMG00000179252.1	ENSG00000279133		3819	0.772702	1.02561	0.0727257	0.613424
ENSG00000103811.18	chr15	78921058	78949574	28517	-	protein_coding	CTSH	HGNC:2535	OTTHUMG00000144171.5	ENSG00000103811	1512	13757	-0.313007	5.08583	0.0727626	0.613424
ENSG00000214046.9	chr19	16630751	16660442	29692	-	protein_coding	SMIM7	HGNC:28419	OTTHUMG00000149895.3	ENSG00000214046	79086	5104	-0.264609	5.84477	0.0728299	0.61358
ENSG00000172426.16	chr6	43645036	43672600	27565	+	protein_coding	RSPH9	HGNC:21057	OTTHUMG00000014746.2	ENSG00000172426	221421	2642	-0.479348	3.31931	0.0728592	0.61358
ENSG00000105655.19	chr19	18434388	18438167	3780	-	protein_coding	ISYNA1	HGNC:29821	OTTHUMG00000179027.10	ENSG00000105655	51477	3150	-0.275305	5.97707	0.0729556	0.614063
ENSG00000106948.17	chr9	114334156	114394405	60250	-	protein_coding	AKNA	HGNC:24108	OTTHUMG00000020538.2	ENSG00000106948	80709	10601	-0.481867	2.60501	0.0730612	0.614583
ENSG00000112081.17	chr6	36594353	36605600	11248	+	protein_coding	SRSF3	HGNC:10785	OTTHUMG00000014599.8	ENSG00000112081	6428	7118	-0.242359	8.14402	0.0731666	0.614583
ENSG00000162542.14	chr1	19682240	19799945	117706	-	protein_coding	TMCO4	HGNC:27393	OTTHUMG00000002697.1	ENSG00000162542	255104	4027	-0.483569	2.56938	0.0731897	0.614583
ENSG00000123983.15	chr2	222860942	222944639	83698	+	protein_coding	ACSL3	HGNC:3570	OTTHUMG00000133160.6	ENSG00000123983	2181	14436	-0.447025	6.68761	0.0731914	0.614583
ENSG00000110063.10	chr11	126304060	126350005	45946	+	protein_coding	DCPS	HGNC:29812	OTTHUMG00000165829.4	ENSG00000110063	28960	7879	-0.257162	5.68982	0.0732152	0.614583
ENSG00000287460.1	chr13	54572354	54687547	115194	+	lncRNA	ENSG00000287460		OTTHUMG00000194762.1	ENSG00000287460		4534	0.495127	2.40663	0.0732522	0.614583
ENSG00000189403.15	chr13	30456704	30617597	160894	-	protein_coding	HMGB1	HGNC:4983	OTTHUMG00000016670.8	ENSG00000189403	3146	7696	-0.245596	10.4348	0.0734677	0.615715
ENSG00000113360.17	chr5	31400494	31532196	131703	-	protein_coding	DROSHA	HGNC:17904	OTTHUMG00000161976.6	ENSG00000113360	29102	7782	-0.312608	4.72491	0.0735638	0.615715
ENSG00000135423.13	chr12	56470944	56488414	17471	-	protein_coding	GLS2	HGNC:29570	OTTHUMG00000140379.4	ENSG00000135423	27165	4141	0.583138	3.112	0.0736429	0.615715
ENSG00000127511.10	chr19	16829398	16880353	50956	+	protein_coding	SIN3B	HGNC:19354	OTTHUMG00000182642.2	ENSG00000127511	23309	8779	-0.441899	2.9805	0.0737481	0.615715
ENSG00000115762.17	chr2	131104847	131353709	248863	+	protein_coding	PLEKHB2	HGNC:19236	OTTHUMG00000131656.9	ENSG00000115762	55041	6728	0.252368	7.2715	0.0737504	0.615715
ENSG00000228566.2	chr10	63664664	64693446	1028783	+	lncRNA	ENSG00000228566		OTTHUMG00000018320.2	ENSG00000228566	124902439	2942	0.791891	0.993391	0.0737647	0.615715
ENSG00000235314.1	chr7	44039171	44042306	3136	+	lncRNA	LINC00957	HGNC:22332	OTTHUMG00000155351.1	ENSG00000235314		2703	0.386862	3.18695	0.0738167	0.615715
ENSG00000101247.18	chr20	13785007	13821580	36574	+	protein_coding	NDUFAF5	HGNC:15899	OTTHUMG00000031909.8	ENSG00000101247	79133	7158	-0.342863	4.10448	0.0738545	0.615715
ENSG00000090487.11	chr15	64963022	64990310	27289	-	protein_coding	SPG21	HGNC:20373	OTTHUMG00000133098.7	ENSG00000090487	51324	3983	-0.533322	6.55141	0.0739029	0.615715
ENSG00000151348.16	chr11	44095648	44251962	156315	+	protein_coding	EXT2	HGNC:3513	OTTHUMG00000166498.4	ENSG00000151348	2132	20632	0.279715	5.24033	0.073903	0.615715
ENSG00000129514.8	chr14	37589552	37596059	6508	-	protein_coding	FOXA1	HGNC:5021	OTTHUMG00000140253.4	ENSG00000129514	3169	4414	-1.17041	6.65348	0.0739231	0.615715
ENSG00000164611.13	chr5	160421855	160428739	6885	+	protein_coding	PTTG1	HGNC:9690	OTTHUMG00000130328.6	ENSG00000164611	9232	1975	-0.231812	8.67493	0.0740494	0.615715
ENSG00000165516.11	chr14	49768130	49786385	18256	+	protein_coding	KLHDC2	HGNC:20231	OTTHUMG00000140288.5	ENSG00000165516	23588	6319	0.407153	3.34177	0.0740957	0.615715
ENSG00000166483.12	chr11	9573670	9593457	19788	+	protein_coding	WEE1	HGNC:12761	OTTHUMG00000165863.4	ENSG00000166483	7465	9251	-0.311183	4.46751	0.0741068	0.615715
ENSG00000090924.15	chr19	39412669	39428415	15747	+	protein_coding	PLEKHG2	HGNC:29515	OTTHUMG00000152570.8	ENSG00000090924	64857	9116	-0.704192	1.46025	0.0741255	0.615715
ENSG00000214530.10	chr11	72754729	72794047	39319	-	protein_coding	STARD10	HGNC:10666	OTTHUMG00000192625.1	ENSG00000214530	10809	4076	-0.551518	4.89239	0.0741311	0.615715
ENSG00000162520.15	chr1	32679906	32703596	23691	-	protein_coding	SYNC	HGNC:28897	OTTHUMG00000008087.7	ENSG00000162520	81493	3722	-0.587336	2.73152	0.0741453	0.615715
ENSG00000197021.9	chrX	149929527	149938700	9174	-	protein_coding	EOLA2	HGNC:17402	OTTHUMG00000034327.6	ENSG00000197021	541578	2398	-0.384212	3.66256	0.0741722	0.615715
ENSG00000163931.17	chr3	53224712	53256052	31341	-	protein_coding	TKT	HGNC:11834	OTTHUMG00000158192.3	ENSG00000163931	7086	9502	-0.252073	8.49024	0.0742438	0.615715
ENSG00000162755.14	chr1	161098361	161100346	1986	+	protein_coding	KLHDC9	HGNC:28489	OTTHUMG00000031479.3	ENSG00000162755	126823	1720	0.362119	4.59185	0.0742547	0.615715
ENSG00000138448.13	chr2	186590010	186680901	90892	+	protein_coding	ITGAV	HGNC:6150	OTTHUMG00000132635.6	ENSG00000138448	3685	19336	0.305781	4.90988	0.0742777	0.615715
ENSG00000167685.15	chr19	56132599	56160893	28295	+	protein_coding	ZNF444	HGNC:16052	OTTHUMG00000181761.4	ENSG00000167685	55311	7143	-0.584211	1.84459	0.0743063	0.615715
ENSG00000167394.13	chr16	31060843	31074240	13398	-	protein_coding	ZNF668	HGNC:25821	OTTHUMG00000047357.6	ENSG00000167394	79759	3855	-0.450646	3.27427	0.0743233	0.615715
ENSG00000121057.13	chr17	57085092	57121346	36255	+	protein_coding	AKAP1	HGNC:367	OTTHUMG00000140369.6	ENSG00000121057	8165	5340	-0.288089	4.79848	0.0743341	0.615715
ENSG00000240409.1	chr1	633535	633741	207	+	unprocessed_pseudogene	MTATP8P1	HGNC:44571	OTTHUMG00000002473.1	ENSG00000240409		207	0.401492	6.55574	0.0743672	0.615715
ENSG00000135069.14	chr9	78297125	78330093	32969	+	protein_coding	PSAT1	HGNC:19129	OTTHUMG00000020066.2	ENSG00000135069	29968	2206	-0.259347	7.22817	0.0744079	0.615727
ENSG00000078177.15	chr4	40056797	40158252	101456	+	protein_coding	N4BP2	HGNC:29851	OTTHUMG00000128599.5	ENSG00000078177	55728	10053	-0.486049	2.9487	0.0745317	0.616148
ENSG00000103426.12	chr16	4340251	4420494	80244	-	protein_coding	CORO7-PAM16	HGNC:44424	OTTHUMG00000177664.1	ENSG00000103426	100529144	3815	-0.402989	3.46509	0.0745442	0.616148
ENSG00000289083.1	chr15	30427080	30470946	43867	-	lncRNA	LINC02256			ENSG00000289083	100996255	1232	0.555273	1.97026	0.0745765	0.616148
ENSG00000166946.14	chr15	43185118	43197177	12060	+	protein_coding	CCNDBP1	HGNC:1587	OTTHUMG00000130703.4	ENSG00000166946	23582	6655	0.375333	3.6679	0.0748009	0.617677
ENSG00000289106.2	chr1	161364221	161364751	531	+	lncRNA	ENSG00000289106			ENSG00000289106		531	0.546274	1.60885	0.0750164	0.619131
ENSG00000269968.1	chr12	6537794	6538370	577	-	lncRNA	ENSG00000269968		OTTHUMG00000183895.1	ENSG00000269968		422	-0.509097	6.04147	0.0751291	0.619423
ENSG00000169564.7	chr2	70087477	70089203	1727	+	protein_coding	PCBP1	HGNC:8647	OTTHUMG00000129645.2	ENSG00000169564	5093	1727	-0.553234	7.35444	0.0751906	0.619423
ENSG00000037042.9	chr17	42659284	42667006	7723	+	protein_coding	TUBG2	HGNC:12419	OTTHUMG00000180640.2	ENSG00000037042	27175	2793	0.536497	2.23106	0.0751978	0.619423
ENSG00000104369.5	chr8	74234700	74321540	86841	-	protein_coding	JPH1	HGNC:14201	OTTHUMG00000164524.2	ENSG00000104369	56704	4590	-0.434808	3.31518	0.0753334	0.619423
ENSG00000203791.15	chr10	124748149	124791887	43739	-	protein_coding	EEF1AKMT2	HGNC:33787	OTTHUMG00000019217.6	ENSG00000203791	399818	5819	-0.349857	3.94577	0.0753811	0.619423
ENSG00000198569.10	chr9	137230757	137236555	5799	+	protein_coding	SLC34A3	HGNC:20305	OTTHUMG00000131780.5	ENSG00000198569	142680	2304	0.545698	1.94663	0.0754908	0.619423
ENSG00000258433.2	chr15	95034108	95047108	13001	-	lncRNA	ENSG00000258433		OTTHUMG00000171816.3	ENSG00000258433		1470	0.650913	1.22511	0.075562	0.619423
ENSG00000168411.14	chr16	74621399	74666877	45479	-	protein_coding	RFWD3	HGNC:25539	OTTHUMG00000177368.7	ENSG00000168411	55159	6456	-0.295841	4.59157	0.0755699	0.619423
ENSG00000038427.16	chr5	83471618	83582303	110686	+	protein_coding	VCAN	HGNC:2464	OTTHUMG00000131321.7	ENSG00000038427	1462	14678	0.35703	4.88622	0.0755754	0.619423
ENSG00000163378.14	chr3	68975217	69013684	38468	-	protein_coding	EOGT	HGNC:28526	OTTHUMG00000156279.4	ENSG00000163378	285203	5365	-0.479781	2.60485	0.0756032	0.619423
ENSG00000048028.12	chr11	113797874	113875572	77699	-	protein_coding	USP28	HGNC:12625	OTTHUMG00000168205.3	ENSG00000048028	57646	5793	-0.492172	2.91038	0.0756374	0.619423
ENSG00000021574.14	chr2	32063556	32157637	94082	+	protein_coding	SPAST	HGNC:11233	OTTHUMG00000128455.7	ENSG00000021574	6683	9488	0.455857	3.02923	0.0756567	0.619423
ENSG00000101224.18	chr20	3786772	3806121	19350	+	protein_coding	CDC25B	HGNC:1726	OTTHUMG00000031764.3	ENSG00000101224	994	3903	-0.272673	5.46603	0.0757304	0.619423
ENSG00000138675.17	chr4	80266639	80336680	70042	+	protein_coding	FGF5	HGNC:3683	OTTHUMG00000130288.2	ENSG00000138675	2250	5958	-1.03419	0.8821	0.0757341	0.619423
ENSG00000167861.16	chr17	74950742	74973166	22425	-	protein_coding	HID1	HGNC:15736	OTTHUMG00000166490.7	ENSG00000167861	283987	6197	0.454404	2.92404	0.0757728	0.619423
ENSG00000197013.11	chr19	21496682	21556270	59589	+	protein_coding	ZNF429	HGNC:20817	OTTHUMG00000182848.3	ENSG00000197013	353088	7571	0.300451	4.30686	0.0757826	0.619423
ENSG00000151338.21	chr14	37197894	37579125	381232	+	protein_coding	MIPOL1	HGNC:21460	OTTHUMG00000140252.3	ENSG00000151338	145282	28625	-0.315394	4.9197	0.0758696	0.619423
ENSG00000204634.13	chr2	101007228	101252866	245639	-	protein_coding	TBC1D8	HGNC:17791	OTTHUMG00000153040.2	ENSG00000204634	11138	6417	0.430309	2.8413	0.0758928	0.619423
ENSG00000204237.5	chr17	81665036	81666635	1600	-	protein_coding	OXLD1	HGNC:27901	OTTHUMG00000178063.3	ENSG00000204237	339229	1600	0.392115	3.09916	0.0758941	0.619423
ENSG00000176658.17	chr17	32492522	32877177	384656	-	protein_coding	MYO1D	HGNC:7598	OTTHUMG00000179636.3	ENSG00000176658	4642	8188	0.276335	4.89327	0.0759007	0.619423
ENSG00000143228.13	chr1	163266576	163355764	89189	+	protein_coding	NUF2	HGNC:14621	OTTHUMG00000034275.4	ENSG00000143228	83540	3362	-0.292374	6.83148	0.0759566	0.619423
ENSG00000177380.14	chr19	49119544	49151026	31483	+	protein_coding	PPFIA3	HGNC:9247	OTTHUMG00000183213.3	ENSG00000177380	8541	6296	0.336922	4.01547	0.0759811	0.619423
ENSG00000153029.16	chr1	181033374	181061938	28565	+	protein_coding	MR1	HGNC:4975	OTTHUMG00000035175.2	ENSG00000153029	3140	9441	0.44905	3.65319	0.0760855	0.619423
ENSG00000144746.7	chr3	69084937	69106092	21156	+	protein_coding	ARL6IP5	HGNC:16937	OTTHUMG00000158773.2	ENSG00000144746	10550	2555	0.275025	5.63116	0.0760867	0.619423
ENSG00000147121.16	chrX	46447292	46497422	50131	+	protein_coding	KRBOX4	HGNC:26007	OTTHUMG00000021421.4	ENSG00000147121	55634	3685	0.490831	3.08503	0.0760989	0.619423
ENSG00000090975.14	chr12	122983480	123151090	167611	-	protein_coding	PITPNM2	HGNC:21044	OTTHUMG00000168845.4	ENSG00000090975	57605	9499	-0.66146	1.4361	0.0761152	0.619423
ENSG00000160886.13	chr8	142700111	142705127	5017	+	protein_coding	LY6K	HGNC:24225	OTTHUMG00000164720.3	ENSG00000160886	54742	4049	0.672283	1.54582	0.0761193	0.619423
ENSG00000138190.17	chr10	92826831	93059493	232663	+	protein_coding	EXOC6	HGNC:23196	OTTHUMG00000018767.6	ENSG00000138190	54536	6487	-0.296157	5.04812	0.076156	0.619423
ENSG00000267123.7	chr17	78605233	78632155	26923	-	lncRNA	SCAT1	HGNC:52930	OTTHUMG00000177747.17	ENSG00000267123	101928710	4576	-0.583161	2.67744	0.0762403	0.619788
ENSG00000223502.1	chr10	51062579	51068553	5975	-	lncRNA	ENSG00000223502		OTTHUMG00000018241.4	ENSG00000223502	102724719	421	1.12411	0.468794	0.0763325	0.620181
ENSG00000119335.18	chr9	128683424	128696400	12977	+	protein_coding	SET	HGNC:10760	OTTHUMG00000020755.4	ENSG00000119335	6418	5940	-0.297196	9.50554	0.0763791	0.620181
ENSG00000290928.1	chr17	30709299	30790908	81610	+	lncRNA	ENSG00000290928			ENSG00000290928		3708	-0.530328	2.91155	0.0764071	0.620181
ENSG00000139263.12	chr12	58872149	58920504	48356	-	protein_coding	LRIG3	HGNC:30991	OTTHUMG00000169940.2	ENSG00000139263	121227	5875	-0.416039	3.01856	0.0765265	0.620829
ENSG00000047578.14	chr16	27550133	27780344	230212	+	protein_coding	KATNIP	HGNC:29068	OTTHUMG00000176780.7	ENSG00000047578	23247	9759	0.513306	2.0982	0.0765985	0.620949
ENSG00000109099.16	chr17	15229773	15272292	42520	-	protein_coding	PMP22	HGNC:9118	OTTHUMG00000058960.7	ENSG00000109099	5376	10398	0.890813	1.12984	0.0766204	0.620949
ENSG00000260626.1	chr16	33533816	33534976	1161	-	lncRNA	ENSG00000260626		OTTHUMG00000176464.1	ENSG00000260626		560	0.887006	0.470426	0.0769007	0.622899
ENSG00000279453.1	chr6	122436789	122439223	2435	-	TEC	ENSG00000279453		OTTHUMG00000175939.1	ENSG00000279453		2435	0.428749	3.46507	0.0771405	0.62434
ENSG00000112312.10	chr6	24774931	24786099	11169	+	protein_coding	GMNN	HGNC:17493	OTTHUMG00000014363.5	ENSG00000112312	51053	2476	-0.23279	6.826	0.0771944	0.62434
ENSG00000104897.10	chr19	2236824	2248655	11832	+	protein_coding	SF3A2	HGNC:10766	OTTHUMG00000180414.5	ENSG00000104897	8175	2790	-0.373452	3.68443	0.0772911	0.62434
ENSG00000174579.5	chr3	136148917	136197241	48325	-	protein_coding	MSL2	HGNC:25544	OTTHUMG00000159793.4	ENSG00000174579	55167	5781	-0.54107	3.24997	0.0773337	0.62434
ENSG00000144339.12	chr2	191949043	192194933	245891	-	protein_coding	TMEFF2	HGNC:11867	OTTHUMG00000132723.5	ENSG00000144339	23671	5856	-0.310706	5.19804	0.0773361	0.62434
ENSG00000255395.1	chr11	75099172	75140148	40977	-	lncRNA	ENSG00000255395		OTTHUMG00000165419.1	ENSG00000255395		560	-0.822318	0.600263	0.0773468	0.62434
ENSG00000135617.4	chr2	73228010	73233239	5230	-	protein_coding	PRADC1	HGNC:16047	OTTHUMG00000129773.3	ENSG00000135617	84279	1404	0.362983	4.62851	0.077373	0.62434
ENSG00000239857.7	chr7	876554	896436	19883	+	protein_coding	GET4	HGNC:21690	OTTHUMG00000112459.13	ENSG00000239857	51608	5390	0.447171	2.60407	0.0774803	0.62434
ENSG00000112658.8	chr6	43171269	43181506	10238	+	protein_coding	SRF	HGNC:11291	OTTHUMG00000014722.3	ENSG00000112658	6722	4231	-0.293184	5.14617	0.0775266	0.62434
ENSG00000048991.17	chr2	135531455	135725270	193816	+	protein_coding	R3HDM1	HGNC:9757	OTTHUMG00000131740.11	ENSG00000048991	23518	7898	-0.291432	5.09261	0.0775271	0.62434
ENSG00000235257.11	chr3	37693655	37861802	168148	-	lncRNA	ITGA9-AS1	HGNC:49668	OTTHUMG00000155924.6	ENSG00000235257	101928153	19228	0.407282	2.93684	0.0775431	0.62434
ENSG00000063127.16	chr19	49289638	49325215	35578	-	protein_coding	SLC6A16	HGNC:13622	OTTHUMG00000183179.4	ENSG00000063127	28968	3589	0.635702	1.52571	0.0775555	0.62434
ENSG00000010030.14	chr6	36354091	36387800	33710	-	protein_coding	ETV7	HGNC:18160	OTTHUMG00000014594.3	ENSG00000010030	51513	2374	0.589694	2.22626	0.0777906	0.625787
ENSG00000142875.20	chr1	84078062	84238498	160437	+	protein_coding	PRKACB	HGNC:9381	OTTHUMG00000009975.4	ENSG00000142875	5567	6730	-0.346949	4.31085	0.0778149	0.625787
ENSG00000109320.14	chr4	102501330	102617302	115973	+	protein_coding	NFKB1	HGNC:7794	OTTHUMG00000161080.10	ENSG00000109320	4790	15679	-0.379622	4.21327	0.0779737	0.626438
ENSG00000159086.15	chr21	32733899	32771792	37894	-	protein_coding	PAXBP1	HGNC:13579	OTTHUMG00000064980.9	ENSG00000159086	94104	7146	0.482633	2.8508	0.0780368	0.626438
ENSG00000176046.9	chr16	28532708	28539008	6301	-	protein_coding	NUPR1	HGNC:29990	OTTHUMG00000131764.3	ENSG00000176046	26471	5508	-0.235781	7.71725	0.0780726	0.626438
ENSG00000236824.2	chr2	47335315	47335514	200	+	scRNA	BCYRN1	HGNC:1022	OTTHUMG00000151778.2	ENSG00000236824	618	200	-0.486511	7.34986	0.0780831	0.626438
ENSG00000103342.13	chr16	11868128	11916082	47955	-	protein_coding	GSPT1	HGNC:4621	OTTHUMG00000172956.3	ENSG00000103342	2935	8054	-0.290973	5.22456	0.0780953	0.626438
ENSG00000174151.15	chr1	109494052	109502932	8881	+	protein_coding	CYB561D1	HGNC:26804	OTTHUMG00000011051.6	ENSG00000174151	284613	5690	0.507154	3.36786	0.0782028	0.6269
ENSG00000205213.14	chr11	27365961	27472790	106830	-	protein_coding	LGR4	HGNC:13299	OTTHUMG00000133508.4	ENSG00000205213	55366	6355	-0.549073	2.23921	0.0782328	0.6269
ENSG00000263081.1	chr7	75232928	75233924	997	+	lncRNA	ENSG00000263081		OTTHUMG00000162597.2	ENSG00000263081		280	-0.728023	1.14412	0.0783414	0.62745
ENSG00000164885.13	chr7	151053815	151057897	4083	-	protein_coding	CDK5	HGNC:1774	OTTHUMG00000158414.5	ENSG00000164885	1020	2302	-0.305498	4.48168	0.0783861	0.627489
ENSG00000096717.12	chr10	67884656	67918390	33735	+	protein_coding	SIRT1	HGNC:14929	OTTHUMG00000018340.3	ENSG00000096717	23411	4564	-0.288338	4.54433	0.0784389	0.627591
ENSG00000176473.14	chr14	100376418	100530303	153886	+	protein_coding	WDR25	HGNC:21064	OTTHUMG00000171585.1	ENSG00000176473	79446	4218	0.428573	4.01538	0.0785224	0.62794
ENSG00000048392.13	chr8	102204502	102238961	34460	-	protein_coding	RRM2B	HGNC:17296	OTTHUMG00000164776.7	ENSG00000048392	50484	5391	0.310377	4.25418	0.078711	0.628923
ENSG00000244300.3	chr3	128489212	128502970	13759	+	lncRNA	GATA2-AS1	HGNC:51108	OTTHUMG00000159693.2	ENSG00000244300		2905	0.33053	4.11825	0.0787255	0.628923
ENSG00000138640.15	chr4	88725955	89111398	385444	-	protein_coding	FAM13A	HGNC:19367	OTTHUMG00000161006.3	ENSG00000138640	10144	13215	0.342377	4.09929	0.07881	0.629278
ENSG00000235750.10	chr1	175156986	175192999	36014	-	protein_coding	KIAA0040	HGNC:28950	OTTHUMG00000034880.6	ENSG00000235750	9674	4767	0.421072	3.95777	0.0789214	0.629848
ENSG00000137814.12	chr15	42548828	42569994	21167	+	protein_coding	HAUS2	HGNC:25530	OTTHUMG00000130678.5	ENSG00000137814	55142	4305	-0.31535	4.63406	0.0789679	0.629898
ENSG00000145687.17	chr5	81412804	81751797	338994	-	protein_coding	SSBP2	HGNC:15831	OTTHUMG00000119039.3	ENSG00000145687	23635	11498	0.239219	6.40712	0.0791147	0.630155
ENSG00000169583.13	chr9	136994608	136996568	1961	-	protein_coding	CLIC3	HGNC:2064	OTTHUMG00000020954.4	ENSG00000169583	9022	969	2.07029	1.13171	0.0791164	0.630155
ENSG00000106479.11	chr7	149838375	149867479	29105	+	protein_coding	ZNF862	HGNC:34519	OTTHUMG00000158093.4	ENSG00000106479	643641	8422	0.496206	1.97724	0.0791204	0.630155
ENSG00000140575.13	chr15	90388242	90502239	113998	+	protein_coding	IQGAP1	HGNC:6110	OTTHUMG00000149832.6	ENSG00000140575	8826	11507	0.309195	5.18204	0.0791693	0.630184
ENSG00000118193.12	chr1	200551497	200620751	69255	-	protein_coding	KIF14	HGNC:19181	OTTHUMG00000035723.2	ENSG00000118193	9928	7294	-0.313896	4.67477	0.0792315	0.630184
ENSG00000196081.10	chr19	23221599	23250394	28796	-	protein_coding	ZNF724	HGNC:32460	OTTHUMG00000191860.3	ENSG00000196081	440519	3326	-0.371893	3.50605	0.0792689	0.630184
ENSG00000234127.9	chr6	30184455	30213427	28973	-	protein_coding	TRIM26	HGNC:12962	OTTHUMG00000031041.5	ENSG00000234127	7726	4377	0.320785	4.53954	0.0792846	0.630184
ENSG00000100412.17	chr22	41447830	41529273	81444	+	protein_coding	ACO2	HGNC:118	OTTHUMG00000030544.4	ENSG00000100412	50	11812	0.284061	7.2511	0.079395	0.630742
ENSG00000121653.11	chr11	45885651	45906465	20815	+	protein_coding	MAPK8IP1	HGNC:6882	OTTHUMG00000134324.2	ENSG00000121653	9479	3498	0.414206	3.54015	0.0794509	0.630774
ENSG00000290831.1	chr7	72947581	72954790	7210	-	lncRNA	NSUN5P2	HGNC:16609		ENSG00000290831	260294	2576	-0.510506	4.99661	0.0794792	0.630774
ENSG00000205356.10	chr7	98214624	98252232	37609	-	protein_coding	TECPR1	HGNC:22214	OTTHUMG00000154273.7	ENSG00000205356	25851	9047	0.602205	1.87189	0.079651	0.631489
ENSG00000184990.13	chr14	104753147	104768494	15348	+	protein_coding	SIVA1	HGNC:17712	OTTHUMG00000170819.4	ENSG00000184990	10572	4729	-0.220655	7.55224	0.0796566	0.631489
ENSG00000143971.9	chr2	67397322	67412089	14768	+	protein_coding	ETAA1	HGNC:24648	OTTHUMG00000129545.4	ENSG00000143971	54465	7477	0.376148	3.91474	0.079766	0.631489
ENSG00000236107.10	chr2	165957188	166390771	433584	+	lncRNA	SCN1A-AS1	HGNC:54069	OTTHUMG00000154045.12	ENSG00000236107	101929680	18900	-0.656756	2.30688	0.0798071	0.631489
ENSG00000188092.15	chr1	147928393	147993592	65200	+	protein_coding	GPR89B	HGNC:13840	OTTHUMG00000013452.7	ENSG00000188092	51463	5214	-0.359095	3.3895	0.0798673	0.631489
ENSG00000256771.5	chr19	19865882	19894674	28793	+	protein_coding	ZNF253	HGNC:13497	OTTHUMG00000182369.3	ENSG00000256771	56242	3630	0.474631	2.83434	0.0799451	0.631489
ENSG00000138092.11	chr2	24793136	24822376	29241	+	protein_coding	CENPO	HGNC:28152	OTTHUMG00000125525.4	ENSG00000138092	79172	5518	-0.335903	4.29472	0.079969	0.631489
ENSG00000168264.11	chr1	234604269	234610178	5910	-	protein_coding	IRF2BP2	HGNC:21729	OTTHUMG00000037981.1	ENSG00000168264	359948	5377	-0.316294	5.60126	0.0800239	0.631489
ENSG00000086504.18	chr16	366969	371289	4321	-	protein_coding	MRPL28	HGNC:14484	OTTHUMG00000047994.9	ENSG00000086504	10573	3053	0.372035	5.37165	0.0800501	0.631489
ENSG00000101557.15	chr18	158383	214629	56247	+	protein_coding	USP14	HGNC:12612	OTTHUMG00000178040.10	ENSG00000101557	9097	5987	-0.279745	5.23089	0.080051	0.631489
ENSG00000225813.1	chr2	161281902	161282618	717	+	processed_pseudogene	ENSG00000225813		OTTHUMG00000153884.1	ENSG00000225813		717	0.326318	4.4542	0.0800976	0.631489
ENSG00000181350.12	chr17	16441577	16492193	50617	-	protein_coding	LRRC75A	HGNC:32403	OTTHUMG00000058988.4	ENSG00000181350	388341	3735	-0.477431	4.12809	0.0801004	0.631489
ENSG00000183943.6	chrX	3604340	3713649	109310	-	protein_coding	PRKX	HGNC:9441	OTTHUMG00000021087.3	ENSG00000183943	5613	6523	-0.511446	2.15129	0.0802024	0.631489
ENSG00000152558.15	chr11	102396332	102470384	74053	-	protein_coding	TMEM123	HGNC:30138	OTTHUMG00000167326.4	ENSG00000152558	114908	4442	-0.283021	5.73958	0.080209	0.631489
ENSG00000130513.7	chr19	18374731	18389176	14446	+	protein_coding	GDF15	HGNC:30142	OTTHUMG00000183360.6	ENSG00000130513	9518	2087	0.990722	3.3092	0.0802396	0.631489
ENSG00000146776.15	chr7	105604772	105876599	271828	-	protein_coding	ATXN7L1	HGNC:22210	OTTHUMG00000157521.3	ENSG00000146776	222255	8585	0.480915	2.44112	0.0802901	0.631489
ENSG00000163472.19	chr1	156282935	156293185	10251	+	protein_coding	TMEM79	HGNC:28196	OTTHUMG00000019788.3	ENSG00000163472	84283	3032	0.437644	3.77801	0.0802995	0.631489
ENSG00000205702.12	chr22	42140203	42149455	9253	-	protein_coding	CYP2D7	HGNC:2624	OTTHUMG00000030222.8	ENSG00000205702		3843	-0.608952	2.09951	0.0803074	0.631489
ENSG00000070814.22	chr5	150357629	150400308	42680	+	protein_coding	TCOF1	HGNC:11654	OTTHUMG00000130081.18	ENSG00000070814	6949	11439	-0.261804	7.11896	0.0803388	0.631489
ENSG00000105409.19	chr19	41966582	41997497	30916	-	protein_coding	ATP1A3	HGNC:801	OTTHUMG00000137384.11	ENSG00000105409	478	5983	-0.27513	5.01706	0.0803736	0.631489
[truncated: 13,707 more rows]

## Sheet: GSEA_Hallmark
Pathway	NGenes	Direction	PValue	FDR
HALLMARK_E2F_TARGETS	200	Down	6.92753e-20	3.46376e-18
HALLMARK_G2M_CHECKPOINT	196	Down	1.55313e-12	3.88281e-11
HALLMARK_MYC_TARGETS_V1	199	Down	6.56315e-07	1.09386e-05
HALLMARK_CHOLESTEROL_HOMEOSTASIS	68	Down	8.45218e-06	0.000105652
HALLMARK_COAGULATION	64	Up	6.27896e-05	0.000627896
HALLMARK_MITOTIC_SPINDLE	191	Down	0.000563924	0.00469936
HALLMARK_MTORC1_SIGNALING	185	Down	0.00125054	0.0089324
HALLMARK_MYC_TARGETS_V2	57	Down	0.00287735	0.0179834
HALLMARK_WNT_BETA_CATENIN_SIGNALING	30	Down	0.00733922	0.0407734
HALLMARK_INTERFERON_ALPHA_RESPONSE	60	Up	0.0130077	0.0650386
HALLMARK_KRAS_SIGNALING_UP	96	Up	0.0204708	0.0930489
HALLMARK_INTERFERON_GAMMA_RESPONSE	122	Up	0.031471	0.131129
HALLMARK_ANDROGEN_RESPONSE	95	Down	0.0350693	0.134882
HALLMARK_TNFA_SIGNALING_VIA_NFKB	122	Up	0.0388901	0.138893
HALLMARK_SPERMATOGENESIS	84	Down	0.0528343	0.176114
HALLMARK_APOPTOSIS	126	Up	0.069477	0.217116
HALLMARK_COMPLEMENT	119	Up	0.155793	0.417604
HALLMARK_PEROXISOME	88	Down	0.157729	0.417604
HALLMARK_OXIDATIVE_PHOSPHORYLATION	199	Down	0.171886	0.417604
HALLMARK_EPITHELIAL_MESENCHYMAL_TRANSITION	98	Up	0.172738	0.417604
HALLMARK_HEDGEHOG_SIGNALING	22	Down	0.183263	0.417604
HALLMARK_FATTY_ACID_METABOLISM	127	Down	0.189923	0.417604
HALLMARK_BILE_ACID_METABOLISM	77	Down	0.193788	0.417604
HALLMARK_ESTROGEN_RESPONSE_EARLY	148	Down	0.207828	0.417604
HALLMARK_MYOGENESIS	116	Down	0.219842	0.417604
HALLMARK_UNFOLDED_PROTEIN_RESPONSE	109	Down	0.221329	0.417604
HALLMARK_DNA_REPAIR	142	Down	0.225506	0.417604
HALLMARK_P53_PATHWAY	162	Up	0.238008	0.425015
HALLMARK_UV_RESPONSE_DN	105	Down	0.283604	0.488973
HALLMARK_UV_RESPONSE_UP	126	Down	0.330074	0.537207
HALLMARK_KRAS_SIGNALING_DN	77	Down	0.333068	0.537207
HALLMARK_HYPOXIA	151	Up	0.357977	0.559338
HALLMARK_APICAL_SURFACE	27	Down	0.462687	0.660786
HALLMARK_TGF_BETA_SIGNALING	48	Up	0.465271	0.660786
HALLMARK_PROTEIN_SECRETION	91	Up	0.471679	0.660786
HALLMARK_IL2_STAT5_SIGNALING	123	Up	0.480704	0.660786
HALLMARK_IL6_JAK_STAT3_SIGNALING	38	Up	0.488982	0.660786
HALLMARK_XENOBIOTIC_METABOLISM	130	Down	0.526915	0.693309
HALLMARK_ANGIOGENESIS	15	Up	0.571321	0.726833
HALLMARK_ALLOGRAFT_REJECTION	80	Up	0.581467	0.726833
HALLMARK_REACTIVE_OXYGEN_SPECIES_PATHWAY	43	Down	0.633776	0.772897
HALLMARK_HEME_METABOLISM	151	Up	0.674002	0.790122
HALLMARK_ADIPOGENESIS	167	Down	0.696198	0.790122
HALLMARK_NOTCH_SIGNALING	24	Down	0.70792	0.790122
HALLMARK_PI3K_AKT_MTOR_SIGNALING	88	Down	0.71111	0.790122
HALLMARK_ESTROGEN_RESPONSE_LATE	149	Down	0.857098	0.922207
HALLMARK_GLYCOLYSIS	168	Up	0.875563	0.922207
HALLMARK_PANCREAS_BETA_CELLS	16	Up	0.885319	0.922207
HALLMARK_APICAL_JUNCTION	129	Down	0.941742	0.960962
HALLMARK_INFLAMMATORY_RESPONSE	80	Down	0.99791	0.99791
