# Supplementary material for: Targeting the CLK2/SRSF9 splicing axis in prostate cancer leads to decreased ARV7 expression
Source: Mol Oncol. 2024 Sep 11;19(2):496–518. doi: 10.1002/1878-0261.13728 (PMC11792998; doi:10.1002/1878-0261.13728)
Supplement: Supplementary file 6 — Table S5. List of materials used in this study. [file MOL2-19-496-s002.xlsx]

## Sheet: Primers and sgRNAs
Item	Manufacturer	Product number	Sequence 5´-3´	Comments	Relates to Figure
0-200 Fp	Microsynth		TGGAGAAACCTGGCGTCTGA	Primers for primer walking	F3C
0-200 Rp	Microsynth		AACCCCAACGTCAAAGTCTGT	Primers for primer walking	F3C
1000-1200 Fp	Microsynth		CCTGACTCAGCAACATTCTGG	Primers for primer walking	F3C
1000-1200 Rp	Microsynth		CCCTGAGAAGGGGGAAACTC	Primers for primer walking	F3C
100-300 Fp	Microsynth		CACAGACTTTGACGTTGGGG	Primers for primer walking	F3C
100-300 Rp	Microsynth		CAGCCCGTCCTCACAACAT	Primers for primer walking	F3C
1100-1300 Fp	Microsynth		CTCTCTCTCTCTCTCACACACACACACATA	Primers for primer walking	F3C
1100-1300 Rp	Microsynth		TGTTGGTCTGGAGATTAAAATTCTGCC	Primers for primer walking	F3C
200-400 Fp	Microsynth		GCGGGACCAATAGTGTTTTCC	Primers for primer walking	F3C
200-400 Rp	Microsynth		CACTTTGCCAATGCCAAGCC	Primers for primer walking	F3C
300-500 Fp	Microsynth		GTGAAGCTCTGGCTCAGTCG	Primers for primer walking	F3C
300-500 Rp	Microsynth		CACCTTGAGTCCCATCAGCAA	Primers for primer walking	F3C
400-600 Fp	Microsynth		CAGTCGCTTGCTTTTCGTGG	Primers for primer walking	F3C
400-600 Rp	Microsynth		ATGGCCACAGGAACCTCAGA	Primers for primer walking	F3C
500-700 Fp	Microsynth		AGCAACTGTGTCTGTCTGAGG	Primers for primer walking	F3C
500-700 Rp	Microsynth		TCTAGGTCACTGGCTGGGAT	Primers for primer walking	F3C
600-800 Fp	Microsynth		ACCAGATTTCTGCTTCTCCAGG	Primers for primer walking	F3C
600-800 Rp	Microsynth		AGCATGTGATGTGAGAGAGCAA	Primers for primer walking	F3C
700-900 Fp	Microsynth		CTTCTCCCAAGCCAGACTCAA	Primers for primer walking	F3C
700-900 Rp	Microsynth		GGAAGCTATGGAGCAGAGAGAG	Primers for primer walking	F3C
800-1000 Fp	Microsynth		CTCACATCACATGCTTCTCTTCATCAG	Primers for primer walking	F3C
800-1000 Rp	Microsynth		AACTCTAAGTGATTCTTCTTTGACATCAATACAATATTTGAG	Primers for primer walking	F3C
900-1100 Fp	Microsynth		GTGGAGAAGTGGAGTCTGTGAA	Primers for primer walking	F3C
900-1100 Rp	Microsynth		AGGCAAGTCAGGGAGAGTCC	Primers for primer walking	F3C
AR gDNA.FOR	Microsynth		CTAAAGAGGAGGTATGGACTGGAAA	copy number detection in DuCaP	SF1A
AR gDNA.REV	Microsynth		GAGTGATAAAGCAAAGAGAAAGGGG	copy number detection in DuCaP	SF1A
ARF7.FOR	Microsynth		GTCCATCTTGTCGTCTTC	Taqman assay for qPCR/minigene assay	F1D&F,F2B&H,F3D,F5E,F6F&G&H,F7B
ARFL.FOR	Microsynth		CTGCTCAAGACGCTTCTA	Taqman assay for qPCR	F1D&F,F2B,F5E,F6G&H,F7B
ARFL.PROBE	Microsynth		FAM-ATCATTTCCGGAAAGTCCA-BHQ1	Taqman assay for qPCR	F1D&F,F2B,F5E,F6G&H,F7B
ARFL.REV	Microsynth		TCCGTGCAGCCTATTGCGAG	Taqman assay for qPCR	F1D&F,F2B,F5E,F6G&H,F7B
ARFLmini.FOR	Microsynth		TCTTGTCGTCTTCGGAAATGT	Taqman assay for minigene assay	F2H,F3D,F6F
ARFLmini.PROBE	Microsynth		FAM-TGACTCTGGGAGCCCGGAAGCTGA-BHQ1	Taqman assay for minigene assay	F2H,F3D,F6F
ARFLmini.REV	Microsynth		AAGCCTCTCCTTCCTCCTGTA	Taqman assay for minigene assay	F2H,F3D,F6F
ARV7.PROBE	Microsynth		FAM-GGGAGAAAAATTCCGGGTTGGC-BHQ1	Taqman assay for qPCR/minigene assay	F1D&F,F2B&H,F3D,F5E,F6F&G&H,F7B
ARV7.REV	Microsynth		GCAAGTCAGCCTTTCTTCA	Taqman assay for qPCR/minigene assay	F1D&F,F2B&H,F3D,F5E,F6F&G&H,F7B
ARV7_Sybr.FOR	Microsynth		GTCCATCTTGTCGTCTTC	Primers for gene expression in patient samples	F4C
ARV7_Sybr.REV	Microsynth		GCAAGTCAGCCTTTCTTCA	Primers for gene expression in patient samples	F4C
CE3OEPCR.FOR	Microsynth		ATATCCCCCTTCTCTTCTCCTACATCTTCTCACTCC	Cloning ARV7 minigene assay	M&M
CE3OEPCR.REV	Microsynth		GACTGGAAAATGGAGATAGGTGAGGAAGAACTAGGAC	Cloning ARV7 minigene assay	M&M
CLK2 Primer/Probe	Thermo Fisher Scientific	Hs00241874_m1		Taqman assay for qPCR	F5E,F6G&H,F7B,SF4
CLK2AttB.FOR	Microsynth		GGGGACAAGTTTGTACAAAAAAGCAGGCTTAATGCCGCATCCTCGAAGGTACC	Cloning of CLK2 overexpression plasmid	M&M
CLK2AttB.REV	Microsynth		GGGGACCACTTTGTACAAGAAAGCTGGGTTTTACCGACTGATATCCCGACT	Cloning of CLK2 overexpression plasmid	M&M
DMD gDNA.FOR	Microsynth		TTGGTTGCCAGTTATGGGCT	copy number detection in DuCaP	SF1A
DMD gDNA.REV	Microsynth		CCAGCTGTCATGCAAAACCC	copy number detection in DuCaP	SF1A
E3detect.FOR	Microsynth		CCTTACGGGGACATGCGTTT	Primers for CRISPR/CAS9 assay	SF1C
E3detect.REV	Microsynth		AGTCAGCCTTTCTTCAGGGT	Primers for CRISPR/CAS9 assay	SF1C
E3OEPCR.FOR	Microsynth		TACCGAGCTCGGATCCAGGGAAACAGAAGTACCTGTGCG	Cloning ARV7 minigene assay	M&M
E3OEPCR.REV	Microsynth		AGAGAAGGGGGATATTCCCAGGTGTTCAGGAT	Cloning ARV7 minigene assay	M&M
E4OEPCR.FOR	Microsynth		CTCCATTTTCCAGTCCAACGTTTTCTAGAATTGATTGT	Cloning ARV7 minigene assay	M&M
E4OEPCR.REV	Microsynth		GATATCTGCAGAATTCAGGCAAGGCCTTGGCCCAC	Cloning ARV7 minigene assay	M&M
eQTL_ARV7.FOR	Microsynth		GAGGACGGGCTGTAGAAGTA	Primers for eQTL analysis	F2D,F4C
eQTL_ARV7.REV	Microsynth		CCACGAAAAGCAAGCGACTG	Primers for eQTL analysis	F2D,F4C
FLAG.FOR	Microsynth		CATCGATTACAAGGATGACGAT	Taqman assay for qPCR	F5E
FLAG.PROBE	Microsynth		FAM-AGCTTGCGGCCGCGAATTCATCGA-BHQ1	Taqman assay for qPCR	F5E
FLAG.REV	Microsynth		AGCCCTAACTGCACTTCCAT	Taqman assay for qPCR	F5E
FLTIDE1.FOR	Microsynth		CACATCCTGCTCAAGACGCT	Primers for TIDE analysis, gFL_1	F1E&G
FLTIDE1.REV	Microsynth		CAGTAACTCCCCATGGGCCT	Primers for TIDE analysis, gFL_1	F1E&G
FLTIDE2.FOR	Microsynth		GCTAGAGTCCCTCTCTGTCCA	Primers for TIDE analysis, gFL_2	F1E&G
FLTIDE2.REV	Microsynth		TCCTGATTCCCATGACCCCT	Primers for TIDE analysis, gFL_2	F1E&G
gFL_1.sgRNA	Sigma-Aldrich		ACTTGACACTGGGCCATATG	short guide RNA	SF1B
gFL_2.sgRNA	Sigma-Aldrich		GCCATGCTCGGGTAGTTACT	short guide RNA	SF1B
GFP.FOR	Microsynth		AAGGGCATCGACTTCAAGGA	Taqman assay for minigene assay	F2H,F3D,F6F
GFP.PROBE	Microsynth		FAM-ATCCTGGGGCACAAGCTGGAGT-BHQ1	Taqman assay for minigene assay	F2H,F3D,F6F
GFP.REV	Microsynth		TGATGCCGTTCTTCTGCTTG	Taqman assay for minigene assay	F2H,F3D,F6F
gV7_1.sgRNA	Sigma-Aldrich		CGTCTGAGGCTTAGGAGCTT	short guide RNA	F1C
gV7_2.sgRNA	Sigma-Aldrich		ACAGACTTTGACGTTGGGGT	short guide RNA	F1C
gV7_3.sgRNA	Sigma-Aldrich		CACAGGGATGTTGTGAGGAC	short guide RNA	F1C
gV7_4.sgRNA	Sigma-Aldrich		GATACTCACAACTACATGAA	short guide RNA	F1C
gV7_5.sgRNA	Sigma-Aldrich		GTGACCTAGATCTTAGCCTC	short guide RNA	F1C
gV7_6.sgRNA	Sigma-Aldrich		ACACACATGTGAGAGTCAGA	short guide RNA	F1C
gV7_7.sgRNA	Sigma-Aldrich		TTCTGGAGAAAAGCCAAGGA	short guide RNA	F1C
HMBS Primer/Probe	Thermo Fisher	Hs00609297_m1		Taqman assay for qPCR	F1D&F,F2B,F5E,F6G&H,F7B
HPRT1.FOR	Microsynth		CACGAACCACGGCACTGATT	Taqman assay for qPCR	F1D&F,F2B,F5E,F6G&H,F7B
HPRT1.PROBE	Microsynth		FAM-TTTTCTTGCTGCCAGTCTGGAC-BHQ1	Taqman assay for qPCR	F1D&F,F2B,F5E,F6G&H,F7B
HPRT1.REV	Microsynth		TCTTCACTCTTGGCTCCTGTGCACA	Taqman assay for qPCR	F1D&F,F2B,F5E,F6G&H,F7B
IFARV7CE3.FOR	Microsynth		CAGACCCTGAAGAAAGGCTGACT	Cloning pFLAGARV7+3´UTR	M&M
IFARV7CE3.REV	Microsynth		TACAAGAAAGCTGGGTCTAGGGTGTATTAATGGCTTTATTAAGGGAAAATTTCAC	Cloning pFLAGARV7+3´UTR	M&M
IFFLAGARV7ATG.FOR	Microsynth		AGGCTTTAAAACCATGTCGACATGGACTACAAAGACCATGACGG	Cloning pFLAGARV7+3´UTR	M&M
IFFLAGARV7Stop.REV	Microsynth		CAGCCTTTCTTCAGGGTCTGGTCATTTTG	Cloning pFLAGARV7+3´UTR	M&M
non-targeting.sgRNA	Thermo Fisher Scientific	A35526		short guide RNA	F1C
rs140982926.FORG>A	Microsynth		GGAAAACACTATTGGTTCCGCTGGAGGGAGTCA	Site directed mutagenesis rs140982926 G > A	M&M
rs140982926.REVG>A	Microsynth		TGACTCCCTCCAGCGGAACCAATAGTGTTTTCC	Site directed mutagenesis rs140982926 G > A	M&M
rs143512790.FORT>C	Microsynth		ATTCAAACAAATAGAAAGTAGTTAAAAGTAAACCTCATTAGCCTTTCAATCCAC	Site directed mutagenesis rs143512790 T > C	M&M
rs143512790.REVT>C	Microsynth		GTGGATTGAAAGGCTAATGAGGTTTACTTTTAACTACTTTCTATTTGTTTGAAT	Site directed mutagenesis rs143512790 T > C	M&M
rs147764148.FORG>A	Microsynth		GAGCTTCACTGCATCTGCCTGAGTCAGTGCC	Site directed mutagenesis rs147764148 G > A	M&M
rs147764148.FORG>A	Microsynth		GGCACTGACTCAGGCAGATGCAGTGAAGCTC	Site directed mutagenesis rs147764148 G > A	M&M
rs5918762T>C.FOR	Microsynth		ATCATGATACTCACAACTACATGGATGGTAACCACTATTACTTCTAC	Site directed mutagenesis rs5918762 T > C	M&M
rs5918762T>C.REV	Microsynth		GTAGAAGTAATAGTGGTTACCATCCATGTAGTTGTGAGTATCATGAT	Site directed mutagenesis rs5918762 T > C	M&M
rs7065530.FOR.A->T	Microsynth		GAGAGAGCGTGTGTGAGTGTGTGTGTGTGTG	Site directed mutagenesis rs7065530 A > T	M&M
rs7065530.REV.A>T	Microsynth		CACACACACACACACTCACACACGCTCTCTC	Site directed mutagenesis rs7065530 A > T	M&M
SRSF9 Primer/Probe	Thermo Fisher Scientific	Hs01596548_g1		Taqman assay for qPCR	F5E,F6G&H,F7B,SF3
SRSF9AttB.FOR	Microsynth		GGGGACAAGTTTGTACAAAAAAGCAGGCTTAATGTCGGGCTGGGCG	Cloning of SRSF9 overexpression plasmid	M&M
SRSF9AttB.REV	Microsynth		GGGGACCACTTTGTACAAGAAAGCTGGGTTGTAGGGCCTGAAAGGAGAGAAGTAG	Cloning of SRSF9 overexpression plasmid	M&M
TBP.FOR	Microsynth		CACGAACCACGGCACTGATT	Taqman assay for qPCR	F1D&F,F2B,F5E,F6G&H,F7B
TBP.PROBE	Microsynth		FAM-TCTTCACTCTTGGCTCCTGTGCACA-BHQ1	Taqman assay for qPCR	F1D&F,F2B,F5E,F6G&H,F7B
TBP.REV	Microsynth		TTTTCTTGCTGCCAGTCTGGAC	Taqman assay for qPCR	F1D&F,F2B,F5E,F6G&H,F7B
V7TIDE1.FOR	Microsynth		GTCCATCTTGTCGTCTTC	Primers for TIDE analysis, gV7_1-4	F1E&G
V7TIDE1.REV	Microsynth		CCACGAAAAGCAAGCGACT	Primers for TIDE analysis, gV7_1-5	F1E&G
V7TIDE2.FOR	Microsynth		TTGCTTTTCGTGGTGTGCTG	Primers for TIDE analysis, gV7_5-6	F1E&G
V7TIDE2.REV	Microsynth		CCCCTCCTGAAGTCCTTCCT	Primers for TIDE analysis, gV7_5-6	F1E&G
V7TIDE3.FOR	Microsynth		CACTTCTTTCTCTTTCCCCTGA	Primers for TIDE analysis, gV7_7	F1E&G
V7TIDE3.REV	Microsynth		AACCTCATTAGCCTTTCAATCC	Primers for TIDE analysis, gV7_7	F1E&G

## Sheet: Antibodies
Item	Manufacturer	Product Number	Dilution in WB	Dilution in IP	RRID
anti-ARFL	Cell signalling	5153S	1:1000		AB_2060162
anti-ARV7	Dianova	31-1109-00	1:2000		NA
anti-beta-actin c4	Santa Cruz	sc-47778			AB_626632
anti-CLK2	Abcam	ab137620	1:1000		NA
anti-CLK2	Abcam	ab188141	1:1000		NA
anti-GAPDH	Millipore	ABS16	1:50 0000		RRID:AB_10806772
anti-Phosphoepitope SR proteins (1H4)	Sigma-Aldrich	MABE50	1:500		AB_10807429
anti-SRSF9 (SRp30C)	MBL International	RN081PW	1:1000	4 µg Ab/500 µg total protein	AB_11160952
IRDye Goat anti-Mouse IgG Secondary Antibody	LI-COR Biosciences	926-68070	1:5000		AB_2933974
IRDye Goat anti-Rabbit IgG Secondary Antibody	LI-COR Biosciences	926-68071	1:5000		AB_621843
mouse IgG2α isotype control	Santa Cruz	SC-3878		5 µg Ab/500 µg total protein	AB_737242
Peroxidase-conjugated affiniPure Goat Anti-Rabbit IgG	Szabo-Scandic	111-035-003	1:20 000/100 000		AB_2313586

## Sheet: Other reagents and kits
Name	Manufacturer	Product number
4-Thiouridin	Sigma-Aldrich	T4509-25MG
BLIRT ExtractMe Total RNA kit	Blirt	66.EM09-250
Cirutivivint	THP Medical Products	HY-137435
d(T)23VN	NEB	S1327S
Enzalutamide	Hycultec	HY-70002
Gateway® BP Clonase® II Enzyme mix	ThermoFisher	10348102
Gateway® LR Clonase™ II enzyme mix	ThermoFisher	10134992
In-Fusion Snap Assembly Master Mix	Takara Bio	638947
In-Fusion® Snap Assembly Master Mix	Takara	638947
Lambda protein phosphatase	NEB	P0753S
LDS sample buffer	ThermoFisher	NP0007
Lipofectamine RNAiMax	ThermoFisher	13778100
Lorecivivint	THP Medical Products	HY-109049
Luna Universal Probe qPCR Master Mix	NEB	M3004X
LunaScript RT Master Mix	NEB	E3025L
LunaScript RT SuperMix	NEB	M3010X
Magnetic protein G beads	Cell signaling	70024S
Monarch Genomic DNA Purification Kit	NEB	T3010S
N-Ethylmaleimid	Sigma-Aldrich	04259-5G
ON-TARGETplus Human SRSF9 siRNA SMARTpool	Horizon	L-019529-01-0005
Phos-tag™ Acrylamide	Fujifilm	AAL-107M
Phusion High-Fidelity DNA Polymerase	Thermo Fisher Scientific	F-530S
Phusion High-Fidelity DNA Polymerase	NEB	M0530S
Power SYBR® Green PCR Master Mix	Thermo Fisher Scientific	4367659
Protease Cocktail Inhibitor	Sigma-Aldrich	539134
Proteinase K	Sigma-Aldrich	3115828
Quick Extract FFPE DNA Extraction Solution	Lucigen/Biozym	101065
Quick-RNA™ Mini Prep Kit	Zymo Research	R1054
QuikChange Lightning Site-Directed Mutagenesis Kit	Agilent	210519
Recombinant RNase inhibitor	Takara	2313A
RNA Clean&Concentrator-5	ZymoResearch	R1013
Rnase T1	Thermo Fisher Scientific	10314820
SuperSignal West Femto Maximum Sensitivty ECL Substrate	Fisher Scientific	34095
Sybr Green I	Sigma-Aldrich	S9430
X-tremeGENE HP	Sigma-Aldrich	6366546001

## Sheet: Plasmids
Name	Company	Product number	RRID	Reference
lentiCRISPR v2	Addgene	52961	Addgene_52961	Sanjana NE, Shalem O, Zhang F. Nat Methods. 2014 Aug;11(8):783-4. doi: 10.1038/nmeth.3047. 10.1038/nmeth.3047
pcDNA3.1	Thermo Fisher Scientific	V79020	NA
pcDNA3.1-GFP	Addgene	70219	Addgene_70219	Kamiyama D, Sekine S, Barsi-Rhyne B, Hu J, Chen B, Gilbert LA, Ishikawa H, Leonetti MD, Marshall WF, Weissman JS, Huang B. Nat Commun. 2016 Mar 18;7:11046. doi: 10.1038/ncomms11046. 10.1038/ncomms11046
pDONR221	Thermo Fisher Scientific	12536017	NA
pDONR223-CLK2	Addgene	23685	Addgene_23685	Johannessen CM, Boehm JS, Kim SY, Thomas SR, Wardwell L, Johnson LA, Emery CM, Stransky N, Cogdill AP, Barretina J, Caponigro G, Hieronymus H, Murray RR, Salehi-Ashtiani K, Hill DE, Vidal M, Zhao JJ, Yang X, Alkan O, Kim S, Harris JL, Wilson CJ, Myer VE, Finan PM, Root DE, Roberts TM, Golub T, Flaherty KT, Dummer R, Weber BL, Sellers WR, Schlegel R, Wargo JA, Hahn WC, Garraway LA. Nature. 2010 No…
pLenti6/V5-DEST	Thermo Fisher Scientific	V49610	NA
pmirGLO	Promega	E1330	NA

## Sheet: Cell lines
Name	Company	Product number	RRID
LNCaP-FGC	ATCC	CRL-1740	CVCL_1379
22Rv1	ATCC	CRL-2505	CVCL_1045
PC-3	ATCC	CRL-1435	CVCL_0035
MDA PCa 2b	ATCC	CRL-2422	CVCL_4748
HEK293FT	ThermoFisher Scientific	R70007	CVCL_6911

## Sheet: Tools
Name	RRID
SpliceAid 2	NA
RBPmap	NA
RBPDB	NA
pheatmap	SCR_016418
EhancedVolcano	SCR_018931
GEPIA	SCR_018294
cBioportal	SCR_014555
RSubread	SCR_016945
edgeR	SCR_012802
EPI2ME	NA
Rstudio	SCR_000432
Graphpad	SCR_000306
LI-COR Image Studio Software	SCR_015795
Snapgene	SCR_015052
CFX Manager	SCR_017251
ImageLab	SCR_014210
IrfanView	SCR_000315
RNAfold	SCR_024427
ViennaRNA package 2.0	NA
