# Supplementary material for: Targeting the CLK2/SRSF9 splicing axis in prostate cancer leads to decreased ARV7 expression
Source: Mol Oncol. 2024 Sep 11;19(2):496–518. doi: 10.1002/1878-0261.13728 (PMC11792998; doi:10.1002/1878-0261.13728)
Supplement: Supplementary file 7 — Table S6. Raw data of all plots of this study. [file MOL2-19-496-s006.xlsx]

## Sheet: Fig. 1D
Target	n.t.	gV7_1	gV7_2	gV7_3	gV7_4	gV7_5	gV7_6	gV7_7	gFL_1	gFL_2
ARV7	1.29462	0.727976	1.50099	0.584875	0.841879	1.04965
ARV7	1.95977	0.706906	0.92917	0.44473	1.15166	0.807761
ARV7	1.51997	1.2054	0.81476	0.795101	0.781803	0.882971
ARV7	1.42431	0.73441	0.645429	0.403186	0.634822	0.618686	0.620173	1.11895	2.11983	1.6802
ARV7	1.63384						0.411683	0.600066	0.653873	1.70053
ARV7	1.56409						0.662111	0.634338	1.11608	1.02337
ARFL	0.635116	1.33972	0.936067	1.16791	0.93455	0.986644
ARFL	0.639481	1.07502	1.00643	1.11786	0.976889	1.18432
ARFL	0.744982	1.05578	0.958619	0.969411	1.1986	1.07261
ARFL	0.950857	1.36159	0.859995	1.0643	0.951697	1.02262	1.28458	1.05424	0.73072	0.719406
ARFL	0.953295						0.975133	1.51467	0.653818	0.903086
ARFL	1.13025						1.13607	1.16148	0.712115	0.860082

## Sheet: Fig. 1F
Target	n.t.	gV7_1	gV7_2	gV7_3	gV7_4	gV7_5	gV7_6	gV7_7	gFL_1	gFL_2
ARV7	0.754754	0.440082	0.570158	0.441508	0.395669	0.343967	0.518876	0.36381	0.790874	1.73354
ARV7	0.957035	0.47561	0.49684	0.791014	0.456121
ARV7	1.11348	0.423684	0.672288	0.407197	0.637265	0.532581	0.367034	0.775155	0.824214	0.600344
ARV7	1.17518	0.427558	0.756763	0.376411	0.416546	0.343763	0.600818	0.630435	0.898577	0.727188
ARFL	0.993751	0.449779	0.620385	0.721783	0.317246	0.878592	0.615362	0.38667	0.639669	0.0877836
ARFL	0.982428	0.52387	0.375827	0.617385	0.356001
ARFL	0.981413	0.531146	0.703925	0.597004	0.42373	0.447874	0.460128	0.65699	0.569914	0.338898
ARFL	1.04354	0.379665	0.666754	0.475411	0.347431	0.511761	0.590675	0.52583	0.650969	0.518983

## Sheet: Fig. 2D
Target	T (REF)												C (ALT)
ARV7	-0.946274	0.190132	-2.03396	-6.22251	1.62674	-2.19895	2.22652	1.35579	-8.30392				-4.19954	0.445599	-0.38428	1.40316	2.6055	-1.03709	-5.48298	-0.115446	-0.870062	1.85196	-5.79803	2.21976	-3.56028	0.622892	-6.74803	-0.292861	-1.79709	3.06003	2.42633	0.0168554	3.15481	3.21738	5.07575	2.25403	3.43846	2.2869	3.54175	2.98825	1.75617	2.22652
ARFL	-3.69187	-1.20843	0.647937	3.38978	-0.681514	-5.7858	-2.04831	-0.163186	0.0263402	3.20151	-1.21489	2.83531	-3.41505	-1.25695	-1.50255	-3.37638	-1.64024	4.85949	-1.96378	-3.35517	-3.78838	-2.31861	-4.02717	6.30265	0.583943	3.23695	4.31313	-1.50548	0.426192	-2.21085	-3.22148	-0.904142	-0.791011	-0.551033	7.04906	3.32572	-0.863343	1.61551	0.817613	1.80867	1.69461	3.17731	0.808617	2.92926	-1.84809	0.605133	-0.198066	1.32389	-0.299441
[truncated: 2 more columns]

## Sheet: Fig. 2E
Time [h]	rs5918762 T			rs5918762 C
0	1	1	1	1	1	1
2	0.191877	0.932882	0.45198	0.44831	0.544183	0.51669
3	0.521849	0.491651	0.330356	0.350957	0.365352	0.386815
4	0.440715	0.514021	0.350124	0.281719	0.263537	0.243681
5	0.368047	0.344173	0.221315	0.0880613	0.223644	0.13393
6	0.210162	0.2848	0.204988	0.175659	0.175611	0.134047

## Sheet: Fig. 2G
Target	T (Ref)			C (Alt)
CE3 inclusion	1.14136	0.898528	0.960116	2.91962	2.56976	2.73994
CE3 exclusion	0.844956	1.11492	1.04012	2.09289	1.82293	1.89773

## Sheet: Fig. 3B
Target	n.t.			siSRSF9
ARV7	1.09031	0.984429	0.925266	0.592982	0.698858	0.758021
ARFL	1.27401	0.913848	0.812138	0.679084	1.03925	1.14096
SRSF9	1.00439	1.04519	0.950415	0.0995122	0.0587153	0.153491

## Sheet: Fig. 3C
Target	IgG	SRSF9 IP
ARFL	0.395712	1.60429
ARFL	0.2124	1.7876
ARFL	0.509143	1.49086
ARFL	0.740342	1.25966
ARV7	0.180963	1.81904
ARV7	0.256777	1.74322
ARV7	0.292654	1.70735
ARV7	0.753316	1.24668

## Sheet: Fig. 3D
Target	-UV				+UV
0-200	1.21787	1.02922	0.598404	1.15451	3.95687	4.14552	4.57633	4.02023
100-300	0.0429476	0.0589588	3.5712	0.326896	8.04852	8.0325	4.52027	7.76457
200-400	0.489536	1.87438	1.34209	0.293994	4.28557	2.90073	3.43302	4.48112
300-500	1.0001	0.505551	1.74946	0.744893	1.26588	1.76043	0.516524	1.52109
400-600	0.132715	0.377868	2.75687	0.732552	4.52024	4.27509	1.89609	3.92041
500-700	1.15349	0.053412	1.19614	1.59695	1.00417	2.10425	0.96152	0.560709
600-800	0.137379	0.618385	1.20926	2.03497	2.49015	2.00914	1.41826	0.592551
700-900	1.62053	0.617348	1.25784	0.504283	0.0422902	1.04547	0.404986	1.15854
800-1000	0.261458	1.01933	1.18749	1.53172	2.95806	2.20019	2.03203	1.6878
900-1100	0.172373	0.0560123	2.21714	1.55447	3.41907	3.53543	1.3743	2.03697
1000-1200	0.516261	0.332848	1.33607	1.81482	1.59789	1.78131	0.778083	0.299334
1100-1300	0.718133	0.807972	1.69399	0.779907	2.20736	2.11752	1.23151	2.14559

## Sheet: Fig. 3E
	Target	EV			SRSF9 OE
ALT C	CE3 inclusion	0.858298	1.09274	1.04897	1.57044	1.336	1.37977
ALT C	CE3 exclusion	1.00217	0.847678	1.15015	0.619753	0.774246	0.471775
REF T	CE3 inclusion	0.762384	1.09014	1.14748	0.825485	0.497733	0.44039
REF T	CE3 exclusion	1.14136	0.898528	0.960116	0.785902	1.02873	0.967142

## Sheet: Fig. 4C
Sample ID	ARV7 (∆Cq)	SRSF9 (∆Cq)	CLK2 (∆Cq)	ARFL (∆Cq)
A02	-0.8700623634534	-1.17156849032134	0.325959641949024	-3.7883780361001
A03	2.21976040571164	1.72756964240978	-0.00323919533124961	3.23694837482926
A04	-3.56027969947228	5.07477893704682	4.12020250083574	4.31313169392106
A05	0.622891890696991	-0.632289188360076	0.374333182191536	-1.50548453736149
A06	-6.74802638322879	0.995154125238557	0.623818833843555	0.426191691479653
A07	-0.292860520191677	1.78637828702241	0.712490200217254	-2.21084749309066
A08	-2.1989483955579	-1.44639708325754	0.668823360617645	-5.78579930074854
A09	-1.79708974789351	0.756253622715768	0.842065293804493	-3.22148414063298
A10	-4.19953522315392	-1.76115919873605	-0.786060214821808	-3.41505459554834
A11	0.445599384796925	-0.220944660161837	-1.37862193662357	-1.25695383159164
A12	-0.384280375945263	-0.912846820806369	-2.47595203000736	-1.50254722046696
A13	1.40316405663123	1.03052399828543	0.942108908509895	-3.37637737997217
A14	2.60550259321164	0.259478313470979	0.567541876649547	-1.64023617513819
A15	-0.946274292774689	1.30729935839285	0.182886242087371	-3.69186683106266
A16	-1.03709396949181	1.56128317390392	0.260319510316539	4.85949043822444
A17	-5.48298376034468	-0.5142039629369	1.3453325820125	-1.96378226685368
A18	0.19013165204953	-0.568296370163463	-0.514963667377148	-1.20843406128728
A19	-0.115445943979115	-0.362853305791717	0.974635560528129	-3.35517147787256
A20	1.85196191836626	0.038438223545846	-0.43695819455814	-2.31860506145004
A21	-5.79802625607222	-1.85989055758208	4.13488463482825	-4.02716918396794
A22	NA	1.32584005866955	-0.780546069924347	6.30264890583512
A24	NA	0.319998485590119	-1.29536680458418	0.583942774853677
A25	-2.03396273881961	-0.0405177446751814	0.406008520936653	0.647936864616044
A26	-6.22251368791629	2.49590053433687	1.50080120485593	3.38978040607926
A27	1.62674346336952	-0.841743406906627	-0.836462538226757	-0.681514378466636
B01	2.22652195661496	-0.390184340134166	0.0870038263158834	-2.04831277934555
B02	NA	-0.656385359421275	0.0859903884089848	1.61551130207535
B03	2.28690479963254	-0.245049096400443	-3.13563652911218	-1.84809076396468
B04	NA	0.333611232782502	-0.38758583941491	0.605132782381345
B05	3.54174819359413	-0.752462324753306	-1.69977875628502	-0.198066349902183
B06	NA	-0.954310672735076	1.76957905214597	1.32389231912451
B07	2.98824770022661	-0.625720279668673	-0.74468410093021	-0.299440658170413
B08	1.7561697837634	-0.718789991989635	0.640489696677212	0.900916778963376
B09	2.22652195661496	-0.390184340134166	0.0870038263158834	-2.04831277934555
B11	3.06003076602251	-0.148384031906627	-0.186585625791863	-0.904142018237147
B12	NA	-1.02370700960845	-1.14568571327559	-0.791011448779139
B13	1.35578678815792	-1.43078797782948	-1.08314756630293	-0.163186029671065
B14	2.42633452782264	-0.207702574387095	-0.390827696307812	-0.551033294278811
B15	NA	0.166465185826123	0.12289440553952	7.04905609679378
B16	NA	-1.93532301709543	0.410096604839649	0.0263402103598604
B17	NA	0.813952190424104	-0.233950178607617	3.32571574441748
B18	0.0168553865872916	-0.707056618983447	1.28268380881914	-0.86334255941553
B20	NA	-0.948200799281302	-2.00690066892337	0.81761332742529
B21	-8.30391869178185	1.22066631192475	-0.929469943825715	3.2015098372316
B22	3.1548088269356	-1.06228631462147	-0.702209990008984	1.80867167703467
B23	3.21737621992062	-0.0299478543350133	-0.571891030454949	1.6946115930096
B24	NA	-0.125493305181365	-0.398139835183136	-1.2148917079751
B25	NA	0.842337988560498	0.041288494284637	2.83530907225765
B26	5.07574668297401	0.711505316441357	-0.621809523090039	3.1773087619956
B27	2.25403164594601	-1.07402795280506	-0.0620189118229488	0.808616999707192
B28	3.43846145043007	0.991279664382436	0.299250403260875	2.92925870808122

[truncated: 29 more sheets: Fig. 5A, Fig. 5B, Fig. 6A1, Fig. 6A2, Fig. 6B, Fig. 6C1, Fig. 6C2, Fig. 6F1, Fig. 6F2, Fig. 6G, Fig. 6H, Fig. 6K, Fig. 7A, SFig. 1A, SFig. 1C, SFig. 1D, SFig. 1E, SFig. 1F, SFig. 2B, SFig. 3 …]
